# Supplementary material for: Global discovery of RNA modifications and functional analysis of m5C methylome in cyanobacteria
Source: J Biol Chem. 2026 Jan 7;302(2):111133. doi: 10.1016/j.jbc.2026.111133 (PMC12860351; doi:10.1016/j.jbc.2026.111133)
Supplement: Table S1 [file mmc1.xlsx]

## Sheet: Table S1
Table S1. Detailed list of 42 nucleoside standards used in this study.
Compound Name	Cat.NO	Molecular Formula	Description	PubChem link	Product number	Product link
rA	58-61-7	C10H13N5O4	Adenosine	https://pubchem.ncbi.nlm.nih.gov/compound/60961	A108806	https://www.aladdin-e.com/zh_cn/a108806.html
rC	65-46-3	C9H13N3O5	Cytidine	https://pubchem.ncbi.nlm.nih.gov/compound/6175	C100358	https://www.aladdin-e.com/zh_cn/c100358.html
rG	118-00-3	C10H13N5O5	Guanosine	https://pubchem.ncbi.nlm.nih.gov/compound/135398635	G103965	https://www.aladdin-e.com/zh_cn/g103965.html
rU	58-96-8	C9H12N2O6	Uridine	https://pubchem.ncbi.nlm.nih.gov/compound/6029	U108810	https://www.aladdin-e.com/zh_cn/u108810.html
Am	2140-79-6	C11H15N5O4	Cordysinin B	https://pubchem.ncbi.nlm.nih.gov/compound/102213	M119521	https://www.aladdin-e.com/zh_cn/m119521.html
Cm	2140-72-9	C10H15N3O5	2'-O-methylcytidine	https://pubchem.ncbi.nlm.nih.gov/compound/150971	M119522	https://www.aladdin-e.com/zh_cn/m119522.html
Gm	2140-71-8	C11H15N5O5	2'-O-methylguanosine	https://pubchem.ncbi.nlm.nih.gov/compound/135406950	M122911	https://www.aladdin-e.com/zh_cn/m122911.html
Um	2140-76-3	C10H14N2O6	2'-O-methyluridine	https://pubchem.ncbi.nlm.nih.gov/compound/102212	M119523	https://www.aladdin-e.com/zh_cn/m119523.html
m1A	15763-06-1	C11H15N5O4	1-methyladenosine	https://pubchem.ncbi.nlm.nih.gov/compound/27476	M303015	https://www.aladdin-e.com/zh_cn/m303015.html
m6A	1867-73-8	C11H15N5O4	N(6)-methyladenosine	https://pubchem.ncbi.nlm.nih.gov/compound/102175	N191760	https://www.aladdin-e.com/zh_cn/n191760.html
m62A	30891-53-3	C13H19N5O4	N,N-Dimethyl-2'-O-methyladenosine	https://pubchem.ncbi.nlm.nih.gov/compound/20722670	T19464	https://www.targetmol.cn/compound/n6%2cn6-dimethyladenosine
5-dmsA	2457-80-9	C11H15N5O3S	5'-S-methyl-5'-thioadenosine	https://pubchem.ncbi.nlm.nih.gov/compound/439176	T8227	https://www.targetmol.cn/compound/5%27-methylthioadenosine
8-oxoA	29851-57-8	C10H13N5O5	8-hydroxyadenosine	https://pubchem.ncbi.nlm.nih.gov/compound/96852	O159912	https://www.aladdin-e.com/zh_cn/o159912.html
5-dA	4754-39-6	C10H13N5O3	5'-deoxyadenosine	https://pubchem.ncbi.nlm.nih.gov/compound/439182	D350076	https://www.aladdin-e.com/zh_cn/d350076.html
i6A	7724-76-7	C15H21N5O4	N(6)-(Delta(2)-isopentenyl)adenosine	https://pubchem.ncbi.nlm.nih.gov/compound/24405	N136875	https://www.aladdin-e.com/zh_cn/n136875.html
trans-io6A	28542-78-1	C15H21N5O5	9-ribosyl-trans-zeatin	https://pubchem.ncbi.nlm.nih.gov/compound/6440982	1862812	https://www.leyan.com/28542-78-1.html
I	58-63-9	C10H12N4O5	Inosine	https://pubchem.ncbi.nlm.nih.gov/compound/135398641	I104348	https://www.aladdin-e.com/zh_cn/i104348.html
m1I	2140-73-0	C11H14N4O5	1-methylinosine	https://pubchem.ncbi.nlm.nih.gov/compound/65095	M303043	https://www.aladdin-e.com/zh_cn/m303043.html
m3C	2140-64-9	C10H15N3O5	3-methylcytidine	https://pubchem.ncbi.nlm.nih.gov/compound/14237477	M648763	https://www.aladdin-e.com/zh_cn/m648763.html
m5C	2140-61-6	C10H15N3O5	5-methylcytidine	https://pubchem.ncbi.nlm.nih.gov/compound/92918	M168577	https://www.aladdin-e.com/zh_cn/m168577.html
m4Cm	13048-95-8	C11H17N3O5	N(4), O(2')-dimethylcytidine	https://pubchem.ncbi.nlm.nih.gov/compound/3080688	1711196	https://www.leyan.com/13048-95-8.html
m5Cm	113886-70-7	C11H17N3O5	5,2'-O-dimethylcytidine	https://pubchem.ncbi.nlm.nih.gov/compound/18660583	M959294	https://www.macklin.cn/products/M959294
hm5C	19235-17-7	C10H15N3O6	5-Hydroxymethylcytidine	https://pubchem.ncbi.nlm.nih.gov/compound/14367004	T67805	https://www.shyuanye.com/goods-T67805.html
ac4C	3768-18-1	C11H15N3O6	N(4)-acetylcytidine	https://pubchem.ncbi.nlm.nih.gov/compound/107461	T4456	https://www.targetmol.cn/compound/n4-acetylcytidine
I5C	1147-23-5	C9H12IN3O5	5-iodocytidine	https://pubchem.ncbi.nlm.nih.gov/compound/159359	I122936	https://www.aladdin-e.com/zh_cn/i122936.html
m1G	2140-65-0	C11H15N5O5	1-methylguanosine	https://pubchem.ncbi.nlm.nih.gov/compound/96373	M303040	https://www.aladdin-e.com/zh_cn/m303040.html
m2G	2140-77-4	C11H15N5O5	N(2)-methylguanosine	https://pubchem.ncbi.nlm.nih.gov/compound/135501934	N303044	https://www.aladdin-e.com/zh_cn/n303044.html
m6G	7803-88-5	C11H15N5O5	6-O-Methyl Guanosine	https://pubchem.ncbi.nlm.nih.gov/compound/96312	O304638	https://www.aladdin-e.com/zh_cn/o304638.html
m7G	20244-86-4	C11H16N5O5+	7-methylguanosine	https://pubchem.ncbi.nlm.nih.gov/compound/135445750	T7319	https://www.targetmol.cn/compound/7-methylguanosine
m7s6G	55727-10-1	C11H15N5O4S	7-Methyl-6-thioguanosine	https://pubchem.ncbi.nlm.nih.gov/compound/5494430	M878470	https://www.macklin.cn/products/M878470
m3U	2140-69-4	C10H14N2O6	3-methyluridine	https://pubchem.ncbi.nlm.nih.gov/compound/99592	M303042	https://www.aladdin-e.com/zh_cn/m303042.html
m5U	1463-10-1	C10H14N2O6	Ribothymidine	https://pubchem.ncbi.nlm.nih.gov/compound/445408	M101429	https://www.aladdin-e.com/zh_cn/m101429.html
m5Um	55486-09-4	C11H16N2O6	2'-O-methyl-5-methyluridine	https://pubchem.ncbi.nlm.nih.gov/compound/191372	AS-17244	https://www.keyorganics.net/2-o-methyl-5-methyluridine-55486-09-4-c11h16n2o6.html
hm5U	30414-00-7	C10H14N2O7	5-Hydroxymethyluridine	https://pubchem.ncbi.nlm.nih.gov/compound/121698	H1866	https://www.tcichemicals.com/CN/zh/search/?text=30414-00-7
mo5U	35542-01-9	C10H14N2O7	5-methoxyuridine	https://pubchem.ncbi.nlm.nih.gov/compound/1265899	TNU0123	https://www.targetmol.cn/compound/5-methoxyuridine
m5s2U	32738-09-3	C10H14N2O5S	5-methyl-2-thiouridine	https://pubchem.ncbi.nlm.nih.gov/compound/6915711	M350280	https://www.aladdin-e.com/zh_cn/m350280.html
ho5U	957-77-7	C9H12N2O7	5-hydroxyuridine	https://pubchem.ncbi.nlm.nih.gov/compound/94196	H647268	https://www.aladdin-e.com/zh_cn/h647268.html
s2U	20235-78-3	C9H12N2O5S	2-thiouridine	https://pubchem.ncbi.nlm.nih.gov/compound/3036443	T912033	https://www.macklin.cn/products/T912033
s4U	13957-31-8	C9H12N2O5S	4-thiouridine	https://pubchem.ncbi.nlm.nih.gov/compound/3032615	T122953	https://www.aladdin-e.com/zh_cn/t122953.html
ψ	1445-07-4	C9H12N2O6	Pseudouridine	https://pubchem.ncbi.nlm.nih.gov/compound/15047	P302888	https://www.aladdin-e.com/zh_cn/p302888.html
m1ψ	13860-38-3	C10H14N2O6	1-methylpseudouridine	https://pubchem.ncbi.nlm.nih.gov/compound/99543	N276158	https://www.aladdin-e.com/zh_cn/n276158.html
X	146-80-5	C10H12N4O6	Xanthosine	https://pubchem.ncbi.nlm.nih.gov/compound/64959	X131750	https://www.aladdin-e.com/zh_cn/x131750.html
