# Supplementary material for: Global discovery of RNA modifications and functional analysis of m5C methylome in cyanobacteria
Source: J Biol Chem. 2026 Jan 7;302(2):111133. doi: 10.1016/j.jbc.2026.111133 (PMC12860351; doi:10.1016/j.jbc.2026.111133)
Supplement: Table S2 [file mmc2.xlsx]

## Sheet: Table S2
Table S2. Multiple reaction monitoring (MRM) parameters of 42 nucleoside standards used in the MS experiments.
Compound Name	Precursor Ion	Product Ion	Cone Potential (V)	Collision Energy (V)	Retention Time (min)
rA	268.1	136.1	26	16	3.94
rC	244.1	112.1	14	14	1.44
rG	284.1	152.1	16	12	3.55
rU	245.1	113	12	14	2.22
Am	282.1	136.1	24	16	4.88
Cm	258.1	112.1	14	12	2.9
Gm	298.1	152.1	16	12	4.63
Um	259.1	113	12	8	4.4
m1A	282.1	150.1	28	24	1.81
m6A	282.1	150.1	24	16	5.28
m62A	296.1	164.1	24	24	6.5
5-dmsA	298.1	136.1	22	20	6.43
8-oxoA	284.1	152.1	18	12	4.77
5-dA	252.1	136.1	18	14	5.01
i6A	336.2	204.1	28	16	7.36
trans-io6A	352.2	220.1	34	20	6.61
I	269.1	137	14	12	3.47
m1I	283.1	151.1	14	12	4.62
m3C	258.1	126.1	16	12	1.74
m5C	258.1	126.1	14	14	1.97
m4Cm	258.1	126.1	16	12	3.8
m5Cm	272.1	126.1	16	14	4.2
hm5C	274.1	142.1	18	12	1.52
ac4C	286.1	154.1	14	12	4.93
I5C	369.99	238	16	12	4.67
m1G	298.1	166.1	16	18	4.52
m2G	298.1	166.1	18	14	4.79
m6G	298.1	166.1	18	16	6.05
m7G	298.1	166.1	18	16	2.34
m7s6G	314.1	182.1	20	14	4.48
m3U	259.1	127.1	12	10	4.6
m5U	259.1	127.1	12	10	4.06
m5Um	273.1	127.1	14	12	5.5
hm5U	275.1	143.1	12	8	2.24
mo5U	275.1	143.1	14	12	4.05
m5s2U	275	143	14	12	5.4
ho5U	261.1	129	14	10	1.8
s2U	261.1	129	14	10	4.28
s4U	261.1	129	12	12	4.62
ψ	245.1	125.1	16	16	1.54
m1ψ	259.1	139.1	16	16	2.34
X	285.1	153	16	8	4.22
