# Supplementary material for: Global discovery of RNA modifications and functional analysis of m5C methylome in cyanobacteria
Source: J Biol Chem. 2026 Jan 7;302(2):111133. doi: 10.1016/j.jbc.2026.111133 (PMC12860351; doi:10.1016/j.jbc.2026.111133)
Supplement: Table S4 [file mmc4.xlsx]

## Sheet: Table S4
Table S4. DIA Window Design.
m/z (window center)	Polarity	Isolation Window (m/z)
354.6	Positive	55.1
374.6	Positive	20
389.5	Positive	14.9
399.9	Positive	10.4
408.9	Positive	9
417.1	Positive	8.2
424.5	Positive	7.4
431.2	Positive	6.7
437.9	Positive	6.7
443.8	Positive	5.9
450.5	Positive	6.7
456.5	Positive	6
462.4	Positive	5.9
468.4	Positive	6
473.6	Positive	5.2
479.5	Positive	5.9
484.8	Positive	5.3
490	Positive	5.2
495.2	Positive	5.2
501.1	Positive	5.9
506.3	Positive	5.2
512.3	Positive	6
519	Positive	6.7
524.9	Positive	5.9
530.9	Positive	6
536.8	Positive	5.9
543.5	Positive	6.7
549.5	Positive	6
555.4	Positive	5.9
561.4	Positive	6
567.3	Positive	5.9
573.3	Positive	6
580	Positive	6.7
585.9	Positive	5.9
592.6	Positive	6.7
598.6	Positive	6
605.3	Positive	6.7
611.2	Positive	5.9
617.2	Positive	6
623.1	Positive	5.9
629.1	Positive	6
634.3	Positive	5.2
640.3	Positive	6
646.2	Positive	5.9
651.4	Positive	5.2
657.4	Positive	6
663.3	Positive	5.9
669.3	Positive	6
675.2	Positive	5.9
681.2	Positive	6
687.9	Positive	6.7
694.6	Positive	6.7
700.5	Positive	5.9
707.2	Positive	6.7
713.9	Positive	6.7
719.9	Positive	6
726.6	Positive	6.7
733.3	Positive	6.7
739.9	Positive	6.6
747.4	Positive	7.5
754.1	Positive	6.7
760.8	Positive	6.7
769	Positive	8.2
777.1	Positive	8.1
785.3	Positive	8.2
793.5	Positive	8.2
802.4	Positive	8.9
812.1	Positive	9.7
821.8	Positive	9.7
834.4	Positive	12.6
849.3	Positive	14.9
866.4	Positive	17.1
886.5	Positive	20.1
908.1	Positive	21.6
931.9	Positive	23.8
962.4	Positive	30.5
1001.8	Positive	39.4
1050.2	Positive	48.4
1117.2	Positive	67
1788.5	Positive	671.3
