# Supplementary material for: Global discovery of RNA modifications and functional analysis of m5C methylome in cyanobacteria
Source: J Biol Chem. 2026 Jan 7;302(2):111133. doi: 10.1016/j.jbc.2026.111133 (PMC12860351; doi:10.1016/j.jbc.2026.111133)
Supplement: Table S5 [file mmc5.xlsx]

## Sheet: Table S5
Table S5. List of the identified m5C sites by Bis-seq in Synechocystis.
Seq ID	refPos	refStrand	refBase	cov	C_count	methRate	mut_count	mutRate	CalledBase	CB_count	state	95_CI_lower	95_CI_upper	p-value_mState	p-value_mRate	p_value_mState_adj	score	seqContext	candidateName	transcript_id	gene_id	old_locus_tag	overlap_transcripts	GO_id	Pathway
NC_000911.1	3545	-	C	16	2	0.125	0	0	T	14	M	0.035	0.36	0.000507942	0.0001	0.00102595	0.23044	tcgtttcttcCtgctctcagt	m5C_12879	unassigned_transcript_4	SGL_RS01895	sll1214	unassigned_transcript_4	GO:0015995,GO:0048529	path:syn00860,path:syn01100,path:syn01110
NC_000911.1	4198	-	C	20	2	0.1	0	0	T	18	M	0.028	0.301	0.00100358	0	0.00183375	0.16711	gccaaggaaaCcatcctcact	m5C_16873	unassigned_transcript_4	SGL_RS01895	sll1214	unassigned_transcript_4	GO:0015995,GO:0048529	path:syn00860,path:syn01100,path:syn01110
NC_000911.1	59963	+	C	12	2	0.167	0	0	T	10	M	0.047	0.448	0.000205616	0.0001	0.000472873	0.34631	attttggaagCtgggggccaa	m5C_11664	unassigned_transcript_49	SGL_RS02115	slr1501	unassigned_transcript_49	GO:0008080
NC_000911.1	69364	+	C	15	2	0.133	0	0	T	13	M	0.037	0.379	0.000415803	0.0001	0.000855002	0.25264	ccatgggggaCagccttgtct	m5C_9270	unassigned_transcript_58	SGL_RS02160	slr1119	unassigned_transcript_58
NC_000911.1	91209	+	C	17	2	0.118	0	0	T	15	M	0.033	0.343	0.000612192	0.0001	0.00119338	0.21129	aagcaccagcCgggagatccc	m5C_9608	unassigned_transcript_80	SGL_RS02270	slr1127	unassigned_transcript_80
NC_000911.1	91353	+	C	14	3	0.214	0	0	T	11	M	0.076	0.476	9.23855e-06	0.000298	3.00244e-05	1.1435	caggcccttcCgggggatcaa	m5C_9817	unassigned_transcript_80	SGL_RS02270	slr1127	unassigned_transcript_80
NC_000911.1	92148	+	C	10	2	0.2	0	0	T	8	M	0.057	0.51	0.000113849	0.0001	0.000274895	0.44706	gtgttagaagCggaggctaag	m5C_8916	unassigned_transcript_81	SGL_RS02275	slr1128	unassigned_transcript_81	GO:0016020
NC_000911.1	93711	+	C	12	2	0.167	0	0	T	10	M	0.047	0.448	0.000205616	0.0001	0.000472873	0.34631	cgtagtgcccCcatgcttctg	m5C_9444	unassigned_transcript_82	SGL_RS02280	slr1129	unassigned_transcript_82		path:syn03018
NC_000911.1	93724	+	C	12	2	0.167	0	0	T	10	M	0.047	0.448	0.000205616	0.0001	0.000472873	0.34631	tgcttctggaCcgggatgatg	m5C_11088	unassigned_transcript_82	SGL_RS02280	slr1129	unassigned_transcript_82		path:syn03018
NC_000911.1	94051	+	C	10	1	0.1	0	0	T	9	M	0.018	0.404	0.0042662	0	0.00656764	0.04236	cggccaattcCcgggaaacgg	m5C_11950	unassigned_transcript_82	SGL_RS02280	slr1129	unassigned_transcript_82		path:syn03018
NC_000911.1	94126	+	C	13	2	0.154	0	0	T	11	M	0.043	0.422	0.000265305	0.0001	0.000596524	0.3094	gaaatattggCggggtgatca	m5C_9274	unassigned_transcript_82	SGL_RS02280	slr1129	unassigned_transcript_82		path:syn03018
NC_000911.1	94269	+	C	12	2	0.167	0	0	T	10	M	0.047	0.448	0.000205616	0.0001	0.000472873	0.34631	gtggagttgaCccgtaagcgc	m5C_8609	unassigned_transcript_82	SGL_RS02280	slr1129	unassigned_transcript_82		path:syn03018
NC_000911.1	94270	+	C	11	2	0.182	0	0	T	9	M	0.051	0.477	0.000155373	0.0001	0.00036498	0.39127	tggagttgacCcgtaagcgcc	m5C_9740	unassigned_transcript_82	SGL_RS02280	slr1129	unassigned_transcript_82		path:syn03018
NC_000911.1	94892	+	C	14	2	0.143	0	0	T	12	M	0.04	0.399	0.000335142	0.0001	0.000701126	0.27863	tagtggcagtCtggttaatgc	m5C_10117	unassigned_transcript_82	SGL_RS02280	slr1129	unassigned_transcript_82		path:syn03018
NC_000911.1	95117	+	C	15	2	0.133	0	0	T	13	M	0.037	0.379	0.000415803	0.0001	0.000855002	0.25264	aaaaaaacgtCctggcagaag	m5C_9291	unassigned_transcript_82	SGL_RS02280	slr1129	unassigned_transcript_82		path:syn03018
NC_000911.1	95122	+	C	13	2	0.154	0	0	T	11	M	0.043	0.422	0.000265305	0.0001	0.000596524	0.3094	aacgtcctggCagaagacggc	m5C_12357	unassigned_transcript_82	SGL_RS02280	slr1129	unassigned_transcript_82		path:syn03018
NC_000911.1	95145	+	C	10	2	0.2	0	0	T	8	M	0.057	0.51	0.000113849	0.0001	0.000274895	0.44706	cgttcttcagCggagtaggta	m5C_11532	unassigned_transcript_82	SGL_RS02280	slr1129	unassigned_transcript_82		path:syn03018
NC_000911.1	96333	-	C	19	2	0.105	0	0	T	17	M	0.029	0.314	0.000859433	0.0001	0.00163272	0.18001	taacgctagcCggggttaatt	m5C_13432	unassigned_transcript_85	SGL_RS02295	sll1043	unassigned_transcript_85	GO:0006396,GO:0006402,GO:0003723	path:syn03018
NC_000911.1	96494	-	C	20	4	0.2	0	0	T	16	M	0.081	0.416	1.3678e-06	3.97e-06	5.10625e-06	1.89187	atccacatttCccagctaacg	m5C_15259	unassigned_transcript_85	SGL_RS02295	sll1043	unassigned_transcript_85	GO:0006396,GO:0006402,GO:0003723	path:syn03018
NC_000911.1	96521	-	C	11	2	0.182	0	0	T	9	M	0.051	0.477	0.000155373	0.0001	0.00036498	0.39127	gaagtgctacCtggaaaagaa	m5C_12592	unassigned_transcript_85	SGL_RS02295	sll1043	unassigned_transcript_85	GO:0006396,GO:0006402,GO:0003723	path:syn03018
NC_000911.1	96765	-	C	10	1	0.1	0	0	T	9	M	0.018	0.404	0.0042662	0	0.00656764	0.04236	gaaaattgagCcggaacacat	m5C_13101	unassigned_transcript_85	SGL_RS02295	sll1043	unassigned_transcript_85	GO:0006396,GO:0006402,GO:0003723	path:syn03018
NC_000911.1	96812	-	C	10	1	0.1	0	0	T	9	M	0.018	0.404	0.0042662	0	0.00656764	0.04236	gaaccccgtcCtgagttgtct	m5C_13174	unassigned_transcript_85	SGL_RS02295	sll1043	unassigned_transcript_85	GO:0006396,GO:0006402,GO:0003723	path:syn03018
NC_000911.1	96818	-	C	13	2	0.154	0	0	T	11	M	0.043	0.422	0.000265305	0.0001	0.000596524	0.3094	atccgggaacCccgtcctgag	m5C_13987	unassigned_transcript_85	SGL_RS02295	sll1043	unassigned_transcript_85	GO:0006396,GO:0006402,GO:0003723	path:syn03018
NC_000911.1	97013	-	C	14	2	0.143	0	0	T	12	M	0.04	0.399	0.000335142	0.0001	0.000701126	0.27863	cgcattctcaCcgacattcag	m5C_12718	unassigned_transcript_85	SGL_RS02295	sll1043	unassigned_transcript_85	GO:0006396,GO:0006402,GO:0003723	path:syn03018
NC_000911.1	97173	-	C	26	6	0.231	0	0	T	20	M	0.11	0.421	5.56759e-09	1.95536e-05	2.37191e-08	5.46455	ctatgtggtaCgggttgtgtc	m5C_15976	unassigned_transcript_85	SGL_RS02295	sll1043	unassigned_transcript_85	GO:0006396,GO:0006402,GO:0003723	path:syn03018
NC_000911.1	97512	-	C	27	7	0.259	0	0	T	20	M	0.132	0.447	1.87399e-10	3.39625e-05	8.26407e-10	8.96768	tgatggagtaCgggtagacgg	m5C_14671	unassigned_transcript_85	SGL_RS02295	sll1043	unassigned_transcript_85	GO:0006396,GO:0006402,GO:0003723	path:syn03018
NC_000911.1	97817	-	C	15	2	0.133	0	0	T	13	M	0.037	0.379	0.000415803	0.0001	0.000855002	0.25264	gaattgatgaCagacctgggc	m5C_15479	unassigned_transcript_85	SGL_RS02295	sll1043	unassigned_transcript_85	GO:0006396,GO:0006402,GO:0003723	path:syn03018
NC_000911.1	97851	-	C	17	2	0.118	0	0	T	15	M	0.033	0.343	0.000612192	0.0001	0.00119338	0.21129	tgaagcagtgCaggatctgat	m5C_12816	unassigned_transcript_85	SGL_RS02295	sll1043	unassigned_transcript_85	GO:0006396,GO:0006402,GO:0003723	path:syn03018
NC_000911.1	97910	-	C	16	2	0.125	0	0	T	14	M	0.035	0.36	0.000507942	0.0001	0.00102595	0.23044	gaagctggggCgaaccagttg	m5C_13419	unassigned_transcript_85	SGL_RS02295	sll1043	unassigned_transcript_85	GO:0006396,GO:0006402,GO:0003723	path:syn03018
NC_000911.1	97939	-	C	10	1	0.1	0	0	T	9	M	0.018	0.404	0.0042662	0	0.00656764	0.04236	ccggtaccccCgccggtattg	m5C_12547	unassigned_transcript_85	SGL_RS02295	sll1043	unassigned_transcript_85	GO:0006396,GO:0006402,GO:0003723	path:syn03018
NC_000911.1	98211	-	C	20	2	0.1	0	0	T	18	M	0.028	0.301	0.00100358	0	0.00183375	0.16711	attaatcagcCgcctcattga	m5C_14207	unassigned_transcript_85	SGL_RS02295	sll1043	unassigned_transcript_85	GO:0006396,GO:0006402,GO:0003723	path:syn03018
NC_000911.1	98215	-	C	20	2	0.1	0	0	T	18	M	0.028	0.301	0.00100358	0	0.00183375	0.16711	ccacattaatCagccgcctca	m5C_16493	unassigned_transcript_85	SGL_RS02295	sll1043	unassigned_transcript_85	GO:0006396,GO:0006402,GO:0003723	path:syn03018
NC_000911.1	98236	-	C	17	3	0.176	0	0	T	14	M	0.062	0.41	2.14448e-05	0.000298	6.15622e-05	0.86712	aaggccgaccCccagaaaagg	m5C_13760	unassigned_transcript_85	SGL_RS02295	sll1043	unassigned_transcript_85	GO:0006396,GO:0006402,GO:0003723	path:syn03018
NC_000911.1	98351	-	C	21	3	0.143	0	0	T	18	M	0.05	0.346	5.22305e-05	1e-06	0.000142973	0.63986	gtcacggcgaCcagagctaaa	m5C_12886	unassigned_transcript_85	SGL_RS02295	sll1043	unassigned_transcript_85	GO:0006396,GO:0006402,GO:0003723	path:syn03018
NC_000911.1	126847	+	C	10	1	0.1	0	0	T	9	M	0.018	0.404	0.0042662	0	0.00656764	0.04236	gccctggggaCccagctacgg	m5C_9783	unassigned_transcript_114	SGL_RS02435	slr0737	unassigned_transcript_114		path:syn00195,path:syn01100
NC_000911.1	126972	+	C	19	2	0.105	0	0	T	17	M	0.029	0.314	0.000859433	0.0001	0.00163272	0.18001	taacgaaggtCgggaagccca	m5C_8448	unassigned_transcript_114	SGL_RS02435	slr0737	unassigned_transcript_114		path:syn00195,path:syn01100
NC_000911.1	132554	+	C	10	1	0.1	0	0	T	9	M	0.018	0.404	0.0042662	0	0.00656764	0.04236	atttacccacCacggcggtgg	m5C_11180	unassigned_transcript_121	SGL_RS02470	slr0743	unassigned_transcript_121	GO:0006353
NC_000911.1	133777	+	C	10	2	0.2	0	0	T	8	M	0.057	0.51	0.000113849	0.0001	0.000274895	0.44706	accccagaggCgatcgccgag	m5C_11028	unassigned_transcript_121	SGL_RS02470	slr0743	unassigned_transcript_121	GO:0006353
NC_000911.1	135615	+	C	17	2	0.118	0	0	T	15	M	0.033	0.343	0.000612192	0.0001	0.00119338	0.21129	gtggtagttcCcgcagtcgtg	m5C_8895	unassigned_transcript_123	SGL_RS02480	slr0744	unassigned_transcript_123	GO:0006413,GO:0003743,GO:0005737
NC_000911.1	135731	+	C	13	2	0.154	0	0	T	11	M	0.043	0.422	0.000265305	0.0001	0.000596524	0.3094	atttccgaaaCagacatcatc	m5C_12002	unassigned_transcript_123	SGL_RS02480	slr0744	unassigned_transcript_123	GO:0006413,GO:0003743,GO:0005737
NC_000911.1	135843	+	C	13	3	0.231	0	0	T	10	M	0.082	0.503	6.65202e-06	0.000298	2.18149e-05	1.27035	ccgtggaaacCcctgaaaggg	m5C_8629	unassigned_transcript_123	SGL_RS02480	slr0744	unassigned_transcript_123	GO:0006413,GO:0003743,GO:0005737
NC_000911.1	136380	+	C	13	2	0.154	0	0	T	11	M	0.043	0.422	0.000265305	0.0001	0.000596524	0.3094	acggagataaCctggatggct	m5C_9366	unassigned_transcript_123	SGL_RS02480	slr0744	unassigned_transcript_123	GO:0006413,GO:0003743,GO:0005737
NC_000911.1	136663	+	C	14	3	0.214	0	0	T	11	M	0.076	0.476	9.23855e-06	0.000298	3.00244e-05	1.1435	aggggatgtgCccgccgctgg	m5C_10080	unassigned_transcript_123	SGL_RS02480	slr0744	unassigned_transcript_123	GO:0006413,GO:0003743,GO:0005737
NC_000911.1	136728	+	C	23	5	0.217	0	0	T	18	M	0.097	0.419	8.72229e-08	9.8506e-06	3.59048e-07	3.41103	aagcggaagcCcgggccatgg	m5C_9853	unassigned_transcript_123	SGL_RS02480	slr0744	unassigned_transcript_123	GO:0006413,GO:0003743,GO:0005737
NC_000911.1	136811	+	C	13	2	0.154	0	0	T	11	M	0.043	0.422	0.000265305	0.0001	0.000596524	0.3094	tcggcccaggCccaggaaggg	m5C_9603	unassigned_transcript_123	SGL_RS02480	slr0744	unassigned_transcript_123	GO:0006413,GO:0003743,GO:0005737
NC_000911.1	136991	+	C	32	4	0.125	0	0	T	28	M	0.05	0.281	1.60766e-05	1e-08	4.94107e-05	0.95302	gccagtggagCaatcatcatt	m5C_11673	unassigned_transcript_123	SGL_RS02480	slr0744	unassigned_transcript_123	GO:0006413,GO:0003743,GO:0005737
NC_000911.1	146612	+	C	16	2	0.125	0	0	T	14	M	0.035	0.36	0.000507942	0.0001	0.00102595	0.23044	aagaagggatCtaatttcaat	m5C_10547	unassigned_transcript_135	SGL_RS02540	slr0244	unassigned_transcript_135	GO:0005524,GO:0016208
NC_000911.1	154437	+	C	21	6	0.286	0	0	T	15	M	0.138	0.5	1.0283e-09	1.95536e-05	4.46197e-09	7.44934	atatttttccCaggagagacg	m5C_10199	unassigned_transcript_145	SGL_RS02585	slr0250	unassigned_transcript_145
NC_000911.1	154607	+	C	20	2	0.1	0	0	T	18	M	0.028	0.301	0.00100358	0	0.00183375	0.16711	aaagtccagcCggccccgccc	m5C_11129	unassigned_transcript_145	SGL_RS02585	slr0250	unassigned_transcript_145
NC_000911.1	154725	+	C	15	2	0.133	0	0	T	13	M	0.037	0.379	0.000415803	0.0001	0.000855002	0.25264	ttagcgagaaCggagatcgtg	m5C_10757	unassigned_transcript_146	SGL_RS02590	slr0251	unassigned_transcript_146	GO:0015920,GO:0015221,GO:0042626	path:syn02010
NC_000911.1	158535	-	C	19	2	0.105	0	0	T	17	M	0.029	0.314	0.000859433	0.0001	0.00163272	0.18001	tcactctcctCcttgtgctaa	m5C_14903	unassigned_transcript_150	SGL_RS02610	sll0223	unassigned_transcript_150		path:syn00190,path:syn01100
NC_000911.1	172772	-	C	16	2	0.125	0	0	T	14	M	0.035	0.36	0.000507942	0.0001	0.00102595	0.23044	tgcccaggaaCaggtgctttc	m5C_12491	unassigned_transcript_163	SGL_RS02670	sll1327	unassigned_transcript_163	GO:0015986,GO:0046933,GO:0045261	path:syn00190,path:syn00195,path:syn01100
NC_000911.1	173299	-	C	18	2	0.111	0	0	T	16	M	0.031	0.328	0.00072916	0.0001	0.00140495	0.19462	ccacccaagcCcaattggccc	m5C_15933	unassigned_transcript_164	SGL_RS02675	sll1326	unassigned_transcript_164	GO:0015986,GO:0046933,GO:0000275	path:syn00190,path:syn00195,path:syn01100
NC_000911.1	173681	-	C	20	2	0.1	0	0	T	18	M	0.028	0.301	0.00100358	0	0.00183375	0.16711	cgtcgtccccCcggtcgggaa	m5C_16456	unassigned_transcript_164	SGL_RS02675	sll1326	unassigned_transcript_164	GO:0015986,GO:0046933,GO:0000275	path:syn00190,path:syn00195,path:syn01100
NC_000911.1	173792	-	C	16	2	0.125	0	0	T	14	M	0.035	0.36	0.000507942	0.0001	0.00102595	0.23044	accggtgccaCcttggcggaa	m5C_13033	unassigned_transcript_164	SGL_RS02675	sll1326	unassigned_transcript_164	GO:0015986,GO:0046933,GO:0000275	path:syn00190,path:syn00195,path:syn01100
NC_000911.1	175146	-	C	17	2	0.118	0	0	T	15	M	0.033	0.343	0.000612192	0.0001	0.00119338	0.21129	tgggaggtcgCtaatgaaagg	m5C_15915	unassigned_transcript_166	SGL_RS02685	sll1324	unassigned_transcript_166		path:syn00190,path:syn00195,path:syn01100
NC_000911.1	177077	-	C	13	2	0.154	0	0	T	11	M	0.043	0.422	0.000265305	0.0001	0.000596524	0.3094	acatccccgaCggagctgaat	m5C_13744	unassigned_transcript_169	SGL_RS02700	sll1322	unassigned_transcript_169	GO:0015986,GO:0046933,GO:0000276	path:syn00190,path:syn00195,path:syn01100
NC_000911.1	177110	-	C	16	2	0.125	0	0	T	14	M	0.035	0.36	0.000507942	0.0001	0.00102595	0.23044	ggtccggggcCctcttgcctt	m5C_13642	unassigned_transcript_169	SGL_RS02700	sll1322	unassigned_transcript_169	GO:0015986,GO:0046933,GO:0000276	path:syn00190,path:syn00195,path:syn01100
NC_000911.1	177116	-	C	17	2	0.118	0	0	T	15	M	0.033	0.343	0.000612192	0.0001	0.00119338	0.21129	ctaactggtcCggggccctct	m5C_12627	unassigned_transcript_169	SGL_RS02700	sll1322	unassigned_transcript_169	GO:0015986,GO:0046933,GO:0000276	path:syn00190,path:syn00195,path:syn01100
NC_000911.1	177324	-	C	16	2	0.125	0	0	T	14	M	0.035	0.36	0.000507942	0.0001	0.00102595	0.23044	tttgcaacctCttggtttgtc	m5C_14429	unassigned_transcript_169	SGL_RS02700	sll1322	unassigned_transcript_169	GO:0015986,GO:0046933,GO:0000276	path:syn00190,path:syn00195,path:syn01100
NC_000911.1	177499	-	C	17	2	0.118	0	0	T	15	M	0.033	0.343	0.000612192	0.0001	0.00119338	0.21129	ctcctggttgCtcaggtttgt	m5C_13355	unassigned_transcript_169	SGL_RS02700	sll1322	unassigned_transcript_169	GO:0015986,GO:0046933,GO:0000276	path:syn00190,path:syn00195,path:syn01100
NC_000911.1	183668	+	C	13	2	0.154	0	0	T	11	M	0.043	0.422	0.000265305	0.0001	0.000596524	0.3094	ccgaaccgggCaacggaacat	m5C_12288	unassigned_transcript_175	SGL_RS02730	slr1417	unassigned_transcript_175
NC_000911.1	194955	+	C	20	2	0.1	0	0	T	18	M	0.028	0.301	0.00100358	0	0.00183375	0.16711	cgtagcccctCcacctccgga	m5C_11191	unassigned_transcript_188	SGL_RS02790	slr1098	unassigned_transcript_188
NC_000911.1	197161	+	C	10	1	0.111	1	0.1	T	8	M	0.02	0.435	0.00343573	0.01	0.00541132	0.04901	aggtctatggCgcttccctat	m5C_10247	unassigned_transcript_192	SGL_RS02805	slr1101	unassigned_transcript_192	GO:0032559
NC_000911.1	200779	+	C	15	2	0.133	0	0	T	13	M	0.037	0.379	0.000415803	0.0001	0.000855002	0.25264	tgttcaacccCctggaggcca	m5C_11485	unassigned_transcript_194	SGL_RS02815	slr1103	unassigned_transcript_194
NC_000911.1	201254	+	C	10	2	0.2	0	0	T	8	M	0.057	0.51	0.000113849	0.0001	0.000274895	0.44706	gctacccaacCatgctttttt	m5C_10448	unassigned_transcript_194	SGL_RS02815	slr1103	unassigned_transcript_194
NC_000911.1	218958	-	C	10	1	0.1	0	0	T	9	M	0.018	0.404	0.0042662	0	0.00656764	0.04236	ttggtagcggCcgagtcaccg	m5C_16622	unassigned_transcript_208	SGL_RS02885	sll1028	unassigned_transcript_208
NC_000911.1	220525	-	C	11	2	0.182	0	0	T	9	M	0.051	0.477	0.000155373	0.0001	0.00036498	0.39127	cttccctccgCcacggttgca	m5C_12659	unassigned_transcript_210	SGL_RS02895	sll1027	unassigned_transcript_210	GO:0006537,GO:0045181,GO:0009342	path:syn00250,path:syn00910,path:syn01100,path:syn01110,path:syn01120,path:syn01230
NC_000911.1	261346	+	C	15	2	0.133	0	0	T	13	M	0.037	0.379	0.000415803	0.0001	0.000855002	0.25264	gatccgatggCctcggaaaaa	m5C_11228	unassigned_transcript_247	SGL_RS03080	slr1793	unassigned_transcript_247		path:syn00030,path:syn01100,path:syn01110,path:syn01120,path:syn01200,path:syn01230
NC_000911.1	261463	+	C	12	4	0.333	0	0	T	8	M	0.138	0.609	7.46971e-08	0.00059203	3.07926e-07	3.9373	aaacatggggCagaggaaatt	m5C_11193	unassigned_transcript_247	SGL_RS03080	slr1793	unassigned_transcript_247		path:syn00030,path:syn01100,path:syn01110,path:syn01120,path:syn01200,path:syn01230
NC_000911.1	262015	+	C	11	2	0.182	0	0	T	9	M	0.051	0.477	0.000155373	0.0001	0.00036498	0.39127	cctttgatgaCcgcaccgcca	m5C_10426	unassigned_transcript_249	SGL_RS03085	ssr2998	unassigned_transcript_249
NC_000911.1	268109	-	C	15	2	0.133	0	0	T	13	M	0.037	0.379	0.000415803	0.0001	0.000855002	0.25264	aacaacggccCctcgaccaga	m5C_16384	unassigned_transcript_256	SGL_RS03120	sll1665	unassigned_transcript_256
NC_000911.1	280007	-	C	10	1	0.1	0	0	T	9	M	0.018	0.404	0.0042662	0	0.00656764	0.04236	ccacctggggCaatatcggct	m5C_15079	unassigned_transcript_268	SGL_RS03180	sll1656	unassigned_transcript_268
NC_000911.1	280900	-	C	13	2	0.182	2	0.154	T	9	M	0.051	0.477	0.000155373	0.0001	0.00036498	0.39127	tcaagcttggCaggaagacca	m5C_15423	unassigned_transcript_269	SGL_RS03185	sll1655	unassigned_transcript_269	GO:0036211,GO:0004077	path:syn00780,path:syn01100
NC_000911.1	281225	-	C	38	6	0.158	0	0	T	32	M	0.074	0.304	9.61614e-08	1.4761e-07	3.9528e-07	3.13397	aagcccatggCatggattccc	m5C_16565	unassigned_transcript_270	SGL_RS03190	sll1654	unassigned_transcript_270	GO:0032559
NC_000911.1	291159	+	C	10	2	0.2	0	0	T	8	M	0.057	0.51	0.000113849	0.0001	0.000274895	0.44706	tggcgggtccCtacgctggct	m5C_12042	unassigned_transcript_280	SGL_RS03240	ssr2142	unassigned_transcript_280
NC_000911.1	317163	-	C	12	2	0.167	0	0	T	10	M	0.047	0.448	0.000205616	0.0001	0.000472873	0.34631	gcagtcaaggCagcaccgaag	m5C_14175	unassigned_transcript_304	SGL_RS03350	sll1184	unassigned_transcript_304		path:syn00860,path:syn01100,path:syn01110
NC_000911.1	317259	-	C	17	2	0.118	0	0	T	15	M	0.033	0.343	0.000612192	0.0001	0.00119338	0.21129	acgcctttgcCatgaacatga	m5C_16218	unassigned_transcript_304	SGL_RS03350	sll1184	unassigned_transcript_304		path:syn00860,path:syn01100,path:syn01110
NC_000911.1	317528	-	C	17	2	0.118	0	0	T	15	M	0.033	0.343	0.000612192	0.0001	0.00119338	0.21129	ctatgtggacCgagtccggca	m5C_13274	unassigned_transcript_304	SGL_RS03350	sll1184	unassigned_transcript_304		path:syn00860,path:syn01100,path:syn01110
NC_000911.1	317570	-	C	28	4	0.143	0	0	T	24	M	0.057	0.315	8.11149e-06	3.97e-06	2.64509e-05	1.1605	caactggcggCaagaagtgaa	m5C_16015	unassigned_transcript_304	SGL_RS03350	sll1184	unassigned_transcript_304		path:syn00860,path:syn01100,path:syn01110
NC_000911.1	320252	+	C	11	2	0.182	0	0	T	9	M	0.051	0.477	0.000155373	0.0001	0.00036498	0.39127	acaacggcggCggtaattgag	m5C_9590	unassigned_transcript_307	SGL_RS03365	slr0962	unassigned_transcript_307
NC_000911.1	334725	-	C	19	3	0.158	0	0	T	16	M	0.055	0.376	3.43703e-05	0.000298	9.48634e-05	0.73926	gccgcggggaCagactccttg	m5C_14696	unassigned_transcript_321	SGL_RS03435	sll0934	unassigned_transcript_321	GO:0009423,GO:0003849	path:syn00400,path:syn01100,path:syn01110,path:syn01230
NC_000911.1	334811	-	C	19	2	0.105	0	0	T	17	M	0.029	0.314	0.000859433	0.0001	0.00163272	0.18001	cccttacgcaCctgcccatta	m5C_14765	unassigned_transcript_321	SGL_RS03435	sll0934	unassigned_transcript_321	GO:0009423,GO:0003849	path:syn00400,path:syn01100,path:syn01110,path:syn01230
NC_000911.1	339198	-	C	18	2	0.111	0	0	T	16	M	0.031	0.328	0.00072916	0.0001	0.00140495	0.19462	ctgttgagtgCagaggatgcc	m5C_15559	unassigned_transcript_327	SGL_RS03465	sll0928	unassigned_transcript_327	GO:0015979	path:syn00196,path:syn01100
NC_000911.1	339397	-	C	10	3	0.3	0	0	T	7	M	0.108	0.603	2.00128e-06	0.000298	7.4327e-06	1.84277	cggtcagcggCaatataatca	m5C_14474	unassigned_transcript_327	SGL_RS03465	sll0928	unassigned_transcript_327	GO:0015979	path:syn00196,path:syn01100
NC_000911.1	339424	-	C	10	2	0.2	0	0	T	8	M	0.057	0.51	0.000113849	0.0001	0.000274895	0.44706	ataccgtgctCccggaggtaa	m5C_13675	unassigned_transcript_327	SGL_RS03465	sll0928	unassigned_transcript_327	GO:0015979	path:syn00196,path:syn01100
NC_000911.1	343173	+	C	11	3	0.273	0	0	T	8	M	0.097	0.566	3.11975e-06	0.000298	1.1498e-05	1.60979	cgagcgggggCtcgaccttgt	m5C_8615	unassigned_transcript_331	SGL_RS03485	slr0974	unassigned_transcript_331	GO:0006413,GO:0003743
NC_000911.1	343229	+	C	12	2	0.2	2	0.167	T	8	M	0.057	0.51	0.000113849	0.0001	0.000274895	0.44706	gcatcatggaCtatggcaaat	m5C_10739	unassigned_transcript_331	SGL_RS03485	slr0974	unassigned_transcript_331	GO:0006413,GO:0003743
NC_000911.1	350762	+	C	13	2	0.154	0	0	T	11	M	0.043	0.422	0.000265305	0.0001	0.000596524	0.3094	tctcgaagagCtgaggagaga	m5C_9610	unassigned_transcript_339	SGL_RS03525	slr0978	unassigned_transcript_339
NC_000911.1	363536	+	C	10	1	0.1	0	0	T	9	M	0.018	0.404	0.0042662	0	0.00656764	0.04236	caagcgaaagCttgcatagag	m5C_8737	unassigned_transcript_355	SGL_RS03600	slr1618	unassigned_transcript_355	GO:0008168,GO:1904047
NC_000911.1	383605	+	C	12	2	0.167	0	0	T	10	M	0.047	0.448	0.000205616	0.0001	0.000472873	0.34631	gagaaaaagcCgatcgagaaa	m5C_9283	unassigned_transcript_377	SGL_RS18675	SGL_RS18675	unassigned_transcript_377
NC_000911.1	385195	+	C	17	2	0.118	0	0	T	15	M	0.033	0.343	0.000612192	0.0001	0.00119338	0.21129	gaagccgaaaCcgagcagatc	m5C_12061	unassigned_transcript_381	SGL_RS03730	slr1082	unassigned_transcript_381
NC_000911.1	390484	-	C	10	1	0.1	0	0	T	9	M	0.018	0.404	0.0042662	0	0.00656764	0.04236	ctgtgaaaagCagacggagaa	m5C_15732	unassigned_transcript_387	SGL_RS03760	ssl1972	unassigned_transcript_387
NC_000911.1	393691	-	C	10	1	0.1	0	0	T	9	M	0.018	0.404	0.0042662	0	0.00656764	0.04236	ccaatccggaCcagcaacgac	m5C_13969	unassigned_transcript_390	SGL_RS03775	sll1022	unassigned_transcript_390
NC_000911.1	393711	-	C	13	2	0.154	0	0	T	11	M	0.043	0.422	0.000265305	0.0001	0.000596524	0.3094	cgccatcgccCagggtttacc	m5C_14684	unassigned_transcript_390	SGL_RS03775	sll1022	unassigned_transcript_390
NC_000911.1	403325	+	C	10	2	0.2	0	0	T	8	M	0.057	0.51	0.000113849	0.0001	0.000274895	0.44706	agataatcagCccaggggagc	m5C_10147	unassigned_transcript_398	SGL_RS03815	slr1400	unassigned_transcript_398
NC_000911.1	403326	+	C	10	2	0.2	0	0	T	8	M	0.057	0.51	0.000113849	0.0001	0.000274895	0.44706	gataatcagcCcaggggagcg	m5C_12113	unassigned_transcript_398	SGL_RS03815	slr1400	unassigned_transcript_398
NC_000911.1	411350	-	C	16	2	0.125	0	0	T	14	M	0.035	0.36	0.000507942	0.0001	0.00102595	0.23044	atgaggccggCaatgacctgg	m5C_13790	unassigned_transcript_401	SGL_RS03830	sll0654	unassigned_transcript_401
NC_000911.1	413725	-	C	11	2	0.182	0	0	T	9	M	0.051	0.477	0.000155373	0.0001	0.00036498	0.39127	tgccagtgatCgtgatggtgg	m5C_13202	unassigned_transcript_401	SGL_RS03830	sll0654	unassigned_transcript_401
NC_000911.1	418236	+	C	17	2	0.118	0	0	T	15	M	0.033	0.343	0.000612192	0.0001	0.00119338	0.21129	tccggacctgCggtggcgaca	m5C_9312	unassigned_transcript_406	SGL_RS03855	slr0679	unassigned_transcript_406	GO:0016434
NC_000911.1	439734	-	C	17	2	0.118	0	0	T	15	M	0.033	0.343	0.000612192	0.0001	0.00119338	0.21129	ttacttcaggCccaggaagcg	m5C_13857	unassigned_transcript_426	SGL_RS03955	sll0639	unassigned_transcript_426	GO:0003676,GO:0004527,GO:0008441
NC_000911.1	447267	+	C	11	2	0.182	0	0	T	9	M	0.051	0.477	0.000155373	0.0001	0.00036498	0.39127	cgttccctgaCggattacagc	m5C_11962	unassigned_transcript_433	SGL_RS03990	slr1590	unassigned_transcript_433
NC_000911.1	447657	+	C	13	2	0.154	0	0	T	11	M	0.043	0.422	0.000265305	0.0001	0.000596524	0.3094	caaaccttggCccaccgttta	m5C_10262	unassigned_transcript_433	SGL_RS03990	slr1590	unassigned_transcript_433
NC_000911.1	460975	-	C	13	2	0.154	0	0	T	11	M	0.043	0.422	0.000265305	0.0001	0.000596524	0.3094	ggtctccattCctatggttgg	m5C_15436	unassigned_transcript_445	SGL_RS04050	sll1513	unassigned_transcript_445	GO:0017004,GO:0020037
NC_000911.1	469651	+	C	20	2	0.1	0	0	T	18	M	0.028	0.301	0.00100358	0	0.00183375	0.16711	aaattatgacCgctgtggagc	m5C_9828	unassigned_transcript_458	SGL_RS04110	slr1603	unassigned_transcript_458
NC_000911.1	469661	+	C	12	2	0.167	0	0	T	10	M	0.047	0.448	0.000205616	0.0001	0.000472873	0.34631	cgctgtggagCagttggacta	m5C_12107	unassigned_transcript_458	SGL_RS04110	slr1603	unassigned_transcript_458
NC_000911.1	471147	+	C	12	1	0.1	2	0.167	T	9	M	0.018	0.404	0.0042662	0	0.00656764	0.04236	gtcgttttagCgttggcatcg	m5C_11385	unassigned_transcript_459	SGL_RS04115	slr1604	unassigned_transcript_459
NC_000911.1	471967	+	C	16	2	0.125	0	0	T	14	M	0.035	0.36	0.000507942	0.0001	0.00102595	0.23044	gttttgaaggCaacaccggca	m5C_9878	unassigned_transcript_459	SGL_RS04115	slr1604	unassigned_transcript_459
NC_000911.1	471990	+	C	16	2	0.125	0	0	T	14	M	0.035	0.36	0.000507942	0.0001	0.00102595	0.23044	attatcgtcgCcgccactaac	m5C_8634	unassigned_transcript_459	SGL_RS04115	slr1604	unassigned_transcript_459
NC_000911.1	472400	+	C	18	2	0.111	0	0	T	16	M	0.031	0.328	0.00072916	0.0001	0.00140495	0.19462	tgatccagtaCaaaaaattag	m5C_11974	unassigned_transcript_459	SGL_RS04115	slr1604	unassigned_transcript_459
NC_000911.1	472555	+	C	28	3	0.107	0	0	T	25	M	0.037	0.272	0.000168979	1e-06	0.000396298	0.42004	aaattattttCggcgaagagg	m5C_10933	unassigned_transcript_459	SGL_RS04115	slr1604	unassigned_transcript_459
NC_000911.1	472558	+	C	31	6	0.194	0	0	T	25	M	0.092	0.363	2.13026e-08	1.4761e-07	8.96074e-08	4.22867	ttattttcggCgaagaggaag	m5C_9802	unassigned_transcript_459	SGL_RS04115	slr1604	unassigned_transcript_459
NC_000911.1	472746	+	C	16	4	0.25	0	0	T	12	M	0.102	0.495	3.98432e-07	0.00059203	1.60131e-06	2.60642	accgctgcggCgatcgatgag	m5C_10422	unassigned_transcript_459	SGL_RS04115	slr1604	unassigned_transcript_459
NC_000911.1	478800	-	C	10	2	0.2	0	0	T	8	M	0.057	0.51	0.000113849	0.0001	0.000274895	0.44706	gaactgcgggCcaaattcacc	m5C_14512	unassigned_transcript_468	SGL_RS04160	sll1502	unassigned_transcript_468	GO:0006537,GO:0006807,GO:0003824	path:syn00630,path:syn00910,path:syn01120
NC_000911.1	481520	-	C	18	2	0.111	0	0	T	16	M	0.031	0.328	0.00072916	0.0001	0.00140495	0.19462	agcgctcccaCccctaccgct	m5C_15142	unassigned_transcript_468	SGL_RS04160	sll1502	unassigned_transcript_468	GO:0006537,GO:0006807,GO:0003824	path:syn00630,path:syn00910,path:syn01120
NC_000911.1	481524	-	C	18	2	0.111	0	0	T	16	M	0.031	0.328	0.00072916	0.0001	0.00140495	0.19462	tgggagcgctCccacccctac	m5C_14874	unassigned_transcript_468	SGL_RS04160	sll1502	unassigned_transcript_468	GO:0006537,GO:0006807,GO:0003824	path:syn00630,path:syn00910,path:syn01120
NC_000911.1	482274	-	C	10	2	0.2	0	0	T	8	M	0.057	0.51	0.000113849	0.0001	0.000274895	0.44706	aacttttgtaCggttaccagt	m5C_15749	unassigned_transcript_468	SGL_RS04160	sll1502	unassigned_transcript_468	GO:0006537,GO:0006807,GO:0003824	path:syn00630,path:syn00910,path:syn01120
NC_000911.1	483485	+	C	12	4	0.333	0	0	T	8	M	0.138	0.609	7.46971e-08	0.00059203	3.07926e-07	3.9373	agctaatcaaCcggagattaa	m5C_10151	unassigned_transcript_470	SGL_RS04175	slr1608	unassigned_transcript_470	GO:0016901,GO:0070968
NC_000911.1	493988	+	C	12	2	0.167	0	0	T	10	M	0.047	0.448	0.000205616	0.0001	0.000472873	0.34631	ttgcgaatggCggaggaattg	m5C_8823	unassigned_transcript_477	SGL_RS04210	slr1044	unassigned_transcript_477	GO:0007165,GO:0016020	path:syn02020
NC_000911.1	494044	+	C	10	2	0.2	0	0	T	8	M	0.057	0.51	0.000113849	0.0001	0.000274895	0.44706	atccattgaaCgggtagcaga	m5C_11403	unassigned_transcript_477	SGL_RS04210	slr1044	unassigned_transcript_477	GO:0007165,GO:0016020	path:syn02020
NC_000911.1	506618	-	C	17	2	0.118	0	0	T	15	M	0.033	0.343	0.000612192	0.0001	0.00119338	0.21129	ttaaggattcCcagctcggcc	m5C_14859	unassigned_transcript_489	SGL_RS04265	sll1009	unassigned_transcript_489	GO:0005509
NC_000911.1	507538	-	C	11	2	0.182	0	0	T	9	M	0.051	0.477	0.000155373	0.0001	0.00036498	0.39127	aaatctaaccCtgacggggac	m5C_16982	unassigned_transcript_489	SGL_RS04265	sll1009	unassigned_transcript_489	GO:0005509
NC_000911.1	507956	-	C	13	2	0.154	0	0	T	11	M	0.043	0.422	0.000265305	0.0001	0.000596524	0.3094	tcaggccagcCttgattggat	m5C_12568	unassigned_transcript_489	SGL_RS04265	sll1009	unassigned_transcript_489	GO:0005509
NC_000911.1	511825	+	C	13	2	0.154	0	0	T	11	M	0.043	0.422	0.000265305	0.0001	0.000596524	0.3094	tcctattcttCcaacgtcaac	m5C_11642	unassigned_transcript_490	SGL_RS04275	slr1055	unassigned_transcript_490		path:syn00860,path:syn01100,path:syn01110
NC_000911.1	532591	+	C	13	5	0.385	0	0	T	8	M	0.177	0.645	1.6157e-09	0.00098015	6.9968e-09	7.78475	tctgtgcgggCattgacggga	m5C_9962	unassigned_transcript_504	SGL_RS04340	slr1756	unassigned_transcript_504	GO:0006542,GO:0004356	path:syn00220,path:syn00250,path:syn00630,path:syn00910,path:syn01100,path:syn01120,path:syn01230,path:syn02020
NC_000911.1	532693	+	C	18	2	0.111	0	0	T	16	M	0.031	0.328	0.00072916	0.0001	0.00140495	0.19462	ccacccccggCtccctggaag	m5C_9216	unassigned_transcript_504	SGL_RS04340	slr1756	unassigned_transcript_504	GO:0006542,GO:0004356	path:syn00220,path:syn00250,path:syn00630,path:syn00910,path:syn01100,path:syn01120,path:syn01230,path:syn02020
NC_000911.1	555361	+	C	18	2	0.111	0	0	T	16	M	0.031	0.328	0.00072916	0.0001	0.00140495	0.19462	ggccaaagtgCtccaggaaga	m5C_10219	unassigned_transcript_528	SGL_RS04460	slr1847	unassigned_transcript_528	GO:0008150,GO:0003677,GO:0005737
NC_000911.1	555530	+	C	11	2	0.182	0	0	T	9	M	0.051	0.477	0.000155373	0.0001	0.00036498	0.39127	atgaaagcggCctatgctgag	m5C_10931	unassigned_transcript_528	SGL_RS04460	slr1847	unassigned_transcript_528	GO:0008150,GO:0003677,GO:0005737
NC_000911.1	566374	+	C	11	2	0.182	0	0	T	9	M	0.051	0.477	0.000155373	0.0001	0.00036498	0.39127	ttttgaagggCcggaagtgtt	m5C_8961	unassigned_transcript_538	SGL_RS04510	slr2032	unassigned_transcript_538
NC_000911.1	567275	-	C	12	2	0.167	0	0	T	10	M	0.047	0.448	0.000205616	0.0001	0.000472873	0.34631	tttgttaaacCactagatacg	m5C_12931	unassigned_transcript_539	SGL_RS04515	sll1945	unassigned_transcript_539	GO:0008615,GO:0009228,GO:0009240	path:syn00730,path:syn00900,path:syn01100,path:syn01110
NC_000911.1	567310	-	C	10	2	0.2	0	0	T	8	M	0.057	0.51	0.000113849	0.0001	0.000274895	0.44706	aacacggcatCgaagcaacgg	m5C_13509	unassigned_transcript_539	SGL_RS04515	sll1945	unassigned_transcript_539	GO:0008615,GO:0009228,GO:0009240	path:syn00730,path:syn00900,path:syn01100,path:syn01110
NC_000911.1	568848	-	C	12	2	0.167	0	0	T	10	M	0.047	0.448	0.000205616	0.0001	0.000472873	0.34631	tatccgtgagCtggaggaagt	m5C_14608	unassigned_transcript_539	SGL_RS04515	sll1945	unassigned_transcript_539	GO:0008615,GO:0009228,GO:0009240	path:syn00730,path:syn00900,path:syn01100,path:syn01110
NC_000911.1	570662	+	C	24	4	0.182	2	0.083	T	18	M	0.073	0.385	2.28483e-06	3.97e-06	8.46766e-06	1.64874	cacaaaatgtCagggactacc	m5C_12254	unassigned_transcript_542	SGL_RS04530	ssr3451	unassigned_transcript_542	GO:0009055,GO:0009538	path:syn00195,path:syn01100
NC_000911.1	603604	-	C	10	1	0.1	0	0	T	9	M	0.018	0.404	0.0042662	0	0.00656764	0.04236	caggggtatgCaggaagacga	m5C_12405	unassigned_transcript_574	SGL_RS04690	sll1931	unassigned_transcript_574	GO:0019264,GO:0004372,GO:0008270	path:syn00260,path:syn00460,path:syn00630,path:syn00670,path:syn00680,path:syn01100,path:syn01110,path:syn01120,path:syn01200,path:syn01230,path:syn01240
NC_000911.1	603747	-	C	17	2	0.118	0	0	T	15	M	0.033	0.343	0.000612192	0.0001	0.00119338	0.21129	cgctcaatcgCcatgaccggc	m5C_14367	unassigned_transcript_574	SGL_RS04690	sll1931	unassigned_transcript_574	GO:0019264,GO:0004372,GO:0008270	path:syn00260,path:syn00460,path:syn00630,path:syn00670,path:syn00680,path:syn01100,path:syn01110,path:syn01120,path:syn01200,path:syn01230,path:syn01240
NC_000911.1	611200	+	C	35	4	0.114	0	0	T	31	M	0.045	0.26	2.52784e-05	1e-08	7.22801e-05	0.83396	atcagggtgaCagtctggaac	m5C_10934	unassigned_transcript_582	SGL_RS04720	slr1908	unassigned_transcript_582	GO:0033212,GO:0015093,GO:0016020
NC_000911.1	611326	+	C	35	4	0.114	0	0	T	31	M	0.045	0.26	2.52784e-05	1e-08	7.22801e-05	0.83396	ccgcctgggcCtatgaagcat	m5C_9988	unassigned_transcript_582	SGL_RS04720	slr1908	unassigned_transcript_582	GO:0033212,GO:0015093,GO:0016020
NC_000911.1	611884	+	C	20	2	0.1	0	0	T	18	M	0.028	0.301	0.00100358	0	0.00183375	0.16711	ctcgtctttcCtttgacggtt	m5C_12245	unassigned_transcript_582	SGL_RS04720	slr1908	unassigned_transcript_582	GO:0033212,GO:0015093,GO:0016020
NC_000911.1	612396	+	C	17	2	0.118	0	0	T	15	M	0.033	0.343	0.000612192	0.0001	0.00119338	0.21129	taccaggcggCtaccaccatg	m5C_8885	unassigned_transcript_582	SGL_RS04720	slr1908	unassigned_transcript_582	GO:0033212,GO:0015093,GO:0016020
NC_000911.1	612597	+	C	28	4	0.143	0	0	T	24	M	0.057	0.315	8.11149e-06	3.97e-06	2.64509e-05	1.1605	aaagagggggCggtgttgtcc	m5C_11017	unassigned_transcript_582	SGL_RS04720	slr1908	unassigned_transcript_582	GO:0033212,GO:0015093,GO:0016020
NC_000911.1	619452	+	C	19	2	0.105	0	0	T	17	M	0.029	0.314	0.000859433	0.0001	0.00163272	0.18001	ccaactgggcCagtttggcat	m5C_10637	unassigned_transcript_593	SGL_RS04770	slr1915	unassigned_transcript_593
NC_000911.1	631539	-	C	19	2	0.105	0	0	T	17	M	0.029	0.314	0.000859433	0.0001	0.00163272	0.18001	aggcgatcgcCtcggaaggca	m5C_16815	unassigned_transcript_603	SGL_RS04820	sll0998	unassigned_transcript_603
NC_000911.1	645351	-	C	11	3	0.273	0	0	T	8	M	0.097	0.566	3.11975e-06	0.000298	1.1498e-05	1.60979	ccctcagcggCgatgacccgg	m5C_16395	unassigned_transcript_619	SGL_RS04900	sll0990	unassigned_transcript_619	GO:0006113,GO:0009404,GO:0004024	path:syn00010,path:syn00071,path:syn00350,path:syn00620,path:syn00625,path:syn00626,path:syn00680,path:syn01100,path:syn01110,path:syn01120,path:syn01200,path:syn01220
NC_000911.1	645414	-	C	16	2	0.125	0	0	T	14	M	0.035	0.36	0.000507942	0.0001	0.00102595	0.23044	cccagcaaggCgaagttttgg	m5C_13365	unassigned_transcript_619	SGL_RS04900	sll0990	unassigned_transcript_619	GO:0006113,GO:0009404,GO:0004024	path:syn00010,path:syn00071,path:syn00350,path:syn00620,path:syn00625,path:syn00626,path:syn00680,path:syn01100,path:syn01110,path:syn01120,path:syn01200,path:syn01220
NC_000911.1	670129	-	C	11	2	0.182	0	0	T	9	M	0.051	0.477	0.000155373	0.0001	0.00036498	0.39127	cttaccgatgCgagggagcac	m5C_15790	unassigned_transcript_637	SGL_RS04985	sll0980	unassigned_transcript_637	GO:0003676,GO:0004523
NC_000911.1	670145	-	C	13	2	0.154	0	0	T	11	M	0.043	0.422	0.000265305	0.0001	0.000596524	0.3094	tttcactgccCagaaacttac	m5C_16459	unassigned_transcript_637	SGL_RS04985	sll0980	unassigned_transcript_637	GO:0003676,GO:0004523
NC_000911.1	670146	-	C	14	2	0.143	0	0	T	12	M	0.04	0.399	0.000335142	0.0001	0.000701126	0.27863	atttcactgcCcagaaactta	m5C_12521	unassigned_transcript_637	SGL_RS04985	sll0980	unassigned_transcript_637	GO:0003676,GO:0004523
NC_000911.1	670222	-	C	10	1	0.1	0	0	T	9	M	0.018	0.404	0.0042662	0	0.00656764	0.04236	gccctagcccCcggccggcag	m5C_16232	unassigned_transcript_637	SGL_RS04985	sll0980	unassigned_transcript_637	GO:0003676,GO:0004523
NC_000911.1	670271	-	C	12	2	0.167	0	0	T	10	M	0.047	0.448	0.000205616	0.0001	0.000472873	0.34631	tttaaggggaCtgcctccgga	m5C_14249	unassigned_transcript_637	SGL_RS04985	sll0980	unassigned_transcript_637	GO:0003676,GO:0004523
NC_000911.1	670375	-	C	15	2	0.133	0	0	T	13	M	0.037	0.379	0.000415803	0.0001	0.000855002	0.25264	tctctctccaCcctgcgtcgc	m5C_15940	unassigned_transcript_637	SGL_RS04985	sll0980	unassigned_transcript_637	GO:0003676,GO:0004523
NC_000911.1	671978	+	C	14	2	0.143	0	0	T	12	M	0.04	0.399	0.000335142	0.0001	0.000701126	0.27863	cctgagggacCaacaaaggtg	m5C_9942	unassigned_transcript_639	SGL_RS04995	slr1376	unassigned_transcript_639
NC_000911.1	696025	+	C	10	1	0.1	0	0	T	9	M	0.018	0.404	0.0042662	0	0.00656764	0.04236	gccctagccgCttttggcacc	m5C_9319	unassigned_transcript_661	SGL_RS05110	slr1390	unassigned_transcript_661
NC_000911.1	696625	+	C	22	3	0.136	0	0	T	19	M	0.047	0.333	6.33295e-05	1e-06	0.000167429	0.59813	ccggcattgaCgaagcgaagg	m5C_10685	unassigned_transcript_661	SGL_RS05110	slr1390	unassigned_transcript_661
NC_000911.1	696630	+	C	16	2	0.125	0	0	T	14	M	0.035	0.36	0.000507942	0.0001	0.00102595	0.23044	attgacgaagCgaaggaagaa	m5C_10707	unassigned_transcript_661	SGL_RS05110	slr1390	unassigned_transcript_661
NC_000911.1	715472	-	C	18	2	0.111	0	0	T	16	M	0.031	0.328	0.00072916	0.0001	0.00140495	0.19462	gcaggtacgaCaactgactgc	m5C_16914	unassigned_transcript_679	SGL_RS05200	sll1583	unassigned_transcript_679
NC_000911.1	715526	-	C	19	2	0.105	0	0	T	17	M	0.029	0.314	0.000859433	0.0001	0.00163272	0.18001	aagacatgagCaagaacaagc	m5C_15091	unassigned_transcript_679	SGL_RS05200	sll1583	unassigned_transcript_679
NC_000911.1	715993	-	C	20	3	0.15	0	0	T	17	M	0.052	0.36	4.26209e-05	1e-06	0.000117224	0.6866	ggaactccggCggtaaaagaa	m5C_15262	unassigned_transcript_679	SGL_RS05200	sll1583	unassigned_transcript_679
NC_000911.1	724706	-	C	18	2	0.111	0	0	T	16	M	0.031	0.328	0.00072916	0.0001	0.00140495	0.19462	gccggcaataCcccagcaaaa	m5C_14811	unassigned_transcript_686	SGL_RS05235	sll1580	unassigned_transcript_686		path:syn00196,path:syn01100
NC_000911.1	725661	-	C	36	6	0.167	0	0	T	30	M	0.079	0.319	6.47291e-08	1.4761e-07	2.67854e-07	3.39475	tcgattgacgCgggagttggc	m5C_12612	unassigned_transcript_687	SGL_RS05240	sll1579	unassigned_transcript_687		path:syn00196,path:syn01100
NC_000911.1	725663	-	C	40	5	0.125	0	0	T	35	M	0.055	0.261	2.86697e-06	1e-10	1.06114e-05	1.51296	tctcgattgaCgcgggagttg	m5C_15581	unassigned_transcript_687	SGL_RS05240	sll1579	unassigned_transcript_687		path:syn00196,path:syn01100
NC_000911.1	725677	-	C	50	5	0.1	0	0	T	45	M	0.043	0.214	1.08968e-05	0	3.38635e-05	1.07877	gaaatggttcCcgttctcgat	m5C_12932	unassigned_transcript_687	SGL_RS05240	sll1579	unassigned_transcript_687		path:syn00196,path:syn01100
NC_000911.1	729059	+	C	13	2	0.154	0	0	T	11	M	0.043	0.422	0.000265305	0.0001	0.000596524	0.3094	tcagtttcgcCcgatcgccaa	m5C_8581	unassigned_transcript_691	SGL_RS05260	slr1704	unassigned_transcript_691
NC_000911.1	729093	+	C	12	2	0.167	0	0	T	10	M	0.047	0.448	0.000205616	0.0001	0.000472873	0.34631	caatttgtggCccaacaattg	m5C_10587	unassigned_transcript_691	SGL_RS05260	slr1704	unassigned_transcript_691
NC_000911.1	729094	+	C	14	2	0.143	0	0	T	12	M	0.04	0.399	0.000335142	0.0001	0.000701126	0.27863	aatttgtggcCcaacaattgg	m5C_9816	unassigned_transcript_691	SGL_RS05260	slr1704	unassigned_transcript_691
NC_000911.1	732080	-	C	14	2	0.143	0	0	T	12	M	0.04	0.399	0.000335142	0.0001	0.000701126	0.27863	agcttggaatCaggaagattg	m5C_14485	unassigned_transcript_694	SGL_RS05280	sll1573	unassigned_transcript_694
NC_000911.1	732144	-	C	15	2	0.133	0	0	T	13	M	0.037	0.379	0.000415803	0.0001	0.000855002	0.25264	atctagagggCttttggcagg	m5C_16029	unassigned_transcript_694	SGL_RS05280	sll1573	unassigned_transcript_694
NC_000911.1	768603	+	C	10	1	0.1	0	0	T	9	M	0.018	0.404	0.0042662	0	0.00656764	0.04236	ccggcatggcCcaggaaaata	m5C_9350	unassigned_transcript_728	SGL_RS05450	slr2025	unassigned_transcript_728
NC_000911.1	810981	-	C	14	2	0.154	1	0.071	T	11	M	0.043	0.422	0.000265305	0.0001	0.000596524	0.3094	ccccagtctgCgggagtatca	m5C_13546	unassigned_transcript_763	SGL_RS18710	SGL_RS18710	unassigned_transcript_763
NC_000911.1	811022	-	C	20	2	0.1	0	0	T	18	M	0.028	0.301	0.00100358	0	0.00183375	0.16711	ctgtttggggCccagtatgtg	m5C_13181	unassigned_transcript_763	SGL_RS18710	SGL_RS18710	unassigned_transcript_763
NC_000911.1	811032	-	C	13	2	0.154	0	0	T	11	M	0.043	0.422	0.000265305	0.0001	0.000596524	0.3094	cgagaagggaCtgtttggggc	m5C_14369	unassigned_transcript_763	SGL_RS18710	SGL_RS18710	unassigned_transcript_763
NC_000911.1	811156	-	C	29	4	0.143	1	0.034	T	24	M	0.057	0.315	8.11149e-06	3.97e-06	2.64509e-05	1.1605	ttgaaagcggCgaggataagc	m5C_13508	unassigned_transcript_763	SGL_RS18710	SGL_RS18710	unassigned_transcript_763
NC_000911.1	819054	-	C	16	2	0.125	0	0	T	14	M	0.035	0.36	0.000507942	0.0001	0.00102595	0.23044	gaacggggagCcagctacgaa	m5C_14381	unassigned_transcript_770	SGL_RS05660	sll1070	unassigned_transcript_770	GO:0006098,GO:0004802,GO:0005737	path:syn00030,path:syn00710,path:syn01100,path:syn01110,path:syn01120,path:syn01200,path:syn01230
NC_000911.1	819331	-	C	10	2	0.2	0	0	T	8	M	0.057	0.51	0.000113849	0.0001	0.000274895	0.44706	ctacggttggCacgtgctcca	m5C_15822	unassigned_transcript_770	SGL_RS05660	sll1070	unassigned_transcript_770	GO:0006098,GO:0004802,GO:0005737	path:syn00030,path:syn00710,path:syn01100,path:syn01110,path:syn01120,path:syn01200,path:syn01230
NC_000911.1	819661	-	C	16	2	0.125	0	0	T	14	M	0.035	0.36	0.000507942	0.0001	0.00102595	0.23044	ccccggtcacCcggagaattt	m5C_12680	unassigned_transcript_770	SGL_RS05660	sll1070	unassigned_transcript_770	GO:0006098,GO:0004802,GO:0005737	path:syn00030,path:syn00710,path:syn01100,path:syn01110,path:syn01120,path:syn01200,path:syn01230
NC_000911.1	819671	-	C	16	2	0.125	0	0	T	14	M	0.035	0.36	0.000507942	0.0001	0.00102595	0.23044	aatcttctacCcccggtcacc	m5C_15022	unassigned_transcript_770	SGL_RS05660	sll1070	unassigned_transcript_770	GO:0006098,GO:0004802,GO:0005737	path:syn00030,path:syn00710,path:syn01100,path:syn01110,path:syn01120,path:syn01200,path:syn01230
NC_000911.1	820127	-	C	17	2	0.118	0	0	T	15	M	0.033	0.343	0.000612192	0.0001	0.00119338	0.21129	cataacgtcaCcttagctttc	m5C_12663	unassigned_transcript_771	SGL_RS05665	sll1069	unassigned_transcript_771	GO:0006633,GO:0004315	path:syn00061,path:syn00780,path:syn01100,path:syn01212,path:syn01240
NC_000911.1	821677	-	C	11	2	0.182	0	0	T	9	M	0.051	0.477	0.000155373	0.0001	0.00036498	0.39127	gatttaggggCtgattccctc	m5C_14324	unassigned_transcript_772	SGL_RS05670	ssl2084	unassigned_transcript_772	GO:0006633,GO:0000036	path:syn01100,path:syn01110
NC_000911.1	821745	-	C	18	2	0.111	0	0	T	16	M	0.031	0.328	0.00072916	0.0001	0.00140495	0.19462	aaaaaatcgtCgtggaacagt	m5C_13674	unassigned_transcript_772	SGL_RS05670	ssl2084	unassigned_transcript_772	GO:0006633,GO:0000036	path:syn01100,path:syn01110
NC_000911.1	824296	-	C	14	3	0.214	0	0	T	11	M	0.076	0.476	9.23855e-06	0.000298	3.00244e-05	1.1435	agccgtagtgCaggagattca	m5C_15122	unassigned_transcript_777	SGL_RS05695	SGL_RS05695	unassigned_transcript_777	GO:0006412,GO:0003735,GO:0005840
NC_000911.1	824661	-	C	10	1	0.1	0	0	T	9	M	0.018	0.404	0.0042662	0	0.00656764	0.04236	cagtcgggatCagacaattat	m5C_16741	unassigned_transcript_778	SGL_RS05700	sll1823	unassigned_transcript_778	GO:0006164,GO:0004019,GO:0005525	path:syn00230,path:syn00250,path:syn01100,path:syn01232,path:syn01240
NC_000911.1	824696	-	C	10	1	0.1	0	0	T	9	M	0.018	0.404	0.0042662	0	0.00656764	0.04236	atggaggtgcCgatcgcgatt	m5C_13260	unassigned_transcript_778	SGL_RS05700	sll1823	unassigned_transcript_778	GO:0006164,GO:0004019,GO:0005525	path:syn00230,path:syn00250,path:syn01100,path:syn01232,path:syn01240
NC_000911.1	826668	-	C	14	2	0.143	0	0	T	12	M	0.04	0.399	0.000335142	0.0001	0.000701126	0.27863	gaaaaaaccaCcggagacaaa	m5C_12563	unassigned_transcript_780	SGL_RS05710	ssl3445	unassigned_transcript_780	GO:0006412,GO:0003735	path:syn03010
NC_000911.1	826999	-	C	40	4	0.1	0	0	T	36	M	0.04	0.231	4.91544e-05	0	0.000134724	0.68209	gatccccgagCgaaagaacgg	m5C_15239	unassigned_transcript_781	SGL_RS05715	sll1822	unassigned_transcript_781	GO:0006412,GO:0003735,GO:0005840	path:syn03010
NC_000911.1	827307	-	C	16	2	0.125	0	0	T	14	M	0.035	0.36	0.000507942	0.0001	0.00102595	0.23044	tctattggggCaccggccgtc	m5C_14641	unassigned_transcript_781	SGL_RS05715	sll1822	unassigned_transcript_781	GO:0006412,GO:0003735,GO:0005840	path:syn03010
NC_000911.1	827332	-	C	20	2	0.1	0	0	T	18	M	0.028	0.301	0.00100358	0	0.00183375	0.16711	gctaacgattCcagcaacaaa	m5C_16750	unassigned_transcript_781	SGL_RS05715	sll1822	unassigned_transcript_781	GO:0006412,GO:0003735,GO:0005840	path:syn03010
NC_000911.1	827512	-	C	35	4	0.114	0	0	T	31	M	0.045	0.26	2.52784e-05	1e-08	7.22801e-05	0.83396	agttcgtctaCcggaaagaat	m5C_15569	unassigned_transcript_782	SGL_RS05720	sll1821	unassigned_transcript_782	GO:0006412,GO:0003735,GO:0000315	path:syn03010
NC_000911.1	827993	-	C	10	2	0.2	0	0	T	8	M	0.057	0.51	0.000113849	0.0001	0.000274895	0.44706	taatcagcggCgagatctggt	m5C_14848	unassigned_transcript_783	SGL_RS05725	sll1820	unassigned_transcript_783	GO:0006400,GO:0009982
NC_000911.1	828417	-	C	16	3	0.188	0	0	T	13	M	0.066	0.43	1.65306e-05	0.000298	5.07162e-05	0.94556	gtcatttgccCcaagacataa	m5C_12945	unassigned_transcript_783	SGL_RS05725	sll1820	unassigned_transcript_783	GO:0006400,GO:0009982
NC_000911.1	828425	-	C	14	2	0.143	0	0	T	12	M	0.04	0.399	0.000335142	0.0001	0.000701126	0.27863	tcttaatggtCatttgcccca	m5C_16551	unassigned_transcript_783	SGL_RS05725	sll1820	unassigned_transcript_783	GO:0006400,GO:0009982
NC_000911.1	830288	-	C	10	2	0.2	0	0	T	8	M	0.057	0.51	0.000113849	0.0001	0.000274895	0.44706	gctatccgggCcctccaaggg	m5C_16951	unassigned_transcript_786	SGL_RS05740	sll1817	unassigned_transcript_786	GO:0006412,GO:0003735,GO:0005840	path:syn03010
NC_000911.1	830518	-	C	11	2	0.222	2	0.182	T	7	M	0.063	0.547	8.02948e-05	0.0199	0.000206851	0.51784	gggtggcccaCattcaatcta	m5C_15289	unassigned_transcript_786	SGL_RS05740	sll1817	unassigned_transcript_786	GO:0006412,GO:0003735,GO:0005840	path:syn03010
NC_000911.1	830778	-	C	26	3	0.115	0	0	T	23	M	0.04	0.29	0.000125364	1e-06	0.000301773	0.46859	cattaaacgcCttggagacat	m5C_15174	unassigned_transcript_787	SGL_RS05745	sll1816	unassigned_transcript_787	GO:0006412,GO:0003735,GO:0022627	path:syn03010
NC_000911.1	831158	-	C	19	2	0.105	0	0	T	17	M	0.029	0.314	0.000859433	0.0001	0.00163272	0.18001	ttcgtcggcgCggtcgtgtga	m5C_16318	unassigned_transcript_788	SGL_RS18715	SGL_RS18715	unassigned_transcript_788	GO:0006412,GO:0003735,GO:0005840
NC_000911.1	831379	-	C	10	2	0.2	0	0	T	8	M	0.057	0.51	0.000113849	0.0001	0.000274895	0.44706	ggcgcataacCtatcgtctta	m5C_16262	unassigned_transcript_789	SGL_RS05750	ssl3441	unassigned_transcript_789	GO:0006413,GO:0003743
NC_000911.1	831523	-	C	10	1	0.1	0	0	T	9	M	0.018	0.404	0.0042662	0	0.00656764	0.04236	tgcccaatgcCatgtttagag	m5C_15529	unassigned_transcript_789	SGL_RS05750	ssl3441	unassigned_transcript_789	GO:0006413,GO:0003743
NC_000911.1	832061	-	C	12	2	0.167	0	0	T	10	M	0.047	0.448	0.000205616	0.0001	0.000472873	0.34631	tcagttaattCttgggttaat	m5C_14079	unassigned_transcript_790	SGL_RS05755	sll1815	unassigned_transcript_790		path:syn00230,path:syn00730,path:syn01100,path:syn01110,path:syn01232,path:syn01240
NC_000911.1	832107	-	C	18	2	0.111	0	0	T	16	M	0.031	0.328	0.00072916	0.0001	0.00140495	0.19462	gtaaccaggcCaaaggttaca	m5C_16688	unassigned_transcript_790	SGL_RS05755	sll1815	unassigned_transcript_790		path:syn00230,path:syn00730,path:syn01100,path:syn01110,path:syn01232,path:syn01240
NC_000911.1	832966	-	C	18	2	0.111	0	0	T	16	M	0.031	0.328	0.00072916	0.0001	0.00140495	0.19462	tgcccgtcgcCaggtaggtaa	m5C_15563	unassigned_transcript_791	SGL_RS05760	sll1814	unassigned_transcript_791	GO:0043952,GO:0015450,GO:0005886	path:syn02024,path:syn03060,path:syn03070
NC_000911.1	833707	-	C	12	2	0.167	0	0	T	10	M	0.047	0.448	0.000205616	0.0001	0.000472873	0.34631	ggtcgtaagtCgagacaaagc	m5C_13880	unassigned_transcript_791	SGL_RS05760	sll1814	unassigned_transcript_791	GO:0043952,GO:0015450,GO:0005886	path:syn02024,path:syn03060,path:syn03070
NC_000911.1	834159	-	C	15	2	0.133	0	0	T	13	M	0.037	0.379	0.000415803	0.0001	0.000855002	0.25264	ttttggtatgCggggccagaa	m5C_15132	unassigned_transcript_792	SGL_RS05765	sll1813	unassigned_transcript_792	GO:0006412,GO:0003735,GO:0000315	path:syn03010
NC_000911.1	834365	-	C	30	4	0.133	0	0	T	26	M	0.053	0.297	1.15676e-05	1e-08	3.58707e-05	1.04848	agcagaagaaCggggagtttc	m5C_16449	unassigned_transcript_793	SGL_RS05770	sll1812	unassigned_transcript_793	GO:0006412,GO:0003735,GO:0000312	path:syn03010
NC_000911.1	834762	-	C	12	2	0.167	0	0	T	10	M	0.047	0.448	0.000205616	0.0001	0.000472873	0.34631	gtaaagtggtCaaaggcggaa	m5C_13009	unassigned_transcript_793	SGL_RS05770	sll1812	unassigned_transcript_793	GO:0006412,GO:0003735,GO:0000312	path:syn03010
NC_000911.1	834835	-	C	15	2	0.133	0	0	T	13	M	0.037	0.379	0.000415803	0.0001	0.000855002	0.25264	cgtcgtaaaaCcagccgagaa	m5C_15162	unassigned_transcript_793	SGL_RS05770	sll1812	unassigned_transcript_793	GO:0006412,GO:0003735,GO:0000312	path:syn03010
NC_000911.1	835036	-	C	16	2	0.125	0	0	T	14	M	0.035	0.36	0.000507942	0.0001	0.00102595	0.23044	caggaagcttCggcggaagtg	m5C_13223	unassigned_transcript_794	SGL_RS05775	sll1811	unassigned_transcript_794	GO:0006412,GO:0003735,GO:0000315	path:syn03010
NC_000911.1	835211	-	C	10	1	0.1	0	0	T	9	M	0.018	0.404	0.0042662	0	0.00656764	0.04236	tcaccgtcgtCtgcgtcgcca	m5C_14066	unassigned_transcript_794	SGL_RS05775	sll1811	unassigned_transcript_794	GO:0006412,GO:0003735,GO:0000315	path:syn03010
NC_000911.1	835273	-	C	19	4	0.211	0	0	T	15	M	0.085	0.433	1.03444e-06	0.00059203	3.88689e-06	2.0368	gctggtaagaCagggaagaaa	m5C_14782	unassigned_transcript_795	SGL_RS05780	sll1810	unassigned_transcript_795	GO:0006412,GO:0003735,GO:0019843	path:syn03010
NC_000911.1	835282	-	C	72	10	0.141	1	0.014	T	61	M	0.078	0.24	1.47516e-10	4.44089e-15	6.51857e-10	7.70185	cgtcgtaaagCtggtaagaca	m5C_15808	unassigned_transcript_795	SGL_RS05780	sll1810	unassigned_transcript_795	GO:0006412,GO:0003735,GO:0019843	path:syn03010
NC_000911.1	836105	-	C	16	4	0.25	0	0	T	12	M	0.102	0.495	3.98432e-07	0.00059203	1.60131e-06	2.60642	actctgaaacCggcgaaggta	m5C_12614	unassigned_transcript_796	SGL_RS05785	sll1809	unassigned_transcript_796	GO:0006412,GO:0003735,GO:0005840	path:syn03010
NC_000911.1	836106	-	C	15	2	0.133	0	0	T	13	M	0.037	0.379	0.000415803	0.0001	0.000855002	0.25264	tactctgaaaCcggcgaaggt	m5C_14585	unassigned_transcript_796	SGL_RS05785	sll1809	unassigned_transcript_796	GO:0006412,GO:0003735,GO:0005840	path:syn03010
NC_000911.1	836389	-	C	27	4	0.148	0	0	T	23	M	0.059	0.325	6.7187e-06	3.97e-06	2.20169e-05	1.22404	gaaggtcgtgCattgctcaaa	m5C_13816	unassigned_transcript_797	SGL_RS05790	sll1808	unassigned_transcript_797	GO:0006412,GO:0003735,GO:0005840	path:syn03010
NC_000911.1	836655	-	C	10	2	0.2	0	0	T	8	M	0.057	0.51	0.000113849	0.0001	0.000274895	0.44706	gttttaaaatCcgggaaggta	m5C_14916	unassigned_transcript_797	SGL_RS05790	sll1808	unassigned_transcript_797	GO:0006412,GO:0003735,GO:0005840	path:syn03010
NC_000911.1	837045	-	C	17	2	0.118	0	0	T	15	M	0.033	0.343	0.000612192	0.0001	0.00119338	0.21129	cgacgatggcCgtaaagtgcg	m5C_16089	unassigned_transcript_798	SGL_RS05795	sll1807	unassigned_transcript_798	GO:0006412,GO:0003735,GO:0000315	path:syn03010
NC_000911.1	837139	-	C	10	1	0.1	0	0	T	9	M	0.018	0.404	0.0042662	0	0.00656764	0.04236	aaatcagtagCtatgaagctc	m5C_12426	unassigned_transcript_798	SGL_RS05795	sll1807	unassigned_transcript_798	GO:0006412,GO:0003735,GO:0000315	path:syn03010
NC_000911.1	837259	-	C	45	6	0.133	0	0	T	39	M	0.063	0.262	3.25242e-07	5.95e-10	1.31448e-06	2.43567	aggataagggCaaagtgggag	m5C_13490	unassigned_transcript_798	SGL_RS05795	sll1807	unassigned_transcript_798	GO:0006412,GO:0003735,GO:0000315	path:syn03010
NC_000911.1	837496	-	C	11	2	0.182	0	0	T	9	M	0.051	0.477	0.000155373	0.0001	0.00036498	0.39127	gggccagtggCatgagtatcc	m5C_14366	unassigned_transcript_799	SGL_RS05800	sll1806	unassigned_transcript_799	GO:0006412,GO:0003735,GO:0000315	path:syn03010
NC_000911.1	838297	-	C	12	2	0.167	0	0	T	10	M	0.047	0.448	0.000205616	0.0001	0.000472873	0.34631	gaggaagtggCccgggaagcc	m5C_14841	unassigned_transcript_802	SGL_RS05815	sll1805	unassigned_transcript_802	GO:0006412,GO:0003735,GO:0000315	path:syn03010
NC_000911.1	839063	-	C	20	2	0.1	0	0	T	18	M	0.028	0.301	0.00100358	0	0.00183375	0.16711	aatgctgatgCggatgcggct	m5C_15354	unassigned_transcript_803	SGL_RS05820	sll1804	unassigned_transcript_803	GO:0006412,GO:0003735,GO:0000312	path:syn03010
NC_000911.1	839592	-	C	47	5	0.106	0	0	T	42	M	0.046	0.226	7.55424e-06	1e-10	2.46896e-05	1.1858	ctgagcataaCgaaggtttgg	m5C_15379	unassigned_transcript_804	SGL_RS05825	sll1803	unassigned_transcript_804	GO:0006412,GO:0003735,GO:0000311	path:syn03010
NC_000911.1	839720	-	C	23	3	0.13	0	0	T	20	M	0.045	0.321	7.60525e-05	1e-06	0.000200393	0.56069	taaggtgcgcCgggtactaga	m5C_13119	unassigned_transcript_804	SGL_RS05825	sll1803	unassigned_transcript_804	GO:0006412,GO:0003735,GO:0000311	path:syn03010
NC_000911.1	840018	-	C	26	3	0.115	0	0	T	23	M	0.04	0.29	0.000125364	1e-06	0.000301773	0.46859	agctcaatgaCaagggggata	m5C_16495	unassigned_transcript_805	SGL_RS05830	ssl3432	unassigned_transcript_805	GO:0006412,GO:0003735,GO:0000314	path:syn03010
NC_000911.1	842174	-	C	10	1	0.1	0	0	T	9	M	0.018	0.404	0.0042662	0	0.00656764	0.04236	cccggttctaCgggagctggt	m5C_16994	unassigned_transcript_809	SGL_RS05850	sll1799	unassigned_transcript_809	GO:0006412,GO:0003735,GO:0005840	path:syn03010
NC_000911.1	842245	-	C	15	2	0.133	0	0	T	13	M	0.037	0.379	0.000415803	0.0001	0.000855002	0.25264	ttgctggctaCcaaaaacgcc	m5C_16401	unassigned_transcript_809	SGL_RS05850	sll1799	unassigned_transcript_809	GO:0006412,GO:0003735,GO:0005840	path:syn03010
NC_000911.1	843378	+	C	12	2	0.167	0	0	T	10	M	0.047	0.448	0.000205616	0.0001	0.000472873	0.34631	gagttcggtgCaagaagtgga	m5C_11691	unassigned_transcript_810	SGL_RS05855	slr1894	unassigned_transcript_810	GO:0008199,GO:0016491
NC_000911.1	853589	-	C	34	5	0.147	0	0	T	29	M	0.064	0.301	1.05748e-06	4.96e-08	3.97e-06	1.92698	tcaactcagtCaggatgacga	m5C_14650	unassigned_transcript_822	SGL_RS05925	sll1789	unassigned_transcript_822		path:syn03020
NC_000911.1	853867	-	C	40	4	0.1	0	0	T	36	M	0.04	0.231	4.91544e-05	0	0.000134724	0.68209	cttaccgaagCggcaatcgaa	m5C_14576	unassigned_transcript_822	SGL_RS05925	sll1789	unassigned_transcript_822		path:syn03020
NC_000911.1	854044	-	C	16	2	0.125	0	0	T	14	M	0.035	0.36	0.000507942	0.0001	0.00102595	0.23044	accatgctccCaggggaattg	m5C_16780	unassigned_transcript_822	SGL_RS05925	sll1789	unassigned_transcript_822		path:syn03020
NC_000911.1	854664	-	C	17	2	0.118	0	0	T	15	M	0.033	0.343	0.000612192	0.0001	0.00119338	0.21129	aaatcaacggCaaaggggaca	m5C_15118	unassigned_transcript_822	SGL_RS05925	sll1789	unassigned_transcript_822		path:syn03020
NC_000911.1	854679	-	C	18	2	0.111	0	0	T	16	M	0.031	0.328	0.00072916	0.0001	0.00140495	0.19462	ccggcaaagtCctggaaatca	m5C_14329	unassigned_transcript_822	SGL_RS05925	sll1789	unassigned_transcript_822		path:syn03020
NC_000911.1	855149	-	C	50	5	0.1	0	0	T	45	M	0.043	0.214	1.08968e-05	0	3.38635e-05	1.07877	agacggcgatCgggttaaatc	m5C_15179	unassigned_transcript_822	SGL_RS05925	sll1789	unassigned_transcript_822		path:syn03020
NC_000911.1	856135	-	C	14	3	0.214	0	0	T	11	M	0.076	0.476	9.23855e-06	0.000298	3.00244e-05	1.1435	aaggacgtagCtggggatctg	m5C_13206	unassigned_transcript_822	SGL_RS05925	sll1789	unassigned_transcript_822		path:syn03020
NC_000911.1	856154	-	C	16	2	0.125	0	0	T	14	M	0.035	0.36	0.000507942	0.0001	0.00102595	0.23044	ttccacggagCgggccaccaa	m5C_16942	unassigned_transcript_822	SGL_RS05925	sll1789	unassigned_transcript_822		path:syn03020
NC_000911.1	856202	-	C	10	2	0.2	0	0	T	8	M	0.057	0.51	0.000113849	0.0001	0.000274895	0.44706	gacagcggggCagttgatgac	m5C_14905	unassigned_transcript_822	SGL_RS05925	sll1789	unassigned_transcript_822		path:syn03020
NC_000911.1	856527	-	C	18	2	0.111	0	0	T	16	M	0.031	0.328	0.00072916	0.0001	0.00140495	0.19462	acaaagttgaCctaggggaag	m5C_16550	unassigned_transcript_822	SGL_RS05925	sll1789	unassigned_transcript_822		path:syn03020
NC_000911.1	857848	-	C	10	2	0.2	0	0	T	8	M	0.057	0.51	0.000113849	0.0001	0.000274895	0.44706	tttgcaggaaCtactcaccgt	m5C_14234	unassigned_transcript_823	SGL_RS05930	sll1787	unassigned_transcript_823	GO:0006351,GO:0003899,GO:0000345	path:syn03020
NC_000911.1	858309	-	C	15	2	0.133	0	0	T	13	M	0.037	0.379	0.000415803	0.0001	0.000855002	0.25264	attgacattgCccttaatccc	m5C_12385	unassigned_transcript_823	SGL_RS05930	sll1787	unassigned_transcript_823	GO:0006351,GO:0003899,GO:0000345	path:syn03020
NC_000911.1	858357	-	C	11	2	0.182	0	0	T	9	M	0.051	0.477	0.000155373	0.0001	0.00036498	0.39127	cgcattttgcCcatcgaagat	m5C_15948	unassigned_transcript_823	SGL_RS05930	sll1787	unassigned_transcript_823	GO:0006351,GO:0003899,GO:0000345	path:syn03020
NC_000911.1	858980	-	C	30	5	0.172	1	0.033	T	24	M	0.076	0.345	3.8985e-07	9.8506e-06	1.569e-06	2.43474	ttgtttatgcCggggaagatg	m5C_16409	unassigned_transcript_823	SGL_RS05930	sll1787	unassigned_transcript_823	GO:0006351,GO:0003899,GO:0000345	path:syn03020
NC_000911.1	861535	-	C	20	4	0.2	0	0	T	16	M	0.081	0.416	1.3678e-06	3.97e-06	5.10625e-06	1.89187	cctttggatgCcgaagattgg	m5C_16567	unassigned_transcript_824	SGL_RS05935	sll1786	unassigned_transcript_824
NC_000911.1	861931	-	C	17	2	0.118	0	0	T	15	M	0.033	0.343	0.000612192	0.0001	0.00119338	0.21129	aagaacaatgCggcccgcaaa	m5C_14342	unassigned_transcript_825	SGL_RS05940	ssl2233	unassigned_transcript_825	GO:0006412,GO:0003735,GO:0000312	path:syn03010
NC_000911.1	861964	-	C	27	3	0.111	0	0	T	24	M	0.039	0.281	0.000145998	1e-06	0.000350565	0.44324	attgataaggCggtgaagtgc	m5C_14621	unassigned_transcript_825	SGL_RS05940	ssl2233	unassigned_transcript_825	GO:0006412,GO:0003735,GO:0000312	path:syn03010
NC_000911.1	862054	-	C	41	6	0.146	0	0	T	35	M	0.069	0.284	1.66866e-07	5.95e-10	6.79469e-07	2.7995	acctttcaatCggtggaggcc	m5C_13471	unassigned_transcript_825	SGL_RS05940	ssl2233	unassigned_transcript_825	GO:0006412,GO:0003735,GO:0000312	path:syn03010
NC_000911.1	862501	-	C	12	4	0.333	0	0	T	8	M	0.138	0.609	7.46971e-08	0.00059203	3.07926e-07	3.9373	tctccagcgcCggggggacgt	m5C_12652	unassigned_transcript_826	SGL_RS05945	sll1124	unassigned_transcript_826
NC_000911.1	862562	-	C	11	2	0.182	0	0	T	9	M	0.051	0.477	0.000155373	0.0001	0.00036498	0.39127	tgaccaatctCctcggcaatg	m5C_13878	unassigned_transcript_826	SGL_RS05945	sll1124	unassigned_transcript_826
NC_000911.1	874450	-	C	34	4	0.118	0	0	T	30	M	0.047	0.266	2.1848e-05	1e-08	6.26782e-05	0.87085	tcaacagtagCgggggacgct	m5C_12483	unassigned_transcript_830	SGL_RS05965	sll1119	unassigned_transcript_830
NC_000911.1	874514	-	C	38	4	0.105	0	0	T	34	M	0.042	0.241	3.81235e-05	1e-08	0.000105122	0.73709	cctttctgccCtaccggacat	m5C_12555	unassigned_transcript_830	SGL_RS05965	sll1119	unassigned_transcript_830
NC_000911.1	874535	-	C	35	4	0.114	0	0	T	31	M	0.045	0.26	2.52784e-05	1e-08	7.22801e-05	0.83396	ccccctgcaaCtactccgatc	m5C_13111	unassigned_transcript_830	SGL_RS05965	sll1119	unassigned_transcript_830
NC_000911.1	874697	+	C	12	2	0.167	0	0	T	10	M	0.047	0.448	0.000205616	0.0001	0.000472873	0.34631	aaaatcatggCcaatcgtacc	m5C_10856	unassigned_transcript_831	SGL_RS05970	slr1194	unassigned_transcript_831
NC_000911.1	874707	+	C	14	2	0.143	0	0	T	12	M	0.04	0.399	0.000335142	0.0001	0.000701126	0.27863	ccaatcgtacCcaaagtcgtt	m5C_8837	unassigned_transcript_831	SGL_RS05970	slr1194	unassigned_transcript_831
NC_000911.1	874753	+	C	13	2	0.154	0	0	T	11	M	0.043	0.422	0.000265305	0.0001	0.000596524	0.3094	gttgaggggaCtgctgaccat	m5C_12086	unassigned_transcript_831	SGL_RS05970	slr1194	unassigned_transcript_831
NC_000911.1	879412	+	C	13	2	0.154	0	0	T	11	M	0.043	0.422	0.000265305	0.0001	0.000596524	0.3094	tctgttatggCcttacaactc	m5C_11511	unassigned_transcript_837	SGL_RS06000	slr1198	unassigned_transcript_837	GO:0098869,GO:0008379,GO:0051920
NC_000911.1	880113	+	C	68	7	0.103	0	0	T	61	M	0.051	0.198	4.33409e-07	9.99201e-15	1.74027e-06	2.26117	agcttttaagCggagagggag	m5C_9373	unassigned_transcript_838	SGL_RS06005	slr1199	unassigned_transcript_838		path:syn03430
NC_000911.1	908282	+	C	14	5	0.357	0	0	T	9	M	0.163	0.612	2.80327e-09	0.00098015	1.20432e-08	6.98918	agacaattggCggaagtaggg	m5C_11478	unassigned_transcript_861	SGL_RS06120	slr2071	unassigned_transcript_861
NC_000911.1	909355	-	C	11	5	0.455	0	0	T	6	M	0.213	0.72	4.42543e-10	0.00098015	1.93677e-09	9.94847	acaacgaggtCaggttgggtt	m5C_16959	unassigned_transcript_863	SGL_RS06130	sll1968	unassigned_transcript_863
NC_000911.1	909402	-	C	11	2	0.182	0	0	T	9	M	0.051	0.477	0.000155373	0.0001	0.00036498	0.39127	ttatcccatcCttgatctatt	m5C_15812	unassigned_transcript_863	SGL_RS06130	sll1968	unassigned_transcript_863
NC_000911.1	913593	+	C	12	2	0.167	0	0	T	10	M	0.047	0.448	0.000205616	0.0001	0.000472873	0.34631	tcaaaccctaCgggaacggaa	m5C_9190	unassigned_transcript_866	SGL_RS06145	slr2073	unassigned_transcript_866
NC_000911.1	916345	+	C	315	33	0.105	0	0	T	282	M	0.076	0.143	0	0	0	49.8781	cgatgcggaaCggatggaagc	m5C_12360	unassigned_transcript_871	SGL_RS06170	slr2076	unassigned_transcript_871	GO:0006457,GO:0005515,GO:0016887	path:syn03018
NC_000911.1	923336	-	C	37	4	0.108	0	0	T	33	M	0.043	0.247	3.33833e-05	1e-08	9.37977e-05	0.76729	gtctccaagcCcatgtggaca	m5C_14146	unassigned_transcript_877	SGL_RS06200	sll1745	unassigned_transcript_877	GO:0006412,GO:0003735,GO:0015934	path:syn03010
NC_000911.1	923646	-	C	70	9	0.129	0	0	T	61	M	0.069	0.227	2.29641e-09	8.88178e-16	9.90003e-09	5.37569	agggcactggCaggacaagaa	m5C_13539	unassigned_transcript_877	SGL_RS06200	sll1745	unassigned_transcript_877	GO:0006412,GO:0003735,GO:0015934	path:syn03010
NC_000911.1	924189	-	C	69	15	0.217	0	0	T	54	M	0.136	0.328	0	5.99831e-11	0	40.9219	ccttcgggggCaaagggtcgt	m5C_16118	unassigned_transcript_878	SGL_RS06205	sll1744	unassigned_transcript_878	GO:0006412,GO:0003735,GO:0000311	path:syn03010
NC_000911.1	937185	-	C	15	2	0.133	0	0	T	13	M	0.037	0.379	0.000415803	0.0001	0.000855002	0.25264	tgatgaatccCattcggggtt	m5C_13421	unassigned_transcript_896	SGL_RS06290	sll1733	unassigned_transcript_896		path:syn00190,path:syn01100
NC_000911.1	937186	-	C	14	2	0.143	0	0	T	12	M	0.04	0.399	0.000335142	0.0001	0.000701126	0.27863	ttgatgaatcCcattcggggt	m5C_14336	unassigned_transcript_896	SGL_RS06290	sll1733	unassigned_transcript_896		path:syn00190,path:syn01100
NC_000911.1	937224	-	C	13	2	0.154	0	0	T	11	M	0.043	0.422	0.000265305	0.0001	0.000596524	0.3094	ggaaagctggCacccgcgacc	m5C_16016	unassigned_transcript_896	SGL_RS06290	sll1733	unassigned_transcript_896		path:syn00190,path:syn01100
NC_000911.1	941772	+	C	168	27	0.162	1	0.006	T	140	M	0.114	0.225	0	0	0	61.3204	agaagtggggCaagccgggtc	m5C_11378	unassigned_transcript_899	SGL_RS06305	slr1834	unassigned_transcript_899	GO:0016168,GO:0009538	path:syn00195,path:syn01100
NC_000911.1	942005	+	C	19	2	0.105	0	0	T	17	M	0.029	0.314	0.000859433	0.0001	0.00163272	0.18001	ttagccgaccCtacccacatt	m5C_8371	unassigned_transcript_899	SGL_RS06305	slr1834	unassigned_transcript_899	GO:0016168,GO:0009538	path:syn00195,path:syn01100
NC_000911.1	942694	+	C	14	2	0.143	0	0	T	12	M	0.04	0.399	0.000335142	0.0001	0.000701126	0.27863	tggggaaggtCacaaaggact	m5C_8418	unassigned_transcript_899	SGL_RS06305	slr1834	unassigned_transcript_899	GO:0016168,GO:0009538	path:syn00195,path:syn01100
NC_000911.1	943215	+	C	108	14	0.13	0	0	T	94	M	0.079	0.206	3.65263e-13	0	1.66327e-12	13.723	atgcctttggCggagaaacca	m5C_10860	unassigned_transcript_899	SGL_RS06305	slr1834	unassigned_transcript_899	GO:0016168,GO:0009538	path:syn00195,path:syn01100
NC_000911.1	943753	+	C	358	52	0.149	10	0.028	T	296	M	0.116	0.191	0	0	0	120.437	gttcagtggaCggggatattg	m5C_11612	unassigned_transcript_899	SGL_RS06305	slr1834	unassigned_transcript_899	GO:0016168,GO:0009538	path:syn00195,path:syn01100
NC_000911.1	944477	+	C	113	21	0.198	7	0.062	T	85	M	0.133	0.284	0	0	0	56.0229	cccactttggCgagggagctg	m5C_11513	unassigned_transcript_900	SGL_RS06310	slr1835	unassigned_transcript_900	GO:0016168,GO:0009522,GO:0009538	path:syn00195,path:syn01100
NC_000911.1	944485	+	C	11	2	0.182	0	0	T	9	M	0.051	0.477	0.000155373	0.0001	0.00036498	0.39127	ggcgagggagCtgtcaatgct	m5C_12101	unassigned_transcript_900	SGL_RS06310	slr1835	unassigned_transcript_900	GO:0016168,GO:0009522,GO:0009538	path:syn00195,path:syn01100
NC_000911.1	944506	+	C	20	2	0.1	0	0	T	18	M	0.028	0.301	0.00100358	0	0.00183375	0.16711	ttcacccaagCtggggcttct	m5C_9629	unassigned_transcript_900	SGL_RS06310	slr1835	unassigned_transcript_900	GO:0016168,GO:0009522,GO:0009538	path:syn00195,path:syn01100
NC_000911.1	944879	+	C	77	10	0.137	4	0.052	T	63	M	0.076	0.234	2.01283e-10	4.44089e-15	8.86282e-10	7.38298	gcaactggggCgtgtatgcgg	m5C_10419	unassigned_transcript_900	SGL_RS06310	slr1835	unassigned_transcript_900	GO:0016168,GO:0009522,GO:0009538	path:syn00195,path:syn01100
NC_000911.1	958655	+	C	103	14	0.137	1	0.01	T	88	M	0.084	0.217	1.53877e-13	0	7.02916e-13	14.9877	ccaaattgacCggggaagtaa	m5C_11259	unassigned_transcript_911	SGL_RS06365	slr1841	unassigned_transcript_911	GO:0033212,GO:0015093,GO:0016020
NC_000911.1	983885	+	C	15	2	0.133	0	0	T	13	M	0.037	0.379	0.000415803	0.0001	0.000855002	0.25264	tgccctgcccCcggagtcgtt	m5C_9545	unassigned_transcript_935	SGL_RS06480	slr1545	unassigned_transcript_935
NC_000911.1	983983	+	C	22	4	0.182	0	0	T	18	M	0.073	0.385	2.28483e-06	3.97e-06	8.46766e-06	1.64874	gttaccagtcCcatgtggata	m5C_10209	unassigned_transcript_935	SGL_RS06480	slr1545	unassigned_transcript_935
NC_000911.1	984033	+	C	14	2	0.143	0	0	T	12	M	0.04	0.399	0.000335142	0.0001	0.000701126	0.27863	caggaccgggCggacttggcc	m5C_9885	unassigned_transcript_935	SGL_RS06480	slr1545	unassigned_transcript_935
NC_000911.1	984211	+	C	11	2	0.182	0	0	T	9	M	0.051	0.477	0.000155373	0.0001	0.00036498	0.39127	gcatggatgaCggcgaaattg	m5C_9952	unassigned_transcript_935	SGL_RS06480	slr1545	unassigned_transcript_935
NC_000911.1	984771	+	C	25	3	0.13	2	0.08	T	20	M	0.045	0.321	7.60525e-05	1e-06	0.000200393	0.56069	cttacattgaCggggaggtta	m5C_11787	unassigned_transcript_936	SGL_RS06485	slr1546	unassigned_transcript_936
NC_000911.1	984810	+	C	12	2	0.167	0	0	T	10	M	0.047	0.448	0.000205616	0.0001	0.000472873	0.34631	aggtacaaggCtggattgata	m5C_12102	unassigned_transcript_936	SGL_RS06485	slr1546	unassigned_transcript_936
NC_000911.1	1017061	+	C	17	2	0.118	0	0	T	15	M	0.033	0.343	0.000612192	0.0001	0.00119338	0.21129	catggtggttCtgggaagacc	m5C_12013	unassigned_transcript_966	SGL_RS06630	slr1752	unassigned_transcript_966
NC_000911.1	1017357	+	C	15	2	0.133	0	0	T	13	M	0.037	0.379	0.000415803	0.0001	0.000855002	0.25264	ttgccgatggCttgaaactgt	m5C_10337	unassigned_transcript_966	SGL_RS06630	slr1752	unassigned_transcript_966
NC_000911.1	1020289	+	C	14	2	0.143	0	0	T	12	M	0.04	0.399	0.000335142	0.0001	0.000701126	0.27863	tttgaaggagCagaggaaaga	m5C_12348	unassigned_transcript_970	SGL_RS06650	slr1220	unassigned_transcript_970
NC_000911.1	1020391	+	C	16	2	0.125	0	0	T	14	M	0.035	0.36	0.000507942	0.0001	0.00102595	0.23044	tatccccccaCtacccgccct	m5C_9911	unassigned_transcript_970	SGL_RS06650	slr1220	unassigned_transcript_970
NC_000911.1	1020435	+	C	15	2	0.133	0	0	T	13	M	0.037	0.379	0.000415803	0.0001	0.000855002	0.25264	ccccgtgcggCcaccggtaca	m5C_9177	unassigned_transcript_970	SGL_RS06650	slr1220	unassigned_transcript_970
NC_000911.1	1039286	+	C	17	2	0.118	0	0	T	15	M	0.033	0.343	0.000612192	0.0001	0.00119338	0.21129	tctgttggggCaaggtttttg	m5C_12366	unassigned_transcript_984	SGL_RS06720	slr1232	unassigned_transcript_984	GO:0005515,GO:0070064
NC_000911.1	1048570	-	C	18	2	0.111	0	0	T	16	M	0.031	0.328	0.00072916	0.0001	0.00140495	0.19462	cctcgataccCccattgaaga	m5C_14862	unassigned_transcript_995	SGL_RS06775	sll1130	unassigned_transcript_995	GO:0003677,GO:0003723,GO:0004521
NC_000911.1	1050873	+	C	12	2	0.167	0	0	T	10	M	0.047	0.448	0.000205616	0.0001	0.000472873	0.34631	tgcatgagagCcctggcttta	m5C_9955	unassigned_transcript_999	SGL_RS06795	ssr2061	unassigned_transcript_999	GO:0015036
NC_000911.1	1053969	+	C	16	2	0.125	0	0	T	14	M	0.035	0.36	0.000507942	0.0001	0.00102595	0.23044	ccattgccgcCcctaaaacca	m5C_8412	unassigned_transcript_1003	SGL_RS06815	slr1239	unassigned_transcript_1003	GO:0008750	path:syn00760,path:syn01100
NC_000911.1	1055031	+	C	15	2	0.133	0	0	T	13	M	0.037	0.379	0.000415803	0.0001	0.000855002	0.25264	aggatatgggCggctccgaag	m5C_8822	unassigned_transcript_1003	SGL_RS06815	slr1239	unassigned_transcript_1003	GO:0008750	path:syn00760,path:syn01100
NC_000911.1	1055159	+	C	17	2	0.118	0	0	T	15	M	0.033	0.343	0.000612192	0.0001	0.00119338	0.21129	ccagctaaacCtaccgtgacc	m5C_9570	unassigned_transcript_1003	SGL_RS06815	slr1239	unassigned_transcript_1003	GO:0008750	path:syn00760,path:syn01100
NC_000911.1	1057963	+	C	13	2	0.154	0	0	T	11	M	0.043	0.422	0.000265305	0.0001	0.000596524	0.3094	agctcaacatCccgtggcaga	m5C_8978	unassigned_transcript_1008	SGL_RS06840	slr1434	unassigned_transcript_1008	GO:0008750,GO:0050661,GO:0016020	path:syn00760,path:syn01100
NC_000911.1	1062063	+	C	10	2	0.2	0	0	T	8	M	0.057	0.51	0.000113849	0.0001	0.000274895	0.44706	gggtagaaccCtattcttccc	m5C_8516	unassigned_transcript_1012	SGL_RS06860	slr1438	unassigned_transcript_1012
NC_000911.1	1097274	+	C	14	2	0.143	0	0	T	12	M	0.04	0.399	0.000335142	0.0001	0.000701126	0.27863	tgtcgatcaaCcgtgtggatg	m5C_10277	unassigned_transcript_1043	SGL_RS07010	slr1356	unassigned_transcript_1043		path:syn03010
NC_000911.1	1097842	+	C	11	2	0.182	0	0	T	9	M	0.051	0.477	0.000155373	0.0001	0.00036498	0.39127	ggatgcggaaCggggtcgtat	m5C_9065	unassigned_transcript_1043	SGL_RS07010	slr1356	unassigned_transcript_1043		path:syn03010
NC_000911.1	1097857	+	C	14	2	0.143	0	0	T	12	M	0.04	0.399	0.000335142	0.0001	0.000701126	0.27863	tcgtatttccCtttccaccaa	m5C_9645	unassigned_transcript_1043	SGL_RS07010	slr1356	unassigned_transcript_1043		path:syn03010
NC_000911.1	1123630	-	C	11	2	0.182	0	0	T	9	M	0.051	0.477	0.000155373	0.0001	0.00036498	0.39127	aactccaagcCaccgatgatt	m5C_16754	unassigned_transcript_1064	SGL_RS07120	sll1267	unassigned_transcript_1064
NC_000911.1	1135442	+	C	34	5	0.147	0	0	T	29	M	0.064	0.301	1.05748e-06	4.96e-08	3.97e-06	1.92698	tcccactgatCgggagaccgg	m5C_10390	unassigned_transcript_1071	SGL_RS07155	ssr1480	unassigned_transcript_1071
NC_000911.1	1141882	-	C	17	2	0.118	0	0	T	15	M	0.033	0.343	0.000612192	0.0001	0.00119338	0.21129	ggtcgcttggCcatgatcggt	m5C_15682	unassigned_transcript_1077	SGL_RS18765	SGL_RS18765	unassigned_transcript_1077
NC_000911.1	1154940	+	C	10	2	0.2	0	0	T	8	M	0.057	0.51	0.000113849	0.0001	0.000274895	0.44706	atatgaacggCctcttaaccc	m5C_9598	unassigned_transcript_1094	SGL_RS07265	slr0889	unassigned_transcript_1094
NC_000911.1	1165345	-	C	10	1	0.1	0	0	T	9	M	0.018	0.404	0.0042662	0	0.00656764	0.04236	ccactgccgaCggtacagaaa	m5C_16995	unassigned_transcript_1104	SGL_RS07315	sll1317	unassigned_transcript_1104		path:syn00195,path:syn01100
NC_000911.1	1165624	-	C	14	2	0.143	0	0	T	12	M	0.04	0.399	0.000335142	0.0001	0.000701126	0.27863	tccagccctaCcgggaagaca	m5C_16988	unassigned_transcript_1104	SGL_RS07315	sll1317	unassigned_transcript_1104		path:syn00195,path:syn01100
NC_000911.1	1165688	-	C	20	2	0.1	0	0	T	18	M	0.028	0.301	0.00100358	0	0.00183375	0.16711	ttcaaaattgCtccccccgat	m5C_15498	unassigned_transcript_1104	SGL_RS07315	sll1317	unassigned_transcript_1104		path:syn00195,path:syn01100
NC_000911.1	1165850	-	C	22	6	0.273	0	0	T	16	M	0.132	0.482	1.495e-09	1.95536e-05	6.47734e-09	6.96352	gcccagaaagCggcagaagtg	m5C_15989	unassigned_transcript_1104	SGL_RS07315	sll1317	unassigned_transcript_1104		path:syn00195,path:syn01100
NC_000911.1	1165863	-	C	17	2	0.118	0	0	T	15	M	0.033	0.343	0.000612192	0.0001	0.00119338	0.21129	taactgccacCtcgcccagaa	m5C_14606	unassigned_transcript_1104	SGL_RS07315	sll1317	unassigned_transcript_1104		path:syn00195,path:syn01100
NC_000911.1	1165895	-	C	16	2	0.125	0	0	T	14	M	0.035	0.36	0.000507942	0.0001	0.00102595	0.23044	ccccgggaagCcactggccgt	m5C_15744	unassigned_transcript_1104	SGL_RS07315	sll1317	unassigned_transcript_1104		path:syn00195,path:syn01100
NC_000911.1	1197307	+	C	11	2	0.182	0	0	T	9	M	0.051	0.477	0.000155373	0.0001	0.00036498	0.39127	aattcggtttCgcattgttgg	m5C_11381	unassigned_transcript_1132	SGL_RS07445	slr1860	unassigned_transcript_1132	GO:0016791
NC_000911.1	1227811	-	C	13	3	0.231	0	0	T	10	M	0.082	0.503	6.65202e-06	0.000298	2.18149e-05	1.27035	gaagaagtatCggtgaaggtt	m5C_15489	unassigned_transcript_1164	SGL_RS07595	sll1767	unassigned_transcript_1164	GO:0006412,GO:0003735,GO:0000314	path:syn03010
NC_000911.1	1286154	+	C	18	2	0.111	0	0	T	16	M	0.031	0.328	0.00072916	0.0001	0.00140495	0.19462	caacgggtgaCtgagttaagc	m5C_9899	unassigned_transcript_1224	SGL_RS07885	slr1809	unassigned_transcript_1224
NC_000911.1	1286191	+	C	17	2	0.118	0	0	T	15	M	0.033	0.343	0.000612192	0.0001	0.00119338	0.21129	ttcccaccacCgctgaattgg	m5C_9995	unassigned_transcript_1224	SGL_RS07885	slr1809	unassigned_transcript_1224
NC_000911.1	1297343	-	C	61	9	0.148	0	0	T	52	M	0.08	0.257	5.66523e-10	3.53717e-13	2.47311e-09	6.62529	tggtaaagcaCgggagtccga	m5C_14838	unassigned_transcript_1237	SGL_RS07945	sll1694	unassigned_transcript_1237		path:syn02020
NC_000911.1	1297755	-	C	23	3	0.136	1	0.043	T	19	M	0.047	0.333	6.33295e-05	1e-06	0.000167429	0.59813	caggtttctcCggtggatgcg	m5C_14312	unassigned_transcript_1238	SGL_RS07950	sll1693	unassigned_transcript_1238
NC_000911.1	1297758	-	C	65	11	0.169	0	0	T	54	M	0.097	0.278	2.46558e-12	3.18601e-12	1.11686e-11	12.4128	ttgcaggtttCtccggtggat	m5C_16853	unassigned_transcript_1238	SGL_RS07950	sll1693	unassigned_transcript_1238
NC_000911.1	1303761	-	C	11	2	0.182	0	0	T	9	M	0.051	0.477	0.000155373	0.0001	0.00036498	0.39127	ttcagtggtgCccaagcagag	m5C_13220	unassigned_transcript_1244	SGL_RS07980	sll1688	unassigned_transcript_1244	GO:0009088,GO:0004795	path:syn00260,path:syn00750,path:syn01100,path:syn01110,path:syn01120,path:syn01230
NC_000911.1	1318869	-	C	15	7	0.467	0	0	T	8	M	0.248	0.699	6.04516e-13	0.00203104	2.74841e-12	21.2194	ttaaggggggCaagattgcta	m5C_12768	unassigned_transcript_1256	SGL_RS08040	sll1626	unassigned_transcript_1256	GO:0006282,GO:0006355,GO:0004252
NC_000911.1	1342597	-	C	13	2	0.154	0	0	T	11	M	0.043	0.422	0.000265305	0.0001	0.000596524	0.3094	ccagcgaagtCagcagggtga	m5C_17010	unassigned_transcript_1280	SGL_RS08165	sll0856	unassigned_transcript_1280	GO:0006352,GO:0006355,GO:0003677
NC_000911.1	1347711	-	C	19	2	0.105	0	0	T	17	M	0.029	0.314	0.000859433	0.0001	0.00163272	0.18001	ccgctgaataCatgacccatg	m5C_16819	unassigned_transcript_1287	SGL_RS08200	sll0851	unassigned_transcript_1287	GO:0016168,GO:0009538,GO:0009539	path:syn00195,path:syn01100
NC_000911.1	1348077	-	C	13	2	0.154	0	0	T	11	M	0.043	0.422	0.000265305	0.0001	0.000596524	0.3094	cttatctttcCtacagcttgg	m5C_13286	unassigned_transcript_1287	SGL_RS08200	sll0851	unassigned_transcript_1287	GO:0016168,GO:0009538,GO:0009539	path:syn00195,path:syn01100
NC_000911.1	1348487	-	C	111	12	0.111	3	0.027	T	96	M	0.065	0.184	8.50595e-11	0	3.77601e-10	7.82002	cctccgtggcCcggaagtatt	m5C_14679	unassigned_transcript_1287	SGL_RS08200	sll0851	unassigned_transcript_1287	GO:0016168,GO:0009538,GO:0009539	path:syn00195,path:syn01100
NC_000911.1	1348698	-	C	19	2	0.105	0	0	T	17	M	0.029	0.314	0.000859433	0.0001	0.00163272	0.18001	gggctggggcCatgaccctat	m5C_14214	unassigned_transcript_1287	SGL_RS08200	sll0851	unassigned_transcript_1287	GO:0016168,GO:0009538,GO:0009539	path:syn00195,path:syn01100
NC_000911.1	1348982	-	C	108	12	0.111	0	0	T	96	M	0.065	0.184	8.50595e-11	0	3.77601e-10	7.82002	ctacgggcggCggaagacccg	m5C_17020	unassigned_transcript_1288	SGL_RS08205	sll0849	unassigned_transcript_1288	GO:0009055,GO:0009538,GO:0009539	path:syn00195,path:syn01100
NC_000911.1	1386739	-	C	16	2	0.125	0	0	T	14	M	0.035	0.36	0.000507942	0.0001	0.00102595	0.23044	tcgctttggcCagagcagtca	m5C_12711	unassigned_transcript_1325	SGL_RS08380	sll1155	unassigned_transcript_1325
NC_000911.1	1386782	-	C	13	4	0.308	0	0	T	9	M	0.127	0.576	1.20373e-07	0.00059203	4.93632e-07	3.50969	tcagcatgggCagccagcgca	m5C_15530	unassigned_transcript_1325	SGL_RS08380	sll1155	unassigned_transcript_1325
NC_000911.1	1396515	-	C	10	2	0.2	0	0	T	8	M	0.057	0.51	0.000113849	0.0001	0.000274895	0.44706	tttttggggtCattaccccta	m5C_14090	unassigned_transcript_1335	SGL_RS08430	sll1150	unassigned_transcript_1335
NC_000911.1	1396713	-	C	17	2	0.118	0	0	T	15	M	0.033	0.343	0.000612192	0.0001	0.00119338	0.21129	tttacctggcCctgcaaacca	m5C_14253	unassigned_transcript_1335	SGL_RS08430	sll1150	unassigned_transcript_1335
NC_000911.1	1396941	-	C	10	2	0.2	0	0	T	8	M	0.057	0.51	0.000113849	0.0001	0.000274895	0.44706	cctatcttggCggaggcttgg	m5C_12629	unassigned_transcript_1335	SGL_RS08430	sll1150	unassigned_transcript_1335
NC_000911.1	1419983	-	C	10	1	0.1	0	0	T	9	M	0.018	0.404	0.0042662	0	0.00656764	0.04236	ccgctaccaaCttgagcccaa	m5C_13853	unassigned_transcript_1359	SGL_RS19590	SGL_RS19590	unassigned_transcript_1359
NC_000911.1	1424148	-	C	16	2	0.125	0	0	T	14	M	0.035	0.36	0.000507942	0.0001	0.00102595	0.23044	tatctgcttcCaacgtccctc	m5C_15400	unassigned_transcript_1362	SGL_RS08565	sll1951	unassigned_transcript_1362
NC_000911.1	1424803	-	C	28	3	0.107	0	0	T	25	M	0.037	0.272	0.000168979	1e-06	0.000396298	0.42004	ctctttattgCggcagatcag	m5C_16940	unassigned_transcript_1362	SGL_RS08565	sll1951	unassigned_transcript_1362
NC_000911.1	1424868	-	C	36	4	0.111	0	0	T	32	M	0.044	0.253	2.91128e-05	1e-08	8.31067e-05	0.79951	ccgacccagaCagtgagacta	m5C_12993	unassigned_transcript_1362	SGL_RS08565	sll1951	unassigned_transcript_1362
NC_000911.1	1425405	-	C	30	4	0.133	0	0	T	26	M	0.053	0.297	1.15676e-05	1e-08	3.58707e-05	1.04848	cctttaccctCagcgaagatc	m5C_13353	unassigned_transcript_1362	SGL_RS08565	sll1951	unassigned_transcript_1362
NC_000911.1	1426061	-	C	18	2	0.111	0	0	T	16	M	0.031	0.328	0.00072916	0.0001	0.00140495	0.19462	tttcccggtgCtggatggaat	m5C_12916	unassigned_transcript_1362	SGL_RS08565	sll1951	unassigned_transcript_1362
NC_000911.1	1426195	-	C	20	2	0.1	0	0	T	18	M	0.028	0.301	0.00100358	0	0.00183375	0.16711	ctgtcggtggCtgtggttgaa	m5C_13324	unassigned_transcript_1362	SGL_RS08565	sll1951	unassigned_transcript_1362
NC_000911.1	1426471	-	C	25	3	0.12	0	0	T	22	M	0.042	0.3	0.000106926	1e-06	0.000263994	0.49637	gttgcccaggCggaggacctc	m5C_13519	unassigned_transcript_1362	SGL_RS08565	sll1951	unassigned_transcript_1362
NC_000911.1	1430019	-	C	13	2	0.154	0	0	T	11	M	0.043	0.422	0.000265305	0.0001	0.000596524	0.3094	tgatgttcagCggtggatgtg	m5C_16071	unassigned_transcript_1364	SGL_RS08575	sll1949	unassigned_transcript_1364
NC_000911.1	1430501	+	C	17	2	0.118	0	0	T	15	M	0.033	0.343	0.000612192	0.0001	0.00119338	0.21129	cgtattaaagCttttgttacc	m5C_8919	unassigned_transcript_1365	SGL_RS08580	slr2067	unassigned_transcript_1365		path:syn00196,path:syn01100
NC_000911.1	1430514	+	C	15	3	0.2	0	0	T	12	M	0.07	0.452	1.24976e-05	0.000298	3.86439e-05	1.03664	ttgttaccggCggtgccgccc	m5C_11417	unassigned_transcript_1365	SGL_RS08580	slr2067	unassigned_transcript_1365		path:syn00196,path:syn01100
NC_000911.1	1430618	+	C	20	2	0.1	0	0	T	18	M	0.028	0.301	0.00100358	0	0.00183375	0.16711	gacatcgtttCccccggcggc	m5C_8715	unassigned_transcript_1365	SGL_RS08580	slr2067	unassigned_transcript_1365		path:syn00196,path:syn01100
NC_000911.1	1430808	+	C	19	2	0.105	0	0	T	17	M	0.029	0.314	0.000859433	0.0001	0.00163272	0.18001	ctcaaagtgtCcgggaaatga	m5C_9547	unassigned_transcript_1365	SGL_RS08580	slr2067	unassigned_transcript_1365		path:syn00196,path:syn01100
NC_000911.1	1431152	+	C	18	2	0.111	0	0	T	16	M	0.031	0.328	0.00072916	0.0001	0.00140495	0.19462	ccgccaccatCgttaaagaag	m5C_9261	unassigned_transcript_1366	SGL_RS08585	slr1986	unassigned_transcript_1366	GO:0015979,GO:0009055,GO:0030089	path:syn00196,path:syn01100
NC_000911.1	1431201	+	C	17	2	0.118	0	0	T	15	M	0.033	0.343	0.000612192	0.0001	0.00119338	0.21129	cgtcacccgtCccggcggcaa	m5C_10919	unassigned_transcript_1366	SGL_RS08585	slr1986	unassigned_transcript_1366	GO:0015979,GO:0009055,GO:0030089	path:syn00196,path:syn01100
NC_000911.1	1431274	+	C	12	2	0.167	0	0	T	10	M	0.047	0.448	0.000205616	0.0001	0.000472873	0.34631	ctccgctatgCcacctatgcc	m5C_12309	unassigned_transcript_1366	SGL_RS08585	slr1986	unassigned_transcript_1366	GO:0015979,GO:0009055,GO:0030089	path:syn00196,path:syn01100
NC_000911.1	1448143	+	C	38	5	0.132	0	0	T	33	M	0.058	0.273	2.0976e-06	4.96e-08	7.78711e-06	1.63358	tgcgcctcgaCctggaggatt	m5C_9507	unassigned_transcript_1381	SGL_RS08660	slr2002	unassigned_transcript_1381	GO:0051235,GO:0016874
NC_000911.1	1448144	+	C	40	4	0.103	1	0.025	T	35	M	0.041	0.236	4.33685e-05	1e-08	0.000119054	0.70874	gcgcctcgacCtggaggattt	m5C_8754	unassigned_transcript_1381	SGL_RS08660	slr2002	unassigned_transcript_1381	GO:0051235,GO:0016874
NC_000911.1	1448166	+	C	14	2	0.143	0	0	T	12	M	0.04	0.399	0.000335142	0.0001	0.000701126	0.27863	gcggagcgacCctccaacagt	m5C_9180	unassigned_transcript_1381	SGL_RS08660	slr2002	unassigned_transcript_1381	GO:0051235,GO:0016874
NC_000911.1	1449984	+	C	12	3	0.25	0	0	T	9	M	0.089	0.532	4.64228e-06	0.000298	1.53169e-05	1.42302	tccatgaaccCcgataatcct	m5C_10275	unassigned_transcript_1381	SGL_RS08660	slr2002	unassigned_transcript_1381	GO:0051235,GO:0016874
NC_000911.1	1450233	+	C	10	2	0.2	0	0	T	8	M	0.057	0.51	0.000113849	0.0001	0.000274895	0.44706	accacctcagCggaacagacc	m5C_8652	unassigned_transcript_1381	SGL_RS08660	slr2002	unassigned_transcript_1381	GO:0051235,GO:0016874
NC_000911.1	1508277	-	C	10	1	0.1	0	0	T	9	M	0.018	0.404	0.0042662	0	0.00656764	0.04236	ctaaccgtagCggaagacttg	m5C_13426	unassigned_transcript_1431	SGL_RS08910	ssl0467	unassigned_transcript_1431
NC_000911.1	1531570	-	C	11	2	0.182	0	0	T	9	M	0.051	0.477	0.000155373	0.0001	0.00036498	0.39127	gcggagcggcCcaactggaag	m5C_15954	unassigned_transcript_1456	SGL_RS09030	sll0241	unassigned_transcript_1456
NC_000911.1	1545585	-	C	10	1	0.1	0	0	T	9	M	0.018	0.404	0.0042662	0	0.00656764	0.04236	cccattccccCagtggattac	m5C_12456	unassigned_transcript_1470	SGL_RS09095	sll1987	unassigned_transcript_1470	GO:0006979,GO:0004096,GO:0004601	path:syn00360,path:syn00380,path:syn01100,path:syn01110
NC_000911.1	1549096	+	C	20	2	0.1	0	0	T	18	M	0.028	0.301	0.00100358	0	0.00183375	0.16711	caaggagcttCccatgcggcg	m5C_8902	unassigned_transcript_1472	SGL_RS09105	slr2088	unassigned_transcript_1472	GO:0009097,GO:0009099,GO:0003984	path:syn00290,path:syn00650,path:syn00660,path:syn00770,path:syn01100,path:syn01110,path:syn01210,path:syn01230
NC_000911.1	1549249	+	C	24	3	0.125	0	0	T	21	M	0.043	0.31	9.05376e-05	1e-06	0.000232409	0.52694	gtgggccgtgCcatgattggt	m5C_12370	unassigned_transcript_1472	SGL_RS09105	slr2088	unassigned_transcript_1472	GO:0009097,GO:0009099,GO:0003984	path:syn00290,path:syn00650,path:syn00660,path:syn00770,path:syn01100,path:syn01110,path:syn01210,path:syn01230
NC_000911.1	1549653	+	C	10	2	0.2	0	0	T	8	M	0.057	0.51	0.000113849	0.0001	0.000274895	0.44706	aacaaccaccCtgatgggaat	m5C_11520	unassigned_transcript_1472	SGL_RS09105	slr2088	unassigned_transcript_1472	GO:0009097,GO:0009099,GO:0003984	path:syn00290,path:syn00650,path:syn00660,path:syn00770,path:syn01100,path:syn01110,path:syn01210,path:syn01230
NC_000911.1	1550490	+	C	20	2	0.1	0	0	T	18	M	0.028	0.301	0.00100358	0	0.00183375	0.16711	tgtgcgcaagCgggaagattt	m5C_10702	unassigned_transcript_1472	SGL_RS09105	slr2088	unassigned_transcript_1472	GO:0009097,GO:0009099,GO:0003984	path:syn00290,path:syn00650,path:syn00660,path:syn00770,path:syn01100,path:syn01110,path:syn01210,path:syn01230
NC_000911.1	1557716	-	C	10	2	0.2	0	0	T	8	M	0.057	0.51	0.000113849	0.0001	0.000274895	0.44706	cagcattaccCcggaagtggt	m5C_17000	unassigned_transcript_1480	SGL_RS09150	sll1981	unassigned_transcript_1480	GO:0000287,GO:0003824,GO:0030976	path:syn00290,path:syn00650,path:syn00660,path:syn00770,path:syn01100,path:syn01110,path:syn01210,path:syn01230
NC_000911.1	1557717	-	C	11	2	0.182	0	0	T	9	M	0.051	0.477	0.000155373	0.0001	0.00036498	0.39127	ccagcattacCccggaagtgg	m5C_14493	unassigned_transcript_1480	SGL_RS09150	sll1981	unassigned_transcript_1480	GO:0000287,GO:0003824,GO:0030976	path:syn00290,path:syn00650,path:syn00660,path:syn00770,path:syn01100,path:syn01110,path:syn01210,path:syn01230
NC_000911.1	1558585	-	C	10	3	0.3	0	0	T	7	M	0.108	0.603	2.00128e-06	0.000298	7.4327e-06	1.84277	cttcactgtgCaggaagatgt	m5C_14723	unassigned_transcript_1481	SGL_RS09155	ssl3769	unassigned_transcript_1481
NC_000911.1	1559243	-	C	11	2	0.182	0	0	T	9	M	0.051	0.477	0.000155373	0.0001	0.00036498	0.39127	cggcgatcgcCgagagcattg	m5C_15189	unassigned_transcript_1482	SGL_RS09160	sll1980	unassigned_transcript_1482
NC_000911.1	1559333	-	C	22	2	0.1	2	0.091	T	18	M	0.028	0.301	0.00100358	0	0.00183375	0.16711	tcaatgtggaCaacaataaat	m5C_14931	unassigned_transcript_1482	SGL_RS09160	sll1980	unassigned_transcript_1482
NC_000911.1	1559810	-	C	12	2	0.182	1	0.083	T	9	M	0.051	0.477	0.000155373	0.0001	0.00036498	0.39127	gaaatcgctgCgggagtgatg	m5C_15036	unassigned_transcript_1483	SGL_RS09165	sll1979	unassigned_transcript_1483
NC_000911.1	1560445	+	C	12	2	0.167	0	0	T	10	M	0.047	0.448	0.000205616	0.0001	0.000472873	0.34631	gcgatcgcctCggcaaaatgg	m5C_11740	unassigned_transcript_1484	SGL_RS09170	slr2094	unassigned_transcript_1484	GO:0006094,GO:0042132	path:syn00010,path:syn00030,path:syn00051,path:syn00680,path:syn00710,path:syn01100,path:syn01110,path:syn01120,path:syn01200
NC_000911.1	1560448	+	C	14	2	0.143	0	0	T	12	M	0.04	0.399	0.000335142	0.0001	0.000701126	0.27863	atcgcctcggCaaaatggatg	m5C_11615	unassigned_transcript_1484	SGL_RS09170	slr2094	unassigned_transcript_1484	GO:0006094,GO:0042132	path:syn00010,path:syn00030,path:syn00051,path:syn00680,path:syn00710,path:syn01100,path:syn01110,path:syn01120,path:syn01200
NC_000911.1	1584187	-	C	15	2	0.133	0	0	T	13	M	0.037	0.379	0.000415803	0.0001	0.000855002	0.25264	tgctgtttccCagggcggccc	m5C_14826	unassigned_transcript_1501	SGL_RS09260	sll1427	unassigned_transcript_1501
NC_000911.1	1584637	-	C	17	2	0.118	0	0	T	15	M	0.033	0.343	0.000612192	0.0001	0.00119338	0.21129	gcacccacggCcagagtaatc	m5C_16779	unassigned_transcript_1502	SGL_RS09265	sll1426	unassigned_transcript_1502
NC_000911.1	1584990	-	C	16	3	0.188	0	0	T	13	M	0.066	0.43	1.65306e-05	0.000298	5.07162e-05	0.94556	ccaggtagctCcaggggatga	m5C_12970	unassigned_transcript_1502	SGL_RS09265	sll1426	unassigned_transcript_1502
NC_000911.1	1601008	+	C	10	2	0.2	0	0	T	8	M	0.057	0.51	0.000113849	0.0001	0.000274895	0.44706	agtggctctaCaatggctgcc	m5C_11633	unassigned_transcript_1516	SGL_RS09335	slr1512	unassigned_transcript_1516
NC_000911.1	1601447	+	C	15	3	0.2	0	0	T	12	M	0.07	0.452	1.24976e-05	0.000298	3.86439e-05	1.03664	tgattatgggCatggaagctt	m5C_8661	unassigned_transcript_1516	SGL_RS09335	slr1512	unassigned_transcript_1516
NC_000911.1	1601572	+	C	17	2	0.118	0	0	T	15	M	0.033	0.343	0.000612192	0.0001	0.00119338	0.21129	gcccactatgCtacgggtttc	m5C_12058	unassigned_transcript_1516	SGL_RS09335	slr1512	unassigned_transcript_1516
NC_000911.1	1602195	+	C	17	2	0.118	0	0	T	15	M	0.033	0.343	0.000612192	0.0001	0.00119338	0.21129	gccctgagggCtgttaaatca	m5C_10424	unassigned_transcript_1517	SGL_RS09340	slr1513	unassigned_transcript_1517
NC_000911.1	1658640	-	C	17	2	0.118	0	0	T	15	M	0.033	0.343	0.000612192	0.0001	0.00119338	0.21129	tagaacctggCatgcactcca	m5C_16251	unassigned_transcript_1582	SGL_RS09665	sll1234	unassigned_transcript_1582	GO:0006730,GO:0004013	path:syn00270,path:syn01100
NC_000911.1	1658885	-	C	19	2	0.105	0	0	T	17	M	0.029	0.314	0.000859433	0.0001	0.00163272	0.18001	taactccggtCacttcgacat	m5C_14340	unassigned_transcript_1582	SGL_RS09665	sll1234	unassigned_transcript_1582	GO:0006730,GO:0004013	path:syn00270,path:syn01100
NC_000911.1	1659030	-	C	27	3	0.111	0	0	T	24	M	0.039	0.281	0.000145998	1e-06	0.000350565	0.44324	cgattgaagcCgccatggatg	m5C_13392	unassigned_transcript_1582	SGL_RS09665	sll1234	unassigned_transcript_1582	GO:0006730,GO:0004013	path:syn00270,path:syn01100
NC_000911.1	1667275	+	C	10	2	0.2	0	0	T	8	M	0.057	0.51	0.000113849	0.0001	0.000274895	0.44706	ggccccgtgcCcgctggtgaa	m5C_10234	unassigned_transcript_1591	SGL_RS09705	slr1329	unassigned_transcript_1591	GO:0015986,GO:0046933,GO:0000275	path:syn00190,path:syn00195,path:syn01100
NC_000911.1	1667878	+	C	10	2	0.2	0	0	T	8	M	0.057	0.51	0.000113849	0.0001	0.000274895	0.44706	tccattcaggCtgtgtatgta	m5C_9425	unassigned_transcript_1591	SGL_RS09705	slr1329	unassigned_transcript_1591	GO:0015986,GO:0046933,GO:0000275	path:syn00190,path:syn00195,path:syn01100
NC_000911.1	1687693	-	C	10	3	0.3	0	0	T	7	M	0.108	0.603	2.00128e-06	0.000298	7.4327e-06	1.84277	tcctgaaatgCaggaagtggt	m5C_13425	unassigned_transcript_1613	SGL_RS09810	sll0819	unassigned_transcript_1613		path:syn00195,path:syn01100
NC_000911.1	1687761	-	C	17	2	0.118	0	0	T	15	M	0.033	0.343	0.000612192	0.0001	0.00119338	0.21129	ctgtacattgCtggttggatc	m5C_14836	unassigned_transcript_1613	SGL_RS09810	sll0819	unassigned_transcript_1613		path:syn00195,path:syn01100
NC_000911.1	1687873	-	C	14	2	0.143	0	0	T	12	M	0.04	0.399	0.000335142	0.0001	0.000701126	0.27863	tcgggcggaaCgttatgcctc	m5C_15554	unassigned_transcript_1613	SGL_RS09810	sll0819	unassigned_transcript_1613		path:syn00195,path:syn01100
NC_000911.1	1712692	-	C	10	2	0.2	0	0	T	8	M	0.057	0.51	0.000113849	0.0001	0.000274895	0.44706	taacacttggCaggttctaga	m5C_13006	unassigned_transcript_1642	SGL_RS09950	sll0807	unassigned_transcript_1642	GO:0006098,GO:0004750	path:syn00030,path:syn00040,path:syn00710,path:syn01100,path:syn01110,path:syn01120,path:syn01200,path:syn01230
NC_000911.1	1713183	-	C	15	2	0.133	0	0	T	13	M	0.037	0.379	0.000415803	0.0001	0.000855002	0.25264	gaaattaaagCcgtggacgaa	m5C_17016	unassigned_transcript_1642	SGL_RS09950	sll0807	unassigned_transcript_1642	GO:0006098,GO:0004750	path:syn00030,path:syn00040,path:syn00710,path:syn01100,path:syn01110,path:syn01120,path:syn01200,path:syn01230
NC_000911.1	1713446	+	C	10	1	0.1	0	0	T	9	M	0.018	0.404	0.0042662	0	0.00656764	0.04236	ccagttaaggCcgaggcttgg	m5C_11071	unassigned_transcript_1643	SGL_RS09955	slr0822	unassigned_transcript_1643
NC_000911.1	1714513	+	C	10	2	0.2	0	0	T	8	M	0.057	0.51	0.000113849	0.0001	0.000274895	0.44706	aatggtggtgCgggaagtgct	m5C_11893	unassigned_transcript_1643	SGL_RS09955	slr0822	unassigned_transcript_1643
NC_000911.1	1715372	+	C	11	2	0.182	0	0	T	9	M	0.051	0.477	0.000155373	0.0001	0.00036498	0.39127	gatctggaagCccaggtggaa	m5C_11712	unassigned_transcript_1643	SGL_RS09955	slr0822	unassigned_transcript_1643
NC_000911.1	1721614	-	C	15	2	0.143	1	0.067	T	12	M	0.04	0.399	0.000335142	0.0001	0.000701126	0.27863	aaatggggcgCgacgacctgg	m5C_16152	unassigned_transcript_1651	SGL_RS10000	sll1261	unassigned_transcript_1651	GO:0006414,GO:0003746
NC_000911.1	1721616	-	C	18	2	0.111	0	0	T	16	M	0.031	0.328	0.00072916	0.0001	0.00140495	0.19462	tgaaatggggCgcgacgacct	m5C_13521	unassigned_transcript_1651	SGL_RS10000	sll1261	unassigned_transcript_1651	GO:0006414,GO:0003746
NC_000911.1	1721950	-	C	12	2	0.167	0	0	T	10	M	0.047	0.448	0.000205616	0.0001	0.000472873	0.34631	ccggcgcaggCatgatggact	m5C_16800	unassigned_transcript_1651	SGL_RS10000	sll1261	unassigned_transcript_1651	GO:0006414,GO:0003746
NC_000911.1	1722194	-	C	18	2	0.111	0	0	T	16	M	0.031	0.328	0.00072916	0.0001	0.00140495	0.19462	gaagaagcggCcgaagcagaa	m5C_13218	unassigned_transcript_1653	SGL_RS10005	sll1260	unassigned_transcript_1653	GO:0006412,GO:0003735,GO:0000314	path:syn03010
NC_000911.1	1722435	-	C	17	2	0.118	0	0	T	15	M	0.033	0.343	0.000612192	0.0001	0.00119338	0.21129	atgccaaaagCtcggtattcc	m5C_16976	unassigned_transcript_1653	SGL_RS10005	sll1260	unassigned_transcript_1653	GO:0006412,GO:0003735,GO:0000314	path:syn03010
NC_000911.1	1722727	-	C	14	2	0.143	0	0	T	12	M	0.04	0.399	0.000335142	0.0001	0.000701126	0.27863	gcatcatttcCcaggaagccc	m5C_12888	unassigned_transcript_1653	SGL_RS10005	sll1260	unassigned_transcript_1653	GO:0006412,GO:0003735,GO:0000314	path:syn03010
NC_000911.1	1722935	-	C	14	2	0.143	0	0	T	12	M	0.04	0.399	0.000335142	0.0001	0.000701126	0.27863	ttgctagagtCtggtgttcac	m5C_13648	unassigned_transcript_1653	SGL_RS10005	sll1260	unassigned_transcript_1653	GO:0006412,GO:0003735,GO:0000314	path:syn03010
NC_000911.1	1742952	+	C	13	2	0.154	0	0	T	11	M	0.043	0.422	0.000265305	0.0001	0.000596524	0.3094	tagttctagaCaattacagcc	m5C_8376	unassigned_transcript_1672	SGL_RS10110	slr1347	unassigned_transcript_1672	GO:0004089,GO:0008270	path:syn00910,path:syn01100
NC_000911.1	1751413	-	C	18	2	0.111	0	0	T	16	M	0.031	0.328	0.00072916	0.0001	0.00140495	0.19462	atcgccggggCatcagtctgc	m5C_16806	unassigned_transcript_1679	SGL_RS10150	sll1244	unassigned_transcript_1679	GO:0006412,GO:0003735,GO:0000311	path:syn03010
NC_000911.1	1751459	-	C	18	2	0.111	0	0	T	16	M	0.031	0.328	0.00072916	0.0001	0.00140495	0.19462	caggaagtggCcgatgcagtg	m5C_16364	unassigned_transcript_1679	SGL_RS10150	sll1244	unassigned_transcript_1679	GO:0006412,GO:0003735,GO:0000311	path:syn03010
NC_000911.1	1755757	+	C	30	4	0.133	0	0	T	26	M	0.053	0.297	1.15676e-05	1e-08	3.58707e-05	1.04848	agaaaaaggtCtttgcgaaga	m5C_9189	unassigned_transcript_1683	SGL_RS10175	slr1957	unassigned_transcript_1683
NC_000911.1	1755881	+	C	19	2	0.105	0	0	T	17	M	0.029	0.314	0.000859433	0.0001	0.00163272	0.18001	gacgctgtaaCagcggggcgt	m5C_11796	unassigned_transcript_1683	SGL_RS10175	slr1957	unassigned_transcript_1683
NC_000911.1	1755884	+	C	19	2	0.105	0	0	T	17	M	0.029	0.314	0.000859433	0.0001	0.00163272	0.18001	gctgtaacagCggggcgttta	m5C_12314	unassigned_transcript_1683	SGL_RS10175	slr1957	unassigned_transcript_1683
NC_000911.1	1756077	+	C	11	2	0.182	0	0	T	9	M	0.051	0.477	0.000155373	0.0001	0.00036498	0.39127	agagcctcagCcaacgggtgg	m5C_9448	unassigned_transcript_1684	SGL_RS10180	slr1958	unassigned_transcript_1684
NC_000911.1	1767319	+	C	10	2	0.2	0	0	T	8	M	0.057	0.51	0.000113849	0.0001	0.000274895	0.44706	aacaccctagCggccgacgtt	m5C_11321	unassigned_transcript_1695	SGL_RS10230	slr1963	unassigned_transcript_1695
NC_000911.1	1781347	+	C	10	1	0.1	0	0	T	9	M	0.018	0.404	0.0042662	0	0.00656764	0.04236	acaggtgattCaactttccaa	m5C_9346	unassigned_transcript_1707	SGL_RS10290	slr1971	unassigned_transcript_1707	GO:0006508,GO:0004222
NC_000911.1	1781383	+	C	10	1	0.1	0	0	T	9	M	0.018	0.404	0.0042662	0	0.00656764	0.04236	ggaagtacggCtagggcaaca	m5C_8578	unassigned_transcript_1707	SGL_RS10290	slr1971	unassigned_transcript_1707	GO:0006508,GO:0004222
NC_000911.1	1781431	+	C	13	2	0.154	0	0	T	11	M	0.043	0.422	0.000265305	0.0001	0.000596524	0.3094	agaatttcgtCcccacggcga	m5C_8398	unassigned_transcript_1707	SGL_RS10290	slr1971	unassigned_transcript_1707	GO:0006508,GO:0004222
NC_000911.1	1781432	+	C	11	2	0.182	0	0	T	9	M	0.051	0.477	0.000155373	0.0001	0.00036498	0.39127	gaatttcgtcCccacggcgat	m5C_10928	unassigned_transcript_1707	SGL_RS10290	slr1971	unassigned_transcript_1707	GO:0006508,GO:0004222
NC_000911.1	1781492	+	C	19	2	0.105	0	0	T	17	M	0.029	0.314	0.000859433	0.0001	0.00163272	0.18001	ttagcccgggCcagtagtcgc	m5C_9594	unassigned_transcript_1707	SGL_RS10290	slr1971	unassigned_transcript_1707	GO:0006508,GO:0004222
NC_000911.1	1781538	+	C	19	2	0.105	0	0	T	17	M	0.029	0.314	0.000859433	0.0001	0.00163272	0.18001	tggtagatgaCcgcagaatta	m5C_9705	unassigned_transcript_1707	SGL_RS10290	slr1971	unassigned_transcript_1707	GO:0006508,GO:0004222
NC_000911.1	1781571	+	C	15	2	0.133	0	0	T	13	M	0.037	0.379	0.000415803	0.0001	0.000855002	0.25264	ccatggggggCtttgtttatg	m5C_8762	unassigned_transcript_1707	SGL_RS10290	slr1971	unassigned_transcript_1707	GO:0006508,GO:0004222
NC_000911.1	1781890	+	C	16	2	0.125	0	0	T	14	M	0.035	0.36	0.000507942	0.0001	0.00102595	0.23044	attacaacggCagagtggtgc	m5C_11488	unassigned_transcript_1707	SGL_RS10290	slr1971	unassigned_transcript_1707	GO:0006508,GO:0004222
NC_000911.1	1783210	-	C	13	2	0.154	0	0	T	11	M	0.043	0.422	0.000265305	0.0001	0.000596524	0.3094	tggcaagaggCagtggatagt	m5C_13638	unassigned_transcript_1708	SGL_RS10295	sll1888	unassigned_transcript_1708
NC_000911.1	1783232	-	C	15	2	0.133	0	0	T	13	M	0.037	0.379	0.000415803	0.0001	0.000855002	0.25264	tagcctccatCtgcccaccat	m5C_13498	unassigned_transcript_1708	SGL_RS10295	sll1888	unassigned_transcript_1708
NC_000911.1	1783575	-	C	16	2	0.125	0	0	T	14	M	0.035	0.36	0.000507942	0.0001	0.00102595	0.23044	cagcatttgaCcaatgagcca	m5C_16215	unassigned_transcript_1709	SGL_RS10300	ssl3549	unassigned_transcript_1709
NC_000911.1	1823660	+	C	10	2	0.2	0	0	T	8	M	0.057	0.51	0.000113849	0.0001	0.000274895	0.44706	gcagtataagCggggcaacca	m5C_8368	unassigned_transcript_1744	SGL_RS10475	smr0010	unassigned_transcript_1744		path:syn00195,path:syn01100
NC_000911.1	1828236	+	C	11	2	0.182	0	0	T	9	M	0.051	0.477	0.000155373	0.0001	0.00036498	0.39127	cctccattatCccattgctgt	m5C_9910	unassigned_transcript_1752	SGL_RS10510	slr1471	unassigned_transcript_1752		path:syn02024,path:syn03060,path:syn03070
NC_000911.1	1831245	-	C	11	4	0.364	0	0	T	7	M	0.152	0.646	4.39389e-08	0.00059203	1.834e-07	4.46321	agaatcagggCagttaggaca	m5C_16306	unassigned_transcript_1755	SGL_RS10525	sll1383	unassigned_transcript_1755	GO:0006020,GO:0046855,GO:0008934	path:syn00521,path:syn00562,path:syn01100,path:syn01110
NC_000911.1	1831349	-	C	15	2	0.133	0	0	T	13	M	0.037	0.379	0.000415803	0.0001	0.000855002	0.25264	aaaggccgggCcggagatttg	m5C_13699	unassigned_transcript_1755	SGL_RS10525	sll1383	unassigned_transcript_1755	GO:0006020,GO:0046855,GO:0008934	path:syn00521,path:syn00562,path:syn01100,path:syn01110
NC_000911.1	1831835	-	C	25	4	0.16	0	0	T	21	M	0.064	0.347	4.49596e-06	3.97e-06	1.48738e-05	1.36959	ctccaccaggCggaagaccaa	m5C_16679	unassigned_transcript_1756	SGL_RS10530	sll1382	unassigned_transcript_1756	GO:0009055,GO:0051536	path:syn00195,path:syn01100
NC_000911.1	1831843	-	C	29	4	0.138	0	0	T	25	M	0.055	0.306	9.72017e-06	3.97e-06	3.06451e-05	1.10218	gttacattctCcaccaggcgg	m5C_15077	unassigned_transcript_1756	SGL_RS10530	sll1382	unassigned_transcript_1756	GO:0009055,GO:0051536	path:syn00195,path:syn01100
NC_000911.1	1842821	-	C	10	2	0.2	0	0	T	8	M	0.057	0.51	0.000113849	0.0001	0.000274895	0.44706	tgaaattcgaCggggcagata	m5C_15197	unassigned_transcript_1769	SGL_RS19605	SGL_RS19605	unassigned_transcript_1769
NC_000911.1	1849821	-	C	16	2	0.125	0	0	T	14	M	0.035	0.36	0.000507942	0.0001	0.00102595	0.23044	attggagattCgccaaattga	m5C_12938	unassigned_transcript_1776	SGL_RS10625	sll1181	unassigned_transcript_1776		path:syn03070
NC_000911.1	1854413	+	C	16	2	0.125	0	0	T	14	M	0.035	0.36	0.000507942	0.0001	0.00102595	0.23044	accgcatgggCtacatcaaat	m5C_8535	unassigned_transcript_1778	SGL_RS10640	slr1265	unassigned_transcript_1778		path:syn03020
NC_000911.1	1854470	+	C	19	3	0.158	0	0	T	16	M	0.055	0.376	3.43703e-05	0.000298	9.48634e-05	0.73926	gcatccctagCtatctcagca	m5C_9892	unassigned_transcript_1778	SGL_RS10640	slr1265	unassigned_transcript_1778		path:syn03020
NC_000911.1	1854926	+	C	14	2	0.143	0	0	T	12	M	0.04	0.399	0.000335142	0.0001	0.000701126	0.27863	tgaatgatctCtatcgtcggg	m5C_9051	unassigned_transcript_1778	SGL_RS10640	slr1265	unassigned_transcript_1778		path:syn03020
NC_000911.1	1855011	+	C	11	3	0.273	0	0	T	8	M	0.097	0.566	3.11975e-06	0.000298	1.1498e-05	1.60979	caacgaaaagCggatgctcca	m5C_11972	unassigned_transcript_1778	SGL_RS10640	slr1265	unassigned_transcript_1778		path:syn03020
NC_000911.1	1855257	+	C	24	3	0.125	0	0	T	21	M	0.043	0.31	9.05376e-05	1e-06	0.000232409	0.52694	gctattccagCcctttgtgat	m5C_8701	unassigned_transcript_1778	SGL_RS10640	slr1265	unassigned_transcript_1778		path:syn03020
NC_000911.1	1855352	+	C	30	3	0.1	0	0	T	27	M	0.035	0.256	0.000222598	0	0.000511385	0.37912	aaatttggagCgtattggagg	m5C_10600	unassigned_transcript_1778	SGL_RS10640	slr1265	unassigned_transcript_1778		path:syn03020
NC_000911.1	1855600	+	C	14	2	0.143	0	0	T	12	M	0.04	0.399	0.000335142	0.0001	0.000701126	0.27863	gttctttcccCcgctacaggt	m5C_8473	unassigned_transcript_1778	SGL_RS10640	slr1265	unassigned_transcript_1778		path:syn03020
NC_000911.1	1855933	+	C	11	2	0.182	0	0	T	9	M	0.051	0.477	0.000155373	0.0001	0.00036498	0.39127	cagacgactcCggggcggatc	m5C_10891	unassigned_transcript_1778	SGL_RS10640	slr1265	unassigned_transcript_1778		path:syn03020
NC_000911.1	1864647	+	C	15	2	0.133	0	0	T	13	M	0.037	0.379	0.000415803	0.0001	0.000855002	0.25264	acaattggggCagtttatgga	m5C_8561	unassigned_transcript_1785	SGL_RS20030	SGL_RS20030	unassigned_transcript_1785	GO:0033212,GO:0015093,GO:0016020
NC_000911.1	1864678	+	C	12	2	0.167	0	0	T	10	M	0.047	0.448	0.000205616	0.0001	0.000472873	0.34631	acttccgtcgCcgctggagat	m5C_10356	unassigned_transcript_1785	SGL_RS20030	SGL_RS20030	unassigned_transcript_1785	GO:0033212,GO:0015093,GO:0016020
NC_000911.1	1864681	+	C	10	1	0.1	0	0	T	9	M	0.018	0.404	0.0042662	0	0.00656764	0.04236	tccgtcgccgCtggagatact	m5C_10453	unassigned_transcript_1785	SGL_RS20030	SGL_RS20030	unassigned_transcript_1785	GO:0033212,GO:0015093,GO:0016020
NC_000911.1	1868160	+	C	10	2	0.2	0	0	T	8	M	0.057	0.51	0.000113849	0.0001	0.000274895	0.44706	ctttttgcccCagggagatcc	m5C_10982	unassigned_transcript_1789	SGL_RS10695	slr1276	unassigned_transcript_1789
NC_000911.1	1868948	+	C	13	3	0.231	0	0	T	10	M	0.082	0.503	6.65202e-06	0.000298	2.18149e-05	1.27035	gttgctggtgCaggagttgga	m5C_9897	unassigned_transcript_1790	SGL_RS10700	slr1277	unassigned_transcript_1790
NC_000911.1	1870997	+	C	20	2	0.1	0	0	T	18	M	0.028	0.301	0.00100358	0	0.00183375	0.16711	tcaggctcagCcatagttaaa	m5C_12313	unassigned_transcript_1790	SGL_RS10700	slr1277	unassigned_transcript_1790
NC_000911.1	1876306	+	C	11	2	0.182	0	0	T	9	M	0.051	0.477	0.000155373	0.0001	0.00036498	0.39127	taaaccgtggCtgaggaagtg	m5C_10011	unassigned_transcript_1796	SGL_RS10730	slr1280	unassigned_transcript_1796,unassigned_transcript_1797		path:syn00190,path:syn01100
NC_000911.1	1876546	+	C	15	2	0.133	0	0	T	13	M	0.037	0.379	0.000415803	0.0001	0.000855002	0.25264	gatgaagggcCtggtaaatcc	m5C_8923	unassigned_transcript_1797	SGL_RS10735	slr1281	unassigned_transcript_1797		path:syn00190,path:syn01100
NC_000911.1	1876588	+	C	17	2	0.118	0	0	T	15	M	0.033	0.343	0.000612192	0.0001	0.00119338	0.21129	gtgaagttgaCcgaggatacc	m5C_10990	unassigned_transcript_1797	SGL_RS10735	slr1281	unassigned_transcript_1797		path:syn00190,path:syn01100
NC_000911.1	1882626	+	C	13	2	0.154	0	0	T	11	M	0.043	0.422	0.000265305	0.0001	0.000596524	0.3094	caagccttaaCccatgaggtg	m5C_12054	unassigned_transcript_1801	SGL_RS10760	slr1285	unassigned_transcript_1801
NC_000911.1	1882650	+	C	11	2	0.182	0	0	T	9	M	0.051	0.477	0.000155373	0.0001	0.00036498	0.39127	actcccctgaCtagcattcgc	m5C_8897	unassigned_transcript_1801	SGL_RS10760	slr1285	unassigned_transcript_1801
NC_000911.1	1882765	+	C	11	2	0.182	0	0	T	9	M	0.051	0.477	0.000155373	0.0001	0.00036498	0.39127	gccgcatggaCctgattttcc	m5C_11995	unassigned_transcript_1801	SGL_RS10760	slr1285	unassigned_transcript_1801
NC_000911.1	1910892	+	C	13	2	0.154	0	0	T	11	M	0.043	0.422	0.000265305	0.0001	0.000596524	0.3094	aggagctaagCtgagcggggc	m5C_10544	unassigned_transcript_1829	SGL_RS10895	slr1152	unassigned_transcript_1829
NC_000911.1	1910897	+	C	19	2	0.105	0	0	T	17	M	0.029	0.314	0.000859433	0.0001	0.00163272	0.18001	ctaagctgagCggggcaaccc	m5C_9146	unassigned_transcript_1829	SGL_RS10895	slr1152	unassigned_transcript_1829
NC_000911.1	1916991	-	C	22	3	0.136	0	0	T	19	M	0.047	0.333	6.33295e-05	1e-06	0.000167429	0.59813	cccgtcggaaCaggggatgaa	m5C_15660	unassigned_transcript_1836	SGL_RS10930	sll1098	unassigned_transcript_1836	GO:0006414,GO:0003746
NC_000911.1	1917112	-	C	12	2	0.167	0	0	T	10	M	0.047	0.448	0.000205616	0.0001	0.000472873	0.34631	agagtgggggCaagggccaat	m5C_15659	unassigned_transcript_1836	SGL_RS10930	sll1098	unassigned_transcript_1836	GO:0006414,GO:0003746
NC_000911.1	1918547	-	C	31	5	0.161	0	0	T	26	M	0.071	0.326	5.93998e-07	4.96e-08	2.37956e-06	2.20798	cacattgatgCgggtaagacc	m5C_14065	unassigned_transcript_1836	SGL_RS10930	sll1098	unassigned_transcript_1836	GO:0006414,GO:0003746
NC_000911.1	1918874	-	C	37	7	0.189	0	0	T	30	M	0.095	0.342	2.9813e-09	3.4167e-07	1.2789e-08	5.6575	catcaaaaagCgggaagaaac	m5C_16007	unassigned_transcript_1837	SGL_RS10935	sll1097	unassigned_transcript_1837	GO:0006412,GO:0003735,GO:0000314	path:syn03010
NC_000911.1	1919121	-	C	25	3	0.12	0	0	T	22	M	0.042	0.3	0.000106926	1e-06	0.000263994	0.49637	agaaaactggCgaagatccct	m5C_16602	unassigned_transcript_1837	SGL_RS10935	sll1097	unassigned_transcript_1837	GO:0006412,GO:0003735,GO:0000314	path:syn03010
NC_000911.1	1919271	-	C	11	2	0.182	0	0	T	9	M	0.051	0.477	0.000155373	0.0001	0.00036498	0.39127	ctcgtcgtggCaatgtcaaaa	m5C_13112	unassigned_transcript_1837	SGL_RS10935	sll1097	unassigned_transcript_1837	GO:0006412,GO:0003735,GO:0000314	path:syn03010
NC_000911.1	1919456	-	C	17	2	0.118	0	0	T	15	M	0.033	0.343	0.000612192	0.0001	0.00119338	0.21129	cggcaccaaaCgggaaaaagc	m5C_16093	unassigned_transcript_1838	SGL_RS10940	sll1096	unassigned_transcript_1838	GO:0006412,GO:0003735,GO:0000314	path:syn03010
NC_000911.1	1919726	-	C	29	4	0.143	1	0.034	T	24	M	0.057	0.315	8.11149e-06	3.97e-06	2.64509e-05	1.1605	tccccaacggCggggagtctg	m5C_16231	unassigned_transcript_1838	SGL_RS10940	sll1096	unassigned_transcript_1838	GO:0006412,GO:0003735,GO:0000314	path:syn03010
NC_000911.1	1930011	+	C	10	2	0.2	0	0	T	8	M	0.057	0.51	0.000113849	0.0001	0.000274895	0.44706	gctattggtgCacccaatcct	m5C_10978	unassigned_transcript_1849	SGL_RS10995	slr1164	unassigned_transcript_1849	GO:0009265,GO:0004748,GO:0005971	path:syn00230,path:syn00240,path:syn01100,path:syn01232
NC_000911.1	1934395	-	C	19	2	0.105	0	0	T	17	M	0.029	0.314	0.000859433	0.0001	0.00163272	0.18001	ctgtacaaaaCcgtggtaccc	m5C_13625	unassigned_transcript_1854	SGL_RS11020	sll1091	unassigned_transcript_1854	GO:0015995,GO:0045550	path:syn00860,path:syn00900,path:syn01100,path:syn01110
NC_000911.1	1949158	-	C	10	2	0.2	0	0	T	8	M	0.057	0.51	0.000113849	0.0001	0.000274895	0.44706	ttccaaaaacCagagattggt	m5C_15252	unassigned_transcript_1869	SGL_RS20205	SGL_RS20205	unassigned_transcript_1869
NC_000911.1	1955509	+	C	12	2	0.167	0	0	T	10	M	0.047	0.448	0.000205616	0.0001	0.000472873	0.34631	ccagattagcCaaacagtaat	m5C_11020	unassigned_transcript_1874	SGL_RS11110	slr1675	unassigned_transcript_1874	GO:0036211,GO:0008901
NC_000911.1	1967313	-	C	15	3	0.2	0	0	T	12	M	0.07	0.452	1.24976e-05	0.000298	3.86439e-05	1.03664	ccgaggcgatCgatttttgtc	m5C_15591	unassigned_transcript_1886	SGL_RS11170	sll1561	unassigned_transcript_1886	GO:0006562,GO:0003842	path:syn00250,path:syn00330,path:syn01100,path:syn01110
NC_000911.1	1967444	-	C	17	2	0.118	0	0	T	15	M	0.033	0.343	0.000612192	0.0001	0.00119338	0.21129	aactccagtaCgggaacggtg	m5C_14900	unassigned_transcript_1886	SGL_RS11170	sll1561	unassigned_transcript_1886	GO:0006562,GO:0003842	path:syn00250,path:syn00330,path:syn01100,path:syn01110
NC_000911.1	2024308	+	C	12	2	0.167	0	0	T	10	M	0.047	0.448	0.000205616	0.0001	0.000472873	0.34631	atagctctggCctaggagctt	m5C_4586	unassigned_transcript_1939	SGL_RS11430	ssr1600	unassigned_transcript_1939	GO:0043856
NC_000911.1	2040654	-	C	19	2	0.105	0	0	T	17	M	0.029	0.314	0.000859433	0.0001	0.00163272	0.18001	cggcattcccCaggccaaagc	m5C_7573	unassigned_transcript_1957	SGL_RS11520	sll1536	unassigned_transcript_1957		path:syn04122
NC_000911.1	2044884	-	C	11	2	0.182	0	0	T	9	M	0.051	0.477	0.000155373	0.0001	0.00036498	0.39127	tttccccggaCagaacaggga	m5C_6156	unassigned_transcript_1961	SGL_RS11540	sll1534	unassigned_transcript_1961
NC_000911.1	2045155	-	C	14	5	0.357	0	0	T	9	M	0.163	0.612	2.80327e-09	0.00098015	1.20432e-08	6.98918	ccaagaagggCggatcaccga	m5C_6487	unassigned_transcript_1962	SGL_RS11545	sll1533	unassigned_transcript_1962	GO:0043107,GO:0005524
NC_000911.1	2045164	-	C	17	2	0.118	0	0	T	15	M	0.033	0.343	0.000612192	0.0001	0.00119338	0.21129	taatctctacCaagaagggcg	m5C_5246	unassigned_transcript_1962	SGL_RS11545	sll1533	unassigned_transcript_1962	GO:0043107,GO:0005524
NC_000911.1	2045376	-	C	18	2	0.111	0	0	T	16	M	0.031	0.328	0.00072916	0.0001	0.00140495	0.19462	gccatgcggaCggcgatcgcc	m5C_5423	unassigned_transcript_1962	SGL_RS11545	sll1533	unassigned_transcript_1962	GO:0043107,GO:0005524
NC_000911.1	2045765	-	C	20	2	0.1	0	0	T	18	M	0.028	0.301	0.00100358	0	0.00183375	0.16711	cccacaaaggCctgattctag	m5C_7239	unassigned_transcript_1962	SGL_RS11545	sll1533	unassigned_transcript_1962	GO:0043107,GO:0005524
NC_000911.1	2045807	-	C	19	2	0.105	0	0	T	17	M	0.029	0.314	0.000859433	0.0001	0.00163272	0.18001	aacagttgcgCttgccggata	m5C_7726	unassigned_transcript_1962	SGL_RS11545	sll1533	unassigned_transcript_1962	GO:0043107,GO:0005524
NC_000911.1	2045941	-	C	11	2	0.182	0	0	T	9	M	0.051	0.477	0.000155373	0.0001	0.00036498	0.39127	acgattcaagCgggaattgga	m5C_6858	unassigned_transcript_1962	SGL_RS11545	sll1533	unassigned_transcript_1962	GO:0043107,GO:0005524
NC_000911.1	2045945	-	C	11	2	0.182	0	0	T	9	M	0.051	0.477	0.000155373	0.0001	0.00036498	0.39127	tccaacgattCaagcgggaat	m5C_7056	unassigned_transcript_1962	SGL_RS11545	sll1533	unassigned_transcript_1962	GO:0043107,GO:0005524
NC_000911.1	2046133	-	C	10	2	0.2	0	0	T	8	M	0.057	0.51	0.000113849	0.0001	0.000274895	0.44706	gccaggacaaCctagtctgga	m5C_5542	unassigned_transcript_1962	SGL_RS11545	sll1533	unassigned_transcript_1962	GO:0043107,GO:0005524
NC_000911.1	2046258	-	C	10	2	0.2	0	0	T	8	M	0.057	0.51	0.000113849	0.0001	0.000274895	0.44706	gctccggaaaCtcagtttatg	m5C_7054	unassigned_transcript_1962	SGL_RS11545	sll1533	unassigned_transcript_1962	GO:0043107,GO:0005524
NC_000911.1	2063406	+	C	15	2	0.133	0	0	T	13	M	0.037	0.379	0.000415803	0.0001	0.000855002	0.25264	aaaatatgggCgagatttaac	m5C_1254	unassigned_transcript_1976	SGL_RS11615	slr1641	unassigned_transcript_1976	GO:0006457,GO:0016887
NC_000911.1	2063456	+	C	11	2	0.182	0	0	T	9	M	0.051	0.477	0.000155373	0.0001	0.00036498	0.39127	ctgtcattggCcgggatgaag	m5C_4063	unassigned_transcript_1976	SGL_RS11615	slr1641	unassigned_transcript_1976	GO:0006457,GO:0016887
NC_000911.1	2064028	+	C	15	2	0.133	0	0	T	13	M	0.037	0.379	0.000415803	0.0001	0.000855002	0.25264	ctggtagcggCggccatgttg	m5C_4429	unassigned_transcript_1976	SGL_RS11615	slr1641	unassigned_transcript_1976	GO:0006457,GO:0016887
NC_000911.1	2064444	+	C	25	3	0.12	0	0	T	22	M	0.042	0.3	0.000106926	1e-06	0.000263994	0.49637	tttacagcggCaagtggaagc	m5C_3688	unassigned_transcript_1976	SGL_RS11615	slr1641	unassigned_transcript_1976	GO:0006457,GO:0016887
NC_000911.1	2064472	+	C	17	2	0.118	0	0	T	15	M	0.033	0.343	0.000612192	0.0001	0.00119338	0.21129	acccaattggCggagcaacaa	m5C_2939	unassigned_transcript_1976	SGL_RS11615	slr1641	unassigned_transcript_1976	GO:0006457,GO:0016887
NC_000911.1	2065014	+	C	10	1	0.1	0	0	T	9	M	0.018	0.404	0.0042662	0	0.00656764	0.04236	ggatgatggcCgtttaaccga	m5C_1736	unassigned_transcript_1976	SGL_RS11615	slr1641	unassigned_transcript_1976	GO:0006457,GO:0016887
NC_000911.1	2065191	+	C	14	2	0.143	0	0	T	12	M	0.04	0.399	0.000335142	0.0001	0.000701126	0.27863	atttctcaatCgggtggatga	m5C_883	unassigned_transcript_1976	SGL_RS11615	slr1641	unassigned_transcript_1976	GO:0006457,GO:0016887
NC_000911.1	2066054	-	C	20	2	0.1	0	0	T	18	M	0.028	0.301	0.00100358	0	0.00183375	0.16711	tctgaaaatgCgggaagttta	m5C_8120	unassigned_transcript_1978	SGL_RS11625	sll1525	unassigned_transcript_1978		path:syn00710,path:syn01100,path:syn01120,path:syn01200
NC_000911.1	2066089	-	C	16	2	0.125	0	0	T	14	M	0.035	0.36	0.000507942	0.0001	0.00102595	0.23044	gacaatggtaCtggcctgttc	m5C_4724	unassigned_transcript_1978	SGL_RS11625	sll1525	unassigned_transcript_1978		path:syn00710,path:syn01100,path:syn01120,path:syn01200
NC_000911.1	2066172	-	C	12	2	0.182	1	0.083	T	9	M	0.051	0.477	0.000155373	0.0001	0.00036498	0.39127	aaaaccacctCagcaagactg	m5C_5955	unassigned_transcript_1978	SGL_RS11625	sll1525	unassigned_transcript_1978		path:syn00710,path:syn01100,path:syn01120,path:syn01200
NC_000911.1	2066292	-	C	18	2	0.111	0	0	T	16	M	0.031	0.328	0.00072916	0.0001	0.00140495	0.19462	tgacctgtacCtatcctggca	m5C_8172	unassigned_transcript_1978	SGL_RS11625	sll1525	unassigned_transcript_1978		path:syn00710,path:syn01100,path:syn01120,path:syn01200
NC_000911.1	2066317	-	C	19	2	0.105	0	0	T	17	M	0.029	0.314	0.000859433	0.0001	0.00163272	0.18001	gattggcgtcCctgtggtcgg	m5C_5171	unassigned_transcript_1978	SGL_RS11625	sll1525	unassigned_transcript_1978		path:syn00710,path:syn01100,path:syn01120,path:syn01200
NC_000911.1	2068155	+	C	10	2	0.2	0	0	T	8	M	0.057	0.51	0.000113849	0.0001	0.000274895	0.44706	aaccgtttccCtctgtgtgcg	m5C_2898	unassigned_transcript_1979	SGL_RS11630	slr1643	unassigned_transcript_1979	GO:0030089	path:syn00195,path:syn01100
NC_000911.1	2081436	+	C	11	2	0.182	0	0	T	9	M	0.051	0.477	0.000155373	0.0001	0.00036498	0.39127	gcaaaattccCcaaggtcaag	m5C_2051	unassigned_transcript_1992	SGL_RS11695	slr0442	unassigned_transcript_1992
NC_000911.1	2082627	+	C	14	2	0.143	0	0	T	12	M	0.04	0.399	0.000335142	0.0001	0.000701126	0.27863	ccccagttacCgtaaatgtac	m5C_3210	unassigned_transcript_1992	SGL_RS11695	slr0442	unassigned_transcript_1992
NC_000911.1	2099873	+	C	12	2	0.167	0	0	T	10	M	0.047	0.448	0.000205616	0.0001	0.000472873	0.34631	aaatttgtggCagcttttaag	m5C_1848	unassigned_transcript_2016	SGL_RS11810	slr0447	unassigned_transcript_2016	GO:0015840,GO:0033219,GO:0033221	path:syn02010
NC_000911.1	2105501	-	C	61	18	0.295	0	0	T	43	M	0.196	0.419	0	2.88935e-10	0	70.3975	agcaaggcgaCctggaagcat	m5C_6291	unassigned_transcript_2021	SGL_RS11835	sll0271	unassigned_transcript_2021	GO:0006355
NC_000911.1	2105504	-	C	782	149	0.191	0	0	T	633	M	0.165	0.22	0	0	0	490.358	tggagcaaggCgacctggaag	m5C_7003	unassigned_transcript_2021	SGL_RS11835	sll0271	unassigned_transcript_2021	GO:0006355
NC_000911.1	2131775	-	C	14	2	0.143	0	0	T	12	M	0.04	0.399	0.000335142	0.0001	0.000701126	0.27863	agagttatgaCggtgaagatg	m5C_6167	unassigned_transcript_2042	SGL_RS11935	sll0258	unassigned_transcript_2042	GO:0010242,GO:0009523,GO:0009538	path:syn00195,path:syn01100
NC_000911.1	2151148	+	C	14	2	0.143	0	0	T	12	M	0.04	0.399	0.000335142	0.0001	0.000701126	0.27863	actatgcccgCtgagatggag	m5C_3306	unassigned_transcript_2062	SGL_RS12030	slr0401	unassigned_transcript_2062		path:syn02024
NC_000911.1	2152425	-	C	14	2	0.143	0	0	T	12	M	0.04	0.399	0.000335142	0.0001	0.000701126	0.27863	cgacgaaggaCaggttgacat	m5C_7422	unassigned_transcript_2065	SGL_RS12045	ssl0707	unassigned_transcript_2065		path:syn02020
NC_000911.1	2153029	+	C	10	1	0.1	0	0	T	9	M	0.018	0.404	0.0042662	0	0.00656764	0.04236	tttgtcctggCctttacccta	m5C_908	unassigned_transcript_2066	SGL_RS12050	slr0404	unassigned_transcript_2066
NC_000911.1	2153030	+	C	10	1	0.1	0	0	T	9	M	0.018	0.404	0.0042662	0	0.00656764	0.04236	ttgtcctggcCtttaccctag	m5C_4215	unassigned_transcript_2066	SGL_RS12050	slr0404	unassigned_transcript_2066
NC_000911.1	2153643	+	C	16	2	0.125	0	0	T	14	M	0.035	0.36	0.000507942	0.0001	0.00102595	0.23044	ctttaacaatCagctacgtca	m5C_937	unassigned_transcript_2066	SGL_RS12050	slr0404	unassigned_transcript_2066
NC_000911.1	2177453	+	C	14	2	0.143	0	0	T	12	M	0.04	0.399	0.000335142	0.0001	0.000701126	0.27863	aggagtggggCcattacgatg	m5C_1439	unassigned_transcript_2079	SGL_RS12105	slr0144	unassigned_transcript_2079
NC_000911.1	2177488	+	C	12	2	0.167	0	0	T	10	M	0.047	0.448	0.000205616	0.0001	0.000472873	0.34631	cagtggttccCgacggaattt	m5C_3339	unassigned_transcript_2079	SGL_RS12105	slr0144	unassigned_transcript_2079
NC_000911.1	2177541	+	C	18	2	0.111	0	0	T	16	M	0.031	0.328	0.00072916	0.0001	0.00140495	0.19462	taactatgtgCtagaaggttg	m5C_2578	unassigned_transcript_2079	SGL_RS12105	slr0144	unassigned_transcript_2079
NC_000911.1	2177717	+	C	10	1	0.1	0	0	T	9	M	0.018	0.404	0.0042662	0	0.00656764	0.04236	tggcaggtttCtttagccgcc	m5C_4505	unassigned_transcript_2079	SGL_RS12105	slr0144	unassigned_transcript_2079
NC_000911.1	2178165	+	C	12	6	0.5	0	0	CT	6	M	0.254	0.746	7.5796e-12	0.00146045	3.41378e-11	16.9326	gcttcggtggCggaattttgt	m5C_4617	unassigned_transcript_2080	SGL_RS12110	slr0145	unassigned_transcript_2080
NC_000911.1	2179199	+	C	16	2	0.125	0	0	T	14	M	0.035	0.36	0.000507942	0.0001	0.00102595	0.23044	gcctggtggaCatcgacttaa	m5C_2800	unassigned_transcript_2082	SGL_RS12120	slr0147	unassigned_transcript_2082
NC_000911.1	2179380	+	C	19	2	0.105	0	0	T	17	M	0.029	0.314	0.000859433	0.0001	0.00163272	0.18001	ctgtgaatccCtaggggcaga	m5C_570	unassigned_transcript_2082	SGL_RS12120	slr0147	unassigned_transcript_2082
NC_000911.1	2179723	+	C	39	4	0.103	0	0	T	35	M	0.041	0.236	4.33685e-05	1e-08	0.000119054	0.70874	cctcaaccgtCgggagcagcg	m5C_2364	unassigned_transcript_2083	SGL_RS12125	slr0148	unassigned_transcript_2083	GO:0009055,GO:0051536
NC_000911.1	2180199	+	C	46	5	0.109	0	0	T	41	M	0.047	0.23	6.64642e-06	1e-10	2.18149e-05	1.22525	cgaaaaaatcCgggatagtga	m5C_1819	unassigned_transcript_2084	SGL_RS12130	slr0149	unassigned_transcript_2084
NC_000911.1	2180222	+	C	25	3	0.12	0	0	T	22	M	0.042	0.3	0.000106926	1e-06	0.000263994	0.49637	agcaaattatCcaccgttggg	m5C_2741	unassigned_transcript_2084	SGL_RS12130	slr0149	unassigned_transcript_2084
NC_000911.1	2180244	+	C	18	2	0.111	0	0	T	16	M	0.031	0.328	0.00072916	0.0001	0.00140495	0.19462	agcccaaaagCggggtctacc	m5C_1148	unassigned_transcript_2084	SGL_RS12130	slr0149	unassigned_transcript_2084
NC_000911.1	2180250	+	C	10	1	0.1	0	0	T	9	M	0.018	0.404	0.0042662	0	0.00656764	0.04236	aaagcggggtCtaccccagga	m5C_1200	unassigned_transcript_2084	SGL_RS12130	slr0149	unassigned_transcript_2084
NC_000911.1	2180276	+	C	11	2	0.182	0	0	T	9	M	0.051	0.477	0.000155373	0.0001	0.00036498	0.39127	tccacatgggCaatcgggatg	m5C_779	unassigned_transcript_2084	SGL_RS12130	slr0149	unassigned_transcript_2084
NC_000911.1	2180482	+	C	13	2	0.154	0	0	T	11	M	0.043	0.422	0.000265305	0.0001	0.000596524	0.3094	tttctggagcCggatgaggtg	m5C_3959	unassigned_transcript_2084	SGL_RS12130	slr0149	unassigned_transcript_2084
NC_000911.1	2180791	+	C	19	2	0.105	0	0	T	17	M	0.029	0.314	0.000859433	0.0001	0.00163272	0.18001	ttcctcaagcCggaggagttg	m5C_3589	unassigned_transcript_2085	SGL_RS12135	slr0150	unassigned_transcript_2085	GO:0009055,GO:0051536	path:syn00195,path:syn01100
NC_000911.1	2181766	+	C	32	4	0.125	0	0	T	28	M	0.05	0.281	1.60766e-05	1e-08	4.94107e-05	0.95302	ctattttgacCagggggattt	m5C_2569	unassigned_transcript_2086	SGL_RS12140	slr0151	unassigned_transcript_2086
NC_000911.1	2187913	-	C	26	4	0.154	0	0	T	22	M	0.061	0.335	5.52026e-06	3.97e-06	1.81722e-05	1.29346	gagccaatggCgatcgccggg	m5C_6275	unassigned_transcript_2089	SGL_RS12155	sll0148	unassigned_transcript_2089	GO:0008234
NC_000911.1	2192586	-	C	10	2	0.2	0	0	T	8	M	0.057	0.51	0.000113849	0.0001	0.000274895	0.44706	ccaatgcctcCctgctagacc	m5C_7347	unassigned_transcript_2093	SGL_RS12170	sll0145	unassigned_transcript_2093	GO:0006412,GO:0008135,GO:0005737
NC_000911.1	2202980	+	C	10	2	0.2	0	0	T	8	M	0.057	0.51	0.000113849	0.0001	0.000274895	0.44706	cctcatggagCagttggtgga	m5C_3656	unassigned_transcript_2101	SGL_RS12210	slr0161	unassigned_transcript_2101	GO:0043107,GO:0005524
NC_000911.1	2204209	+	C	15	2	0.133	0	0	T	13	M	0.037	0.379	0.000415803	0.0001	0.000855002	0.25264	accaccaaagCcaaggtggaa	m5C_1608	unassigned_transcript_2102	SGL_RS20075	SGL_RS20075	unassigned_transcript_2102
NC_000911.1	2204290	+	C	15	2	0.133	0	0	T	13	M	0.037	0.379	0.000415803	0.0001	0.000855002	0.25264	attaagccagCcggaggggaa	m5C_647	unassigned_transcript_2102	SGL_RS20075	SGL_RS20075	unassigned_transcript_2102
NC_000911.1	2206596	+	C	12	2	0.167	0	0	T	10	M	0.047	0.448	0.000205616	0.0001	0.000472873	0.34631	tcccggcagtCagtatgaacg	m5C_2133	unassigned_transcript_2104	SGL_RS12230	slr0165	unassigned_transcript_2104	GO:0006508,GO:0004176,GO:0004252
NC_000911.1	2207498	-	C	13	2	0.154	0	0	T	11	M	0.043	0.422	0.000265305	0.0001	0.000596524	0.3094	cgccgaaggaCagccggaagt	m5C_5258	unassigned_transcript_2105	SGL_RS12235	sll0136	unassigned_transcript_2105	GO:0030145,GO:0070006
NC_000911.1	2207580	-	C	10	2	0.2	0	0	T	8	M	0.057	0.51	0.000113849	0.0001	0.000274895	0.44706	ataaggaaacCtggacggtgt	m5C_7361	unassigned_transcript_2105	SGL_RS12235	sll0136	unassigned_transcript_2105	GO:0030145,GO:0070006
NC_000911.1	2209721	-	C	13	2	0.154	0	0	T	11	M	0.043	0.422	0.000265305	0.0001	0.000596524	0.3094	acggcagtgaCgatatggacg	m5C_5676	unassigned_transcript_2106	SGL_RS12240	sll0135	unassigned_transcript_2106,unassigned_transcript_2107		path:syn00270,path:syn01100
NC_000911.1	2210111	-	C	14	2	0.143	0	0	T	12	M	0.04	0.399	0.000335142	0.0001	0.000701126	0.27863	ttcgcttaccCgaaaaagatt	m5C_8031	unassigned_transcript_2108	SGL_RS18950	SGL_RS18950	unassigned_transcript_2108
NC_000911.1	2212981	+	C	10	2	0.2	0	0	T	8	M	0.057	0.51	0.000113849	0.0001	0.000274895	0.44706	cggagcgcatCtggcaagata	m5C_2319	unassigned_transcript_2111	SGL_RS12260	slr1924	unassigned_transcript_2111	GO:0016787
NC_000911.1	2221193	+	C	24	3	0.125	0	0	T	21	M	0.043	0.31	9.05376e-05	1e-06	0.000232409	0.52694	tgctgattgcCttgatgattt	m5C_2783	unassigned_transcript_2118	SGL_RS12295	slr1928	unassigned_transcript_2118
NC_000911.1	2221850	+	C	27	4	0.148	0	0	T	23	M	0.059	0.325	6.7187e-06	3.97e-06	2.20169e-05	1.22404	gaggtcagggCtgcagtacag	m5C_3516	unassigned_transcript_2119	SGL_RS18960	SGL_RS18960	unassigned_transcript_2119	GO:0005886
NC_000911.1	2221858	+	C	17	3	0.176	0	0	T	14	M	0.062	0.41	2.14448e-05	0.000298	6.15622e-05	0.86712	ggctgcagtaCaggaagccca	m5C_1323	unassigned_transcript_2119	SGL_RS18960	SGL_RS18960	unassigned_transcript_2119	GO:0005886
NC_000911.1	2223661	+	C	10	1	0.1	0	0	T	9	M	0.018	0.404	0.0042662	0	0.00656764	0.04236	acaggcgttaCagtggcggtt	m5C_2679	unassigned_transcript_2121	SGL_RS18965	SGL_RS18965	unassigned_transcript_2121
NC_000911.1	2223667	+	C	14	2	0.143	0	0	T	12	M	0.04	0.399	0.000335142	0.0001	0.000701126	0.27863	gttacagtggCggttgatggg	m5C_4244	unassigned_transcript_2121	SGL_RS18965	SGL_RS18965	unassigned_transcript_2121
NC_000911.1	2223782	+	C	11	2	0.182	0	0	T	9	M	0.051	0.477	0.000155373	0.0001	0.00036498	0.39127	atagctatacCagtggaggtt	m5C_2495	unassigned_transcript_2121	SGL_RS18965	SGL_RS18965	unassigned_transcript_2121
NC_000911.1	2225529	-	C	10	2	0.2	0	0	T	8	M	0.057	0.51	0.000113849	0.0001	0.000274895	0.44706	gagggagaagCctctgactcc	m5C_6114	unassigned_transcript_2124	SGL_RS12320	sll1862	unassigned_transcript_2124
NC_000911.1	2230564	+	C	12	2	0.167	0	0	T	10	M	0.047	0.448	0.000205616	0.0001	0.000472873	0.34631	tagtgctttaCgaagacatgg	m5C_2388	unassigned_transcript_2130	SGL_RS12345	slr1934	unassigned_transcript_2130	GO:0006086,GO:0004739,GO:0045250	path:syn00010,path:syn00020,path:syn00620,path:syn00785,path:syn01100,path:syn01110,path:syn01120,path:syn01200
NC_000911.1	2240409	+	C	11	2	0.182	0	0	T	9	M	0.051	0.477	0.000155373	0.0001	0.00036498	0.39127	ggaaggtatgCgcaactttgc	m5C_2070	unassigned_transcript_2142	SGL_RS12410	slr1939	unassigned_transcript_2142	GO:0006508,GO:0004222
NC_000911.1	2240411	+	C	10	3	0.3	0	0	T	7	M	0.108	0.603	2.00128e-06	0.000298	7.4327e-06	1.84277	aaggtatgcgCaactttgcta	m5C_2149	unassigned_transcript_2142	SGL_RS12410	slr1939	unassigned_transcript_2142	GO:0006508,GO:0004222
NC_000911.1	2250278	+	C	10	1	0.1	0	0	T	9	M	0.018	0.404	0.0042662	0	0.00656764	0.04236	atttggatggCttccgccgct	m5C_1394	unassigned_transcript_2151	SGL_RS12455	ssr3307	unassigned_transcript_2151	GO:0043952,GO:0015450,GO:0005886	path:syn02024,path:syn03060,path:syn03070
NC_000911.1	2250289	+	C	13	2	0.154	0	0	T	11	M	0.043	0.422	0.000265305	0.0001	0.000596524	0.3094	ttccgccgctCtgttgaccgt	m5C_4453	unassigned_transcript_2151	SGL_RS12455	ssr3307	unassigned_transcript_2151	GO:0043952,GO:0015450,GO:0005886	path:syn02024,path:syn03060,path:syn03070
NC_000911.1	2259056	+	C	20	2	0.1	0	0	T	18	M	0.028	0.301	0.00100358	0	0.00183375	0.16711	tttttgccacCattgcgaaaa	m5C_4343	unassigned_transcript_2158	SGL_RS12490	slr0990	unassigned_transcript_2158	GO:0006750,GO:0004357
NC_000911.1	2262880	-	C	47	5	0.106	0	0	T	42	M	0.046	0.226	7.55424e-06	1e-10	2.46896e-05	1.1858	gtaacaaggaCacagatgaaa	m5C_6006	unassigned_transcript_2162	SGL_RS12505	sll0947	unassigned_transcript_2162	GO:0009386,GO:0045182,GO:0005840
NC_000911.1	2269306	-	C	16	2	0.125	0	0	T	14	M	0.035	0.36	0.000507942	0.0001	0.00102595	0.23044	aattaacaccCcagcaacagg	m5C_7528	unassigned_transcript_2169	SGL_RS12540	sll0306	unassigned_transcript_2169	GO:0006352,GO:0003677,GO:0016987
NC_000911.1	2269519	-	C	12	2	0.167	0	0	T	10	M	0.047	0.448	0.000205616	0.0001	0.000472873	0.34631	ccacccccgcCgaagtagcca	m5C_6064	unassigned_transcript_2169	SGL_RS12540	sll0306	unassigned_transcript_2169	GO:0006352,GO:0003677,GO:0016987
NC_000911.1	2269537	-	C	12	4	0.333	0	0	T	8	M	0.138	0.609	7.46971e-08	0.00059203	3.07926e-07	3.9373	aacaattgggCcgcagtgcca	m5C_8226	unassigned_transcript_2169	SGL_RS12540	sll0306	unassigned_transcript_2169	GO:0006352,GO:0003677,GO:0016987
NC_000911.1	2269641	-	C	11	2	0.182	0	0	T	9	M	0.051	0.477	0.000155373	0.0001	0.00036498	0.39127	agccatcaccCgggcgatcgc	m5C_5464	unassigned_transcript_2169	SGL_RS12540	sll0306	unassigned_transcript_2169	GO:0006352,GO:0003677,GO:0016987
NC_000911.1	2269747	-	C	11	2	0.182	0	0	T	9	M	0.051	0.477	0.000155373	0.0001	0.00036498	0.39127	tggatttgatCcaagaaggta	m5C_5475	unassigned_transcript_2169	SGL_RS12540	sll0306	unassigned_transcript_2169	GO:0006352,GO:0003677,GO:0016987
NC_000911.1	2269937	-	C	23	4	0.174	0	0	T	19	M	0.07	0.371	2.89528e-06	3.97e-06	1.07117e-05	1.54597	aaagccctggCtgacagattg	m5C_4775	unassigned_transcript_2169	SGL_RS12540	sll0306	unassigned_transcript_2169	GO:0006352,GO:0003677,GO:0016987
NC_000911.1	2271600	+	C	17	2	0.118	0	0	T	15	M	0.033	0.343	0.000612192	0.0001	0.00119338	0.21129	gatcccaatcCagcccaggca	m5C_3686	unassigned_transcript_2171	SGL_RS12550	slr0322	unassigned_transcript_2171
NC_000911.1	2287473	-	C	17	2	0.118	0	0	T	15	M	0.033	0.343	0.000612192	0.0001	0.00119338	0.21129	ggttgtaaagCcgctcagatc	m5C_7761	unassigned_transcript_2185	SGL_RS12620	ssl0563	unassigned_transcript_2185	GO:0009773,GO:0009055,GO:0051539	path:syn00195,path:syn01100
NC_000911.1	2287521	-	C	19	2	0.105	0	0	T	17	M	0.029	0.314	0.000859433	0.0001	0.00163272	0.18001	tgcgtccgggCttgccccctc	m5C_6917	unassigned_transcript_2185	SGL_RS12620	ssl0563	unassigned_transcript_2185	GO:0009773,GO:0009055,GO:0051539	path:syn00195,path:syn01100
NC_000911.1	2292339	+	C	18	2	0.111	0	0	T	16	M	0.031	0.328	0.00072916	0.0001	0.00140495	0.19462	cagtccggtgCcctgcgtcta	m5C_3010	unassigned_transcript_2191	SGL_RS12650	slr0335	unassigned_transcript_2191	GO:0015979,GO:0030089	path:syn00196,path:syn01100
NC_000911.1	2292347	+	C	16	2	0.125	0	0	T	14	M	0.035	0.36	0.000507942	0.0001	0.00102595	0.23044	tgccctgcgtCtagagattgc	m5C_914	unassigned_transcript_2191	SGL_RS12650	slr0335	unassigned_transcript_2191	GO:0015979,GO:0030089	path:syn00196,path:syn01100
NC_000911.1	2292652	+	C	19	2	0.105	0	0	T	17	M	0.029	0.314	0.000859433	0.0001	0.00163272	0.18001	ctctccgggaCatgtcctggt	m5C_1658	unassigned_transcript_2191	SGL_RS12650	slr0335	unassigned_transcript_2191	GO:0015979,GO:0030089	path:syn00196,path:syn01100
NC_000911.1	2292684	+	C	15	2	0.133	0	0	T	13	M	0.037	0.379	0.000415803	0.0001	0.000855002	0.25264	accacctatgCcattgtggcc	m5C_1188	unassigned_transcript_2191	SGL_RS12650	slr0335	unassigned_transcript_2191	GO:0015979,GO:0030089	path:syn00196,path:syn01100
NC_000911.1	2294231	+	C	20	2	0.1	0	0	T	18	M	0.028	0.301	0.00100358	0	0.00183375	0.16711	cattggtcaaCgggtggataa	m5C_2654	unassigned_transcript_2191	SGL_RS12650	slr0335	unassigned_transcript_2191	GO:0015979,GO:0030089	path:syn00196,path:syn01100
NC_000911.1	2313257	-	C	24	4	0.167	0	0	T	20	M	0.067	0.359	3.62685e-06	3.97e-06	1.31488e-05	1.45338	ccaaggggaaCgggaaatggc	m5C_7449	unassigned_transcript_2209	SGL_RS12750	sll0170	unassigned_transcript_2209	GO:0006457,GO:0005524,GO:0016887	path:syn03018
NC_000911.1	2313681	-	C	49	5	0.102	0	0	T	44	M	0.044	0.218	9.67145e-06	1e-10	3.06451e-05	1.11269	tgtcccgggcCaagtttgaag	m5C_4992	unassigned_transcript_2209	SGL_RS12750	sll0170	unassigned_transcript_2209	GO:0006457,GO:0005524,GO:0016887	path:syn03018
NC_000911.1	2313850	-	C	33	4	0.121	0	0	T	29	M	0.048	0.273	1.87906e-05	1e-08	5.62263e-05	0.91044	ttccagaaggCcgagggcatc	m5C_5790	unassigned_transcript_2209	SGL_RS12750	sll0170	unassigned_transcript_2209	GO:0006457,GO:0005524,GO:0016887	path:syn03018
NC_000911.1	2314525	-	C	136	16	0.118	0	0	T	120	M	0.074	0.183	5.973e-14	0	2.73426e-13	15.5991	tcctgtgtggCtgtaatggaa	m5C_7537	unassigned_transcript_2209	SGL_RS12750	sll0170	unassigned_transcript_2209	GO:0006457,GO:0005524,GO:0016887	path:syn03018
NC_000911.1	2315157	-	C	19	6	0.316	0	0	T	13	M	0.154	0.54	4.53483e-10	0.00146045	1.98364e-09	8.61325	gcaagtgggtCagatggtagt	m5C_7533	unassigned_transcript_2210	SGL_RS12755	sll0169	unassigned_transcript_2210
NC_000911.1	2315598	-	C	16	2	0.143	2	0.125	T	12	M	0.04	0.399	0.000335142	0.0001	0.000701126	0.27863	tccctcacgaCggggacgcag	m5C_6975	unassigned_transcript_2210	SGL_RS12755	sll0169	unassigned_transcript_2210
NC_000911.1	2323730	-	C	19	2	0.105	0	0	T	17	M	0.029	0.314	0.000859433	0.0001	0.00163272	0.18001	aggagaaatcCtgcgaggact	m5C_6486	unassigned_transcript_2214	SGL_RS12775	sll0163	unassigned_transcript_2214
NC_000911.1	2325624	-	C	211	31	0.147	0	0	T	180	M	0.105	0.201	0	0	0	65.3935	tagcaatgggCttgtttgacg	m5C_8243	unassigned_transcript_2215	SGL_RS12785	sll0162	unassigned_transcript_2215
NC_000911.1	2340192	+	C	15	2	0.133	0	0	T	13	M	0.037	0.379	0.000415803	0.0001	0.000855002	0.25264	tttatgctgcCctggagaaat	m5C_673	unassigned_transcript_2229	SGL_RS12850	slr0186	unassigned_transcript_2229	GO:0009098,GO:0019752,GO:0003852	path:syn00290,path:syn00620,path:syn01100,path:syn01110,path:syn01210,path:syn01230
NC_000911.1	2350157	-	C	17	2	0.118	0	0	T	15	M	0.033	0.343	0.000612192	0.0001	0.00119338	0.21129	gaaccctggcCgcaaagactt	m5C_7050	unassigned_transcript_2235	SGL_RS12880	sml0001	unassigned_transcript_2235		path:syn00195,path:syn01100
NC_000911.1	2375784	+	C	20	2	0.1	0	0	T	18	M	0.028	0.301	0.00100358	0	0.00183375	0.16711	aggaaccgggCattttcattt	m5C_3590	unassigned_transcript_2245	SGL_RS12925	slr0374	unassigned_transcript_2245	GO:0005524,GO:0016887
NC_000911.1	2376534	+	C	13	2	0.154	0	0	T	11	M	0.043	0.422	0.000265305	0.0001	0.000596524	0.3094	aagcctttgcCgggggagccg	m5C_4554	unassigned_transcript_2245	SGL_RS12925	slr0374	unassigned_transcript_2245	GO:0005524,GO:0016887
NC_000911.1	2376543	+	C	12	2	0.167	0	0	T	10	M	0.047	0.448	0.000205616	0.0001	0.000472873	0.34631	ccgggggagcCggttccgggg	m5C_2573	unassigned_transcript_2245	SGL_RS12925	slr0374	unassigned_transcript_2245	GO:0005524,GO:0016887
NC_000911.1	2376599	+	C	20	2	0.1	0	0	T	18	M	0.028	0.301	0.00100358	0	0.00183375	0.16711	agtttcctcaCctggatgcag	m5C_1311	unassigned_transcript_2245	SGL_RS12925	slr0374	unassigned_transcript_2245	GO:0005524,GO:0016887
NC_000911.1	2376733	+	C	21	3	0.15	1	0.048	T	17	M	0.052	0.36	4.26209e-05	1e-06	0.000117224	0.6866	ttccgaagagCgggaagccat	m5C_2316	unassigned_transcript_2245	SGL_RS12925	slr0374	unassigned_transcript_2245	GO:0005524,GO:0016887
NC_000911.1	2377491	+	C	18	3	0.167	0	0	T	15	M	0.058	0.392	2.73522e-05	0.000298	7.81067e-05	0.79896	aacaacggggCttacaaaacg	m5C_927	unassigned_transcript_2246	SGL_RS12930	slr0376	unassigned_transcript_2246
NC_000911.1	2395435	+	C	12	2	0.167	0	0	T	10	M	0.047	0.448	0.000205616	0.0001	0.000472873	0.34631	ttgaccgggcCcagatggatg	m5C_3706	unassigned_transcript_2265	SGL_RS13030	slr0772	unassigned_transcript_2265	GO:0015995,GO:0016491	path:syn00860,path:syn01100,path:syn01110
NC_000911.1	2396063	+	C	15	2	0.133	0	0	T	13	M	0.037	0.379	0.000415803	0.0001	0.000855002	0.25264	aattttggccCgggaaatggg	m5C_3177	unassigned_transcript_2265	SGL_RS13030	slr0772	unassigned_transcript_2265	GO:0015995,GO:0016491	path:syn00860,path:syn01100,path:syn01110
NC_000911.1	2396227	+	C	19	2	0.105	0	0	T	17	M	0.029	0.314	0.000859433	0.0001	0.00163272	0.18001	caatttttggCacccagatgg	m5C_1098	unassigned_transcript_2265	SGL_RS13030	slr0772	unassigned_transcript_2265	GO:0015995,GO:0016491	path:syn00860,path:syn01100,path:syn01110
NC_000911.1	2396251	+	C	17	2	0.118	0	0	T	15	M	0.033	0.343	0.000612192	0.0001	0.00119338	0.21129	gccatgtgggCaaacgcttgg	m5C_2684	unassigned_transcript_2265	SGL_RS13030	slr0772	unassigned_transcript_2265	GO:0015995,GO:0016491	path:syn00860,path:syn01100,path:syn01110
NC_000911.1	2396299	+	C	19	2	0.105	0	0	T	17	M	0.029	0.314	0.000859433	0.0001	0.00163272	0.18001	cgatccatatCcagaattttc	m5C_1723	unassigned_transcript_2265	SGL_RS13030	slr0772	unassigned_transcript_2265	GO:0015995,GO:0016491	path:syn00860,path:syn01100,path:syn01110
NC_000911.1	2396389	+	C	20	4	0.2	0	0	T	16	M	0.081	0.416	1.3678e-06	3.97e-06	5.10625e-06	1.89187	tcaccctgggCatggaagacc	m5C_1015	unassigned_transcript_2265	SGL_RS13030	slr0772	unassigned_transcript_2265	GO:0015995,GO:0016491	path:syn00860,path:syn01100,path:syn01110
NC_000911.1	2404837	-	C	10	2	0.2	0	0	T	8	M	0.057	0.51	0.000113849	0.0001	0.000274895	0.44706	aggctctacgCaatgcctacc	m5C_7740	unassigned_transcript_2272	SGL_RS13065	sll0767	unassigned_transcript_2272	GO:0006412,GO:0003735,GO:0000315	path:syn03010
NC_000911.1	2409526	-	C	12	4	0.333	0	0	T	8	M	0.138	0.609	7.46971e-08	0.00059203	3.07926e-07	3.9373	gaaactgaaaCgggggacttg	m5C_7661	unassigned_transcript_2280	SGL_RS19960	SGL_RS19960	unassigned_transcript_2280
NC_000911.1	2409616	-	C	13	2	0.154	0	0	T	11	M	0.043	0.422	0.000265305	0.0001	0.000596524	0.3094	aatgcagcaaCagcagactga	m5C_8146	unassigned_transcript_2281	SGL_RS13100	sll0761	unassigned_transcript_2281
NC_000911.1	2409649	-	C	15	2	0.133	0	0	T	13	M	0.037	0.379	0.000415803	0.0001	0.000855002	0.25264	gttcaagcaaCtgcaacagca	m5C_4746	unassigned_transcript_2281	SGL_RS13100	sll0761	unassigned_transcript_2281
NC_000911.1	2409668	-	C	183	44	0.24	0	0	T	139	M	0.184	0.307	0	0	0	162.153	tcaataaagcCgcagaccagt	m5C_7161	unassigned_transcript_2281	SGL_RS13100	sll0761	unassigned_transcript_2281
NC_000911.1	2409669	-	C	440	180	0.409	0	0	T	260	M	0.364	0.456	0	0	0	1310.87	atcaataaagCcgcagaccag	m5C_7051	unassigned_transcript_2281	SGL_RS13100	sll0761	unassigned_transcript_2281
NC_000911.1	2413007	-	C	12	2	0.167	0	0	T	10	M	0.047	0.448	0.000205616	0.0001	0.000472873	0.34631	ctgacagtggCggagattgct	m5C_6413	unassigned_transcript_2285	SGL_RS13120	sll0757	unassigned_transcript_2285	GO:0009152,GO:0004044	path:syn00230,path:syn00250,path:syn01100,path:syn01110
NC_000911.1	2413083	-	C	16	2	0.125	0	0	T	14	M	0.035	0.36	0.000507942	0.0001	0.00102595	0.23044	ttcttctccgCcagtgaccca	m5C_7772	unassigned_transcript_2285	SGL_RS13120	sll0757	unassigned_transcript_2285	GO:0009152,GO:0004044	path:syn00230,path:syn00250,path:syn01100,path:syn01110
NC_000911.1	2413104	-	C	16	2	0.125	0	0	T	14	M	0.035	0.36	0.000507942	0.0001	0.00102595	0.23044	aacagaggtaCatatgcggat	m5C_5773	unassigned_transcript_2285	SGL_RS13120	sll0757	unassigned_transcript_2285	GO:0009152,GO:0004044	path:syn00230,path:syn00250,path:syn01100,path:syn01110
NC_000911.1	2413795	-	C	11	2	0.182	0	0	T	9	M	0.051	0.477	0.000155373	0.0001	0.00036498	0.39127	aaggcaaagaCtgggtggaag	m5C_4707	unassigned_transcript_2285	SGL_RS13120	sll0757	unassigned_transcript_2285	GO:0009152,GO:0004044	path:syn00230,path:syn00250,path:syn01100,path:syn01110
NC_000911.1	2413873	-	C	11	3	0.273	0	0	T	8	M	0.097	0.566	3.11975e-06	0.000298	1.1498e-05	1.60979	cggaaaggggCtgtgaggact	m5C_6012	unassigned_transcript_2285	SGL_RS13120	sll0757	unassigned_transcript_2285	GO:0009152,GO:0004044	path:syn00230,path:syn00250,path:syn01100,path:syn01110
NC_000911.1	2416322	-	C	10	1	0.1	0	0	T	9	M	0.018	0.404	0.0042662	0	0.00656764	0.04236	caggcattgcCctgcggggac	m5C_7479	unassigned_transcript_2289	SGL_RS13140	sll0755	unassigned_transcript_2289	GO:0008379
NC_000911.1	2417717	-	C	559	58	0.104	2	0.004	T	499	M	0.081	0.132	0	0	0	94.4445	gaaatcgacaCtggtggggga	m5C_7611	unassigned_transcript_2292	SGL_RS13155	sll0753	unassigned_transcript_2292	GO:0004488	path:syn00670,path:syn01100,path:syn01120,path:syn01200,path:syn01240
NC_000911.1	2428095	+	C	16	2	0.125	0	0	T	14	M	0.035	0.36	0.000507942	0.0001	0.00102595	0.23044	gatgacattgCcagcaaatac	m5C_2322	unassigned_transcript_2302	SGL_RS13200	slr0342	unassigned_transcript_2302	GO:0022904,GO:0009055,GO:0016491	path:syn00195,path:syn01100
NC_000911.1	2428534	+	C	12	2	0.167	0	0	T	10	M	0.047	0.448	0.000205616	0.0001	0.000472873	0.34631	tggtgaccctCatgcgaggta	m5C_4504	unassigned_transcript_2302	SGL_RS13200	slr0342	unassigned_transcript_2302	GO:0022904,GO:0009055,GO:0016491	path:syn00195,path:syn01100
NC_000911.1	2435388	-	C	15	6	0.4	0	0	T	9	M	0.198	0.643	5.99831e-11	0.00146045	2.67102e-10	12.1586	caggtgcgagCtaagctaaaa	m5C_6801	unassigned_transcript_2309	SGL_RS13230	sll0321	unassigned_transcript_2309	GO:0016491
NC_000911.1	2435715	-	C	15	2	0.133	0	0	T	13	M	0.037	0.379	0.000415803	0.0001	0.000855002	0.25264	ttaggtcagtCggaaaaaatt	m5C_7541	unassigned_transcript_2309	SGL_RS13230	sll0321	unassigned_transcript_2309	GO:0016491
NC_000911.1	2446879	-	C	15	2	0.133	0	0	T	13	M	0.037	0.379	0.000415803	0.0001	0.000855002	0.25264	gtaggtaaaaCaggtacggta	m5C_5161	unassigned_transcript_2321	SGL_RS13285	sll0314	unassigned_transcript_2321
NC_000911.1	2467337	-	C	56	9	0.176	5	0.089	T	42	M	0.096	0.303	8.79212e-11	8.18588e-11	3.90105e-10	8.66323	ggttaattggCcaggaagatg	m5C_5895	unassigned_transcript_2341	SGL_RS13375	sll0020	unassigned_transcript_2341
NC_000911.1	2467958	-	C	25	3	0.12	0	0	T	22	M	0.042	0.3	0.000106926	1e-06	0.000263994	0.49637	ccgccctagcCcggggagaat	m5C_6631	unassigned_transcript_2341	SGL_RS13375	sll0020	unassigned_transcript_2341
NC_000911.1	2468245	-	C	11	2	0.182	0	0	T	9	M	0.051	0.477	0.000155373	0.0001	0.00036498	0.39127	gattggggagCcgggggttgg	m5C_7182	unassigned_transcript_2341	SGL_RS13375	sll0020	unassigned_transcript_2341
NC_000911.1	2468707	-	C	44	9	0.237	6	0.136	T	29	M	0.13	0.392	3.66174e-12	1.21043e-06	1.65523e-11	13.3739	gggggttaatCtcaaagatgc	m5C_7502	unassigned_transcript_2341	SGL_RS13375	sll0020	unassigned_transcript_2341
NC_000911.1	2470799	-	C	32	12	0.375	0	0	T	20	M	0.229	0.547	0	4.64228e-06	0	55.0408	ttccgggaagCcgctgctaaa	m5C_6590	unassigned_transcript_2343	SGL_RS13385	sll0018	unassigned_transcript_2343	GO:0006096,GO:0004332	path:syn00010,path:syn00030,path:syn00051,path:syn00680,path:syn00710,path:syn01100,path:syn01110,path:syn01120,path:syn01200,path:syn01230
NC_000911.1	2471261	-	C	26	4	0.154	0	0	T	22	M	0.061	0.335	5.52026e-06	3.97e-06	1.81722e-05	1.29346	tccgttggggCcagtgtagaa	m5C_6755	unassigned_transcript_2343	SGL_RS13385	sll0018	unassigned_transcript_2343	GO:0006096,GO:0004332	path:syn00010,path:syn00030,path:syn00051,path:syn00680,path:syn00710,path:syn01100,path:syn01110,path:syn01120,path:syn01200,path:syn01230
NC_000911.1	2471465	-	C	18	2	0.111	0	0	T	16	M	0.031	0.328	0.00072916	0.0001	0.00140495	0.19462	gttttgggggCggtcgaaacc	m5C_7956	unassigned_transcript_2343	SGL_RS13385	sll0018	unassigned_transcript_2343	GO:0006096,GO:0004332	path:syn00010,path:syn00030,path:syn00051,path:syn00680,path:syn00710,path:syn01100,path:syn01110,path:syn01120,path:syn01200,path:syn01230
NC_000911.1	2471503	-	C	36	5	0.139	0	0	T	31	M	0.061	0.287	1.50551e-06	4.96e-08	5.6131e-06	1.77049	cccggagctaCgctggggaaa	m5C_6795	unassigned_transcript_2343	SGL_RS13385	sll0018	unassigned_transcript_2343	GO:0006096,GO:0004332	path:syn00010,path:syn00030,path:syn00051,path:syn00680,path:syn00710,path:syn01100,path:syn01110,path:syn01120,path:syn01200,path:syn01230
NC_000911.1	2471583	-	C	47	6	0.128	0	0	T	41	M	0.06	0.252	4.42942e-07	5.95e-10	1.77772e-06	2.28141	caacatggagCagatcatttc	m5C_6393	unassigned_transcript_2343	SGL_RS13385	sll0018	unassigned_transcript_2343	GO:0006096,GO:0004332	path:syn00010,path:syn00030,path:syn00051,path:syn00680,path:syn00710,path:syn01100,path:syn01110,path:syn01120,path:syn01200,path:syn01230
NC_000911.1	2477064	+	C	14	2	0.143	0	0	T	12	M	0.04	0.399	0.000335142	0.0001	0.000701126	0.27863	gttaaacgtcCcctccggaac	m5C_2437	unassigned_transcript_2348	SGL_RS13410	slr0008	unassigned_transcript_2348
NC_000911.1	2477074	+	C	12	2	0.167	0	0	T	10	M	0.047	0.448	0.000205616	0.0001	0.000472873	0.34631	ccctccggaaCcgggaagaaa	m5C_3972	unassigned_transcript_2348	SGL_RS13410	slr0008	unassigned_transcript_2348
NC_000911.1	2477148	+	C	13	2	0.154	0	0	T	11	M	0.043	0.422	0.000265305	0.0001	0.000596524	0.3094	ttactgcgtcCggaacagtac	m5C_3534	unassigned_transcript_2348	SGL_RS13410	slr0008	unassigned_transcript_2348
NC_000911.1	2478704	+	C	16	2	0.125	0	0	T	14	M	0.035	0.36	0.000507942	0.0001	0.00102595	0.23044	cttttattgcCtatcctctag	m5C_2058	unassigned_transcript_2349	SGL_RS13415	slr0009	unassigned_transcript_2349		path:syn00630,path:syn00710,path:syn01100,path:syn01110,path:syn01120,path:syn01200
NC_000911.1	2479035	+	C	26	3	0.115	0	0	T	23	M	0.04	0.29	0.000125364	1e-06	0.000301773	0.46859	gcccttcatgCgttggcgcga	m5C_3979	unassigned_transcript_2349	SGL_RS13415	slr0009	unassigned_transcript_2349		path:syn00630,path:syn00710,path:syn01100,path:syn01110,path:syn01120,path:syn01200
NC_000911.1	2480764	+	C	10	2	0.2	0	0	T	8	M	0.057	0.51	0.000113849	0.0001	0.000274895	0.44706	tcaaacagtgCcagactgtaa	m5C_1005	unassigned_transcript_2351	SGL_RS13425	slr0012	unassigned_transcript_2351		path:syn00630,path:syn00710,path:syn01100,path:syn01110,path:syn01120,path:syn01200
NC_000911.1	2512071	-	C	14	2	0.143	0	0	T	12	M	0.04	0.399	0.000335142	0.0001	0.000701126	0.27863	ggaactcttgCcggaagacaa	m5C_7023	unassigned_transcript_2378	SGL_RS13555	sll0208	unassigned_transcript_2378	GO:0043447
NC_000911.1	2512117	-	C	20	4	0.2	0	0	T	16	M	0.081	0.416	1.3678e-06	3.97e-06	5.10625e-06	1.89187	tcattgaaggCgaacaggaag	m5C_6705	unassigned_transcript_2378	SGL_RS13555	sll0208	unassigned_transcript_2378	GO:0043447
NC_000911.1	2526050	-	C	144	22	0.153	0	0	T	122	M	0.103	0.22	0	0	0	45.3676	accatcaaagCtggagaggaa	m5C_4828	unassigned_transcript_2389	SGL_RS13610	sll0199	unassigned_transcript_2389	GO:0015979,GO:0005507,GO:0009055	path:syn00195,path:syn01100
NC_000911.1	2527172	+	C	19	2	0.105	0	0	T	17	M	0.029	0.314	0.000859433	0.0001	0.00163272	0.18001	gcacaggcacCttagttgtgg	m5C_4430	unassigned_transcript_2390	SGL_RS13615	slr0226	unassigned_transcript_2390
NC_000911.1	2527207	+	C	13	2	0.154	0	0	T	11	M	0.043	0.422	0.000265305	0.0001	0.000596524	0.3094	cgtaatgccgCcaatgaagct	m5C_3064	unassigned_transcript_2390	SGL_RS13615	slr0226	unassigned_transcript_2390
NC_000911.1	2527463	+	C	11	2	0.182	0	0	T	9	M	0.051	0.477	0.000155373	0.0001	0.00036498	0.39127	atctcccgccCtatcccactt	m5C_1718	unassigned_transcript_2390	SGL_RS13615	slr0226	unassigned_transcript_2390
NC_000911.1	2527495	+	C	13	2	0.154	0	0	T	11	M	0.043	0.422	0.000265305	0.0001	0.000596524	0.3094	aatacctttgCcaccatgtcc	m5C_1996	unassigned_transcript_2390	SGL_RS13615	slr0226	unassigned_transcript_2390
NC_000911.1	2527504	+	C	15	2	0.133	0	0	T	13	M	0.037	0.379	0.000415803	0.0001	0.000855002	0.25264	gccaccatgtCcgggagtatg	m5C_1702	unassigned_transcript_2390	SGL_RS13615	slr0226	unassigned_transcript_2390
NC_000911.1	2527505	+	C	15	2	0.133	0	0	T	13	M	0.037	0.379	0.000415803	0.0001	0.000855002	0.25264	ccaccatgtcCgggagtatga	m5C_3798	unassigned_transcript_2390	SGL_RS13615	slr0226	unassigned_transcript_2390
NC_000911.1	2527658	+	C	13	2	0.154	0	0	T	11	M	0.043	0.422	0.000265305	0.0001	0.000596524	0.3094	ccacttctggCgaaagatttt	m5C_1539	unassigned_transcript_2390	SGL_RS13615	slr0226	unassigned_transcript_2390
NC_000911.1	2529548	+	C	10	2	0.2	0	0	T	8	M	0.057	0.51	0.000113849	0.0001	0.000274895	0.44706	ttgacgaagcCaaggaagaat	m5C_902	unassigned_transcript_2392	SGL_RS13625	slr0228	unassigned_transcript_2392
NC_000911.1	2559675	-	C	12	2	0.167	0	0	T	10	M	0.047	0.448	0.000205616	0.0001	0.000472873	0.34631	ccctgtttaaCctaatgctag	m5C_7727	unassigned_transcript_2426	SGL_RS13785	sll0402	unassigned_transcript_2426	GO:0009058,GO:0008483,GO:0030170	path:syn00220,path:syn00250,path:syn00270,path:syn00330,path:syn00350,path:syn00360,path:syn00400,path:syn00401,path:syn01100,path:syn01110,path:syn01210,path:syn01230
NC_000911.1	2571027	-	C	18	3	0.214	4	0.222	T	11	M	0.076	0.476	9.23855e-06	0.000298	3.00244e-05	1.1435	tcggcgatcgCcaccctaact	m5C_5685	unassigned_transcript_2438	SGL_RS13845	sll0068	unassigned_transcript_2438
NC_000911.1	2576238	+	C	11	2	0.182	0	0	T	9	M	0.051	0.477	0.000155373	0.0001	0.00036498	0.39127	ccgccagtgcCctcctcggag	m5C_1277	unassigned_transcript_2442	SGL_RS13865	ssr0109	unassigned_transcript_2442
NC_000911.1	2587020	-	C	17	2	0.118	0	0	T	15	M	0.033	0.343	0.000612192	0.0001	0.00119338	0.21129	tacgagactaCactccaggaa	m5C_6046	unassigned_transcript_2457	SGL_RS13940	sll0058	unassigned_transcript_2457		path:syn03018
NC_000911.1	2591055	+	C	11	4	0.364	0	0	T	7	M	0.152	0.646	4.39389e-08	0.00059203	1.834e-07	4.46321	atcaacacagCggaggacccg	m5C_1739	unassigned_transcript_2459	SGL_RS13950	slr0063	unassigned_transcript_2459	GO:0009306,GO:0005524
NC_000911.1	2607923	+	C	12	3	0.25	0	0	T	9	M	0.089	0.532	4.64228e-06	0.000298	1.53169e-05	1.42302	cctgcaggaaCcagacctcac	m5C_3509	unassigned_transcript_2476	SGL_RS14030	slr0473	unassigned_transcript_2476		path:syn02020
NC_000911.1	2608211	+	C	10	2	0.2	0	0	T	8	M	0.057	0.51	0.000113849	0.0001	0.000274895	0.44706	tctgcccttcCtcggttttta	m5C_2749	unassigned_transcript_2476	SGL_RS14030	slr0473	unassigned_transcript_2476		path:syn02020
NC_000911.1	2608723	+	C	30	3	0.1	0	0	T	27	M	0.035	0.256	0.000222598	0	0.000511385	0.37912	tgcgtaaagcCtgcgaatttt	m5C_3356	unassigned_transcript_2476	SGL_RS14030	slr0473	unassigned_transcript_2476		path:syn02020
NC_000911.1	2608766	+	C	32	4	0.125	0	0	T	28	M	0.05	0.281	1.60766e-05	1e-08	4.94107e-05	0.95302	catttccgccCaggaagatac	m5C_4503	unassigned_transcript_2476	SGL_RS14030	slr0473	unassigned_transcript_2476		path:syn02020
NC_000911.1	2608845	+	C	16	4	0.25	0	0	T	12	M	0.102	0.495	3.98432e-07	0.00059203	1.60131e-06	2.60642	atgaccacggCggcggatttt	m5C_903	unassigned_transcript_2476	SGL_RS14030	slr0473	unassigned_transcript_2476		path:syn02020
NC_000911.1	2608988	+	C	16	2	0.125	0	0	T	14	M	0.035	0.36	0.000507942	0.0001	0.00102595	0.23044	atatttactgCaatggttgga	m5C_3623	unassigned_transcript_2476	SGL_RS14030	slr0473	unassigned_transcript_2476		path:syn02020
NC_000911.1	2609190	+	C	18	2	0.111	0	0	T	16	M	0.031	0.328	0.00072916	0.0001	0.00140495	0.19462	gcttacgaagCtacccaggaa	m5C_803	unassigned_transcript_2476	SGL_RS14030	slr0473	unassigned_transcript_2476		path:syn02020
NC_000911.1	2609194	+	C	13	2	0.154	0	0	T	11	M	0.043	0.422	0.000265305	0.0001	0.000596524	0.3094	acgaagctacCcaggaagacg	m5C_2773	unassigned_transcript_2476	SGL_RS14030	slr0473	unassigned_transcript_2476		path:syn02020
NC_000911.1	2609195	+	C	16	2	0.125	0	0	T	14	M	0.035	0.36	0.000507942	0.0001	0.00102595	0.23044	cgaagctaccCaggaagacgg	m5C_2067	unassigned_transcript_2476	SGL_RS14030	slr0473	unassigned_transcript_2476		path:syn02020
NC_000911.1	2609232	+	C	16	2	0.125	0	0	T	14	M	0.035	0.36	0.000507942	0.0001	0.00102595	0.23044	ccccgccaatCctttgacctc	m5C_1062	unassigned_transcript_2476	SGL_RS14030	slr0473	unassigned_transcript_2476		path:syn02020
NC_000911.1	2609666	+	C	35	4	0.114	0	0	T	31	M	0.045	0.26	2.52784e-05	1e-08	7.22801e-05	0.83396	cctgaagcaaCggattgaaga	m5C_2186	unassigned_transcript_2476	SGL_RS14030	slr0473	unassigned_transcript_2476		path:syn02020
NC_000911.1	2613164	+	C	11	2	0.182	0	0	T	9	M	0.051	0.477	0.000155373	0.0001	0.00036498	0.39127	cagtgggggcCagcaccatgg	m5C_1551	unassigned_transcript_2479	SGL_RS14045	slr0476	unassigned_transcript_2479
NC_000911.1	2613308	+	C	10	1	0.1	0	0	T	9	M	0.018	0.404	0.0042662	0	0.00656764	0.04236	tgatgggctaCctggattagt	m5C_4271	unassigned_transcript_2479	SGL_RS14045	slr0476	unassigned_transcript_2479
NC_000911.1	2645521	-	C	14	2	0.143	0	0	T	12	M	0.04	0.399	0.000335142	0.0001	0.000701126	0.27863	tcccaagcggCaggggagtta	m5C_7592	unassigned_transcript_2516	SGL_RS14225	sll0617	unassigned_transcript_2516
NC_000911.1	2645872	-	C	17	2	0.118	0	0	T	15	M	0.033	0.343	0.000612192	0.0001	0.00119338	0.21129	acccaggaagCcaagaaatgg	m5C_6324	unassigned_transcript_2516	SGL_RS14225	sll0617	unassigned_transcript_2516
NC_000911.1	2695141	-	C	16	2	0.125	0	0	T	14	M	0.035	0.36	0.000507942	0.0001	0.00102595	0.23044	ttgtttgtgcCtccaaggaaa	m5C_7152	unassigned_transcript_2561	SGL_RS14445	sll0381	unassigned_transcript_2561
NC_000911.1	2705886	-	C	16	2	0.125	0	0	T	14	M	0.035	0.36	0.000507942	0.0001	0.00102595	0.23044	actgatgcagCccgtagatat	m5C_6420	unassigned_transcript_2571	SGL_RS14490	sll0376	unassigned_transcript_2571
NC_000911.1	2705913	-	C	51	7	0.137	0	0	T	44	M	0.068	0.257	4.34151e-08	6.94e-12	1.81651e-07	3.51016	tcctacgataCgggagacgat	m5C_6905	unassigned_transcript_2571	SGL_RS14490	sll0376	unassigned_transcript_2571
NC_000911.1	2732651	-	C	10	2	0.2	0	0	T	8	M	0.057	0.51	0.000113849	0.0001	0.000274895	0.44706	cgctgtagccCatcgtcagca	m5C_5763	unassigned_transcript_2596	SGL_RS14610	sll0184	unassigned_transcript_2596
NC_000911.1	2732711	-	C	20	2	0.1	0	0	T	18	M	0.028	0.301	0.00100358	0	0.00183375	0.16711	agctatgttgCcgctggagga	m5C_5658	unassigned_transcript_2596	SGL_RS14610	sll0184	unassigned_transcript_2596
NC_000911.1	2732732	-	C	37	4	0.108	0	0	T	33	M	0.043	0.247	3.33833e-05	1e-08	9.37977e-05	0.76729	gactaatgtaCgagatttgga	m5C_6456	unassigned_transcript_2596	SGL_RS14610	sll0184	unassigned_transcript_2596
NC_000911.1	2750166	+	C	21	5	0.238	0	0	T	16	M	0.106	0.451	4.76985e-08	9.8506e-06	1.98997e-07	3.89059	ccaacatgaaCgggaagaata	m5C_2192	unassigned_transcript_2615	SGL_RS14700	slr0211	unassigned_transcript_2615	GO:0008080
NC_000911.1	2750254	+	C	10	1	0.1	0	0	T	9	M	0.018	0.404	0.0042662	0	0.00656764	0.04236	ctcaaagaaaCtaagccagag	m5C_4485	unassigned_transcript_2615	SGL_RS14700	slr0211	unassigned_transcript_2615	GO:0008080
NC_000911.1	2780563	+	C	56	8	0.143	0	0	T	48	M	0.074	0.257	4.95791e-09	2.75221e-11	2.11947e-08	4.93014	caaagaaggtCgggaactgga	m5C_1103	unassigned_transcript_2639	SGL_RS14825	slr0906	unassigned_transcript_2639	GO:0009769,GO:0016168,GO:0030075	path:syn00195,path:syn01100
NC_000911.1	2780922	+	C	28	3	0.107	0	0	T	25	M	0.037	0.272	0.000168979	1e-06	0.000396298	0.42004	ggcatggttcCcggactctgt	m5C_4045	unassigned_transcript_2639	SGL_RS14825	slr0906	unassigned_transcript_2639	GO:0009769,GO:0016168,GO:0030075	path:syn00195,path:syn01100
NC_000911.1	2795548	-	C	10	2	0.25	2	0.2	T	6	M	0.071	0.591	5.39333e-05	0.0199	0.000143243	0.61015	tttggggtgtCgaggagtgga	m5C_7118	unassigned_transcript_2651	SGL_RS14885	sll0891	unassigned_transcript_2651	GO:0005975,GO:0016616	path:syn00020,path:syn00270,path:syn00620,path:syn00630,path:syn00680,path:syn00710,path:syn01100,path:syn01110,path:syn01120,path:syn01200
NC_000911.1	2795765	-	C	11	2	0.182	0	0	T	9	M	0.051	0.477	0.000155373	0.0001	0.00036498	0.39127	ccccccaaacCattgaagagt	m5C_6334	unassigned_transcript_2651	SGL_RS14885	sll0891	unassigned_transcript_2651	GO:0005975,GO:0016616	path:syn00020,path:syn00270,path:syn00620,path:syn00630,path:syn00680,path:syn00710,path:syn01100,path:syn01110,path:syn01120,path:syn01200
NC_000911.1	2796215	-	C	12	2	0.2	2	0.167	T	8	M	0.057	0.51	0.000113849	0.0001	0.000274895	0.44706	ccgcccagagCgtggaggaat	m5C_5013	unassigned_transcript_2651	SGL_RS14885	sll0891	unassigned_transcript_2651	GO:0005975,GO:0016616	path:syn00020,path:syn00270,path:syn00620,path:syn00630,path:syn00680,path:syn00710,path:syn01100,path:syn01110,path:syn01120,path:syn01200
NC_000911.1	2796458	-	C	14	2	0.143	0	0	T	12	M	0.04	0.399	0.000335142	0.0001	0.000701126	0.27863	gcgcttagacCaaatcgaagc	m5C_6906	unassigned_transcript_2652	SGL_RS14890	ssl1690	unassigned_transcript_2652
NC_000911.1	2796474	-	C	40	14	0.35	0	0	T	26	M	0.221	0.505	0	1.85689e-07	0	61.9761	cccccaacgtCtggctgcgct	m5C_6830	unassigned_transcript_2652	SGL_RS14890	ssl1690	unassigned_transcript_2652
NC_000911.1	2796483	-	C	19	2	0.105	0	0	T	17	M	0.029	0.314	0.000859433	0.0001	0.00163272	0.18001	atgtccctacCcccaacgtct	m5C_8293	unassigned_transcript_2652	SGL_RS14890	ssl1690	unassigned_transcript_2652
NC_000911.1	2796506	-	C	15	2	0.133	0	0	T	13	M	0.037	0.379	0.000415803	0.0001	0.000855002	0.25264	agaatatgccCtagtgcgatt	m5C_6220	unassigned_transcript_2652	SGL_RS14890	ssl1690	unassigned_transcript_2652
NC_000911.1	2799124	+	C	11	2	0.182	0	0	T	9	M	0.051	0.477	0.000155373	0.0001	0.00036498	0.39127	gtgcccatccCggcccaggtg	m5C_3699	unassigned_transcript_2656	SGL_RS14910	slr0924	unassigned_transcript_2656
NC_000911.1	2804529	-	C	13	2	0.154	0	0	T	11	M	0.043	0.422	0.000265305	0.0001	0.000596524	0.3094	aaaaattttgCggagcagtat	m5C_7021	unassigned_transcript_2661	SGL_RS14935	sll0554	unassigned_transcript_2661
NC_000911.1	2806636	+	C	12	2	0.167	0	0	T	10	M	0.047	0.448	0.000205616	0.0001	0.000472873	0.34631	ccctgggtctCtatgccactg	m5C_1398	unassigned_transcript_2664	SGL_RS14950	slr0565	unassigned_transcript_2664
NC_000911.1	2806994	+	C	10	2	0.2	0	0	T	8	M	0.057	0.51	0.000113849	0.0001	0.000274895	0.44706	caaaactctcCgggaattggc	m5C_1893	unassigned_transcript_2664	SGL_RS14950	slr0565	unassigned_transcript_2664
NC_000911.1	2807273	-	C	10	2	0.2	0	0	T	8	M	0.057	0.51	0.000113849	0.0001	0.000274895	0.44706	aaccaatggtCgggtagctaa	m5C_4935	unassigned_transcript_2665	SGL_RS14955	sll0550	unassigned_transcript_2665
NC_000911.1	2807517	-	C	13	2	0.154	0	0	T	11	M	0.043	0.422	0.000265305	0.0001	0.000596524	0.3094	ccattgaatcCctcatgcaag	m5C_6953	unassigned_transcript_2665	SGL_RS14955	sll0550	unassigned_transcript_2665
NC_000911.1	2809436	-	C	106	16	0.151	0	0	T	90	M	0.095	0.231	8.88178e-16	0	4.11145e-15	22.9018	aaattaccgcCaatttagacg	m5C_6118	unassigned_transcript_2666	SGL_RS14960	sll0549	unassigned_transcript_2666	GO:0046872
NC_000911.1	2809437	-	C	95	24	0.253	0	0	T	71	M	0.176	0.348	0	1.73195e-14	0	84.5012	gaaattaccgCcaatttagac	m5C_7758	unassigned_transcript_2666	SGL_RS14960	sll0549	unassigned_transcript_2666	GO:0046872
NC_000911.1	2823322	-	C	19	2	0.105	0	0	T	17	M	0.029	0.314	0.000859433	0.0001	0.00163272	0.18001	gttggctttcCtgccccagtt	m5C_6950	unassigned_transcript_2684	SGL_RS15040	sll0541	unassigned_transcript_2684
NC_000911.1	2825304	+	C	20	2	0.1	0	0	T	18	M	0.028	0.301	0.00100358	0	0.00183375	0.16711	gcaacactgcCttggtggaag	m5C_1171	unassigned_transcript_2686	SGL_RS15050	slr0581	unassigned_transcript_2686
NC_000911.1	2825335	+	C	16	2	0.125	0	0	T	14	M	0.035	0.36	0.000507942	0.0001	0.00102595	0.23044	cgttaaatggCaggattgcgt	m5C_3596	unassigned_transcript_2686	SGL_RS15050	slr0581	unassigned_transcript_2686,unassigned_transcript_2687
NC_000911.1	2847033	-	C	10	2	0.2	0	0	T	8	M	0.057	0.51	0.000113849	0.0001	0.000274895	0.44706	cgatagcagcCctgaggccaa	m5C_5586	unassigned_transcript_2704	SGL_RS15140	sll0830	unassigned_transcript_2704	GO:0003924,GO:0005525
NC_000911.1	2849607	+	C	14	2	0.143	0	0	T	12	M	0.04	0.399	0.000335142	0.0001	0.000701126	0.27863	tatctccaggCcatggcggat	m5C_4202	unassigned_transcript_2707	SGL_RS15155	slr0839	unassigned_transcript_2707	GO:0006779,GO:0004325	path:syn00860,path:syn01100,path:syn01110,path:syn01240
NC_000911.1	2849608	+	C	13	2	0.154	0	0	T	11	M	0.043	0.422	0.000265305	0.0001	0.000596524	0.3094	atctccaggcCatggcggatt	m5C_2467	unassigned_transcript_2707	SGL_RS15155	slr0839	unassigned_transcript_2707	GO:0006779,GO:0004325	path:syn00860,path:syn01100,path:syn01110,path:syn01240
NC_000911.1	2849613	+	C	10	2	0.2	0	0	T	8	M	0.057	0.51	0.000113849	0.0001	0.000274895	0.44706	caggccatggCggatttgatt	m5C_4234	unassigned_transcript_2707	SGL_RS15155	slr0839	unassigned_transcript_2707	GO:0006779,GO:0004325	path:syn00860,path:syn01100,path:syn01110,path:syn01240
NC_000911.1	2859706	+	C	12	2	0.167	0	0	T	10	M	0.047	0.448	0.000205616	0.0001	0.000472873	0.34631	acgacctttaCgacaagctgt	m5C_601	unassigned_transcript_2714	SGL_RS15190	slr0844	unassigned_transcript_2714		path:syn00190,path:syn01100
NC_000911.1	2860160	-	C	20	2	0.1	0	0	T	18	M	0.028	0.301	0.00100358	0	0.00183375	0.16711	ctccgtcgctCtaagattcaa	m5C_6149	unassigned_transcript_2715	SGL_RS15195	ssl1533	unassigned_transcript_2715
NC_000911.1	2860203	-	C	15	2	0.133	0	0	T	13	M	0.037	0.379	0.000415803	0.0001	0.000855002	0.25264	gggcagaataCcgggaacaag	m5C_4892	unassigned_transcript_2715	SGL_RS15195	ssl1533	unassigned_transcript_2715
NC_000911.1	2887500	+	C	12	3	0.25	0	0	T	9	M	0.089	0.532	4.64228e-06	0.000298	1.53169e-05	1.42302	gccgaggaggCtaaggttttt	m5C_1474	unassigned_transcript_2739	SGL_RS15315	slr0082	unassigned_transcript_2739	GO:0018339,GO:0008172,GO:0016782
NC_000911.1	2887865	+	C	11	2	0.182	0	0	T	9	M	0.051	0.477	0.000155373	0.0001	0.00036498	0.39127	cagagggggaCttgcaagcct	m5C_4435	unassigned_transcript_2740	SGL_RS15320	slr0083	unassigned_transcript_2740	GO:0004386,GO:0005524,GO:0016887	path:syn03018
NC_000911.1	2888659	+	C	41	8	0.195	0	0	T	33	M	0.102	0.34	2.62442e-10	5.4612e-09	1.15381e-09	7.84437	accggtcgggCtggtaagact	m5C_943	unassigned_transcript_2740	SGL_RS15320	slr0083	unassigned_transcript_2740	GO:0004386,GO:0005524,GO:0016887	path:syn03018
NC_000911.1	2889089	+	C	39	4	0.103	0	0	T	35	M	0.041	0.236	4.33685e-05	1e-08	0.000119054	0.70874	ccagcggtggCcgtcgtcctg	m5C_789	unassigned_transcript_2740	SGL_RS15320	slr0083	unassigned_transcript_2740	GO:0004386,GO:0005524,GO:0016887	path:syn03018
NC_000911.1	2889347	-	C	16	2	0.125	0	0	T	14	M	0.035	0.36	0.000507942	0.0001	0.00102595	0.23044	aaaggccaggCagggcaggca	m5C_5327	unassigned_transcript_2741	SGL_RS15325	sll0080	unassigned_transcript_2741	GO:0006592,GO:0003942	path:syn00220,path:syn01100,path:syn01110,path:syn01210,path:syn01230
NC_000911.1	2913404	+	C	18	2	0.111	0	0	T	16	M	0.031	0.328	0.00072916	0.0001	0.00140495	0.19462	gtgccccctaCgcagacgatc	m5C_4122	unassigned_transcript_2763	SGL_RS15430	slr0503	unassigned_transcript_2763
NC_000911.1	2917418	-	C	16	9	0.562	0	0	C	9	M	0.332	0.769	0	0.00343573	0	59.7208	ctgcaccgggCcaagcaggcc	m5C_5734	unassigned_transcript_2767	SGL_RS15450	sll0481	unassigned_transcript_2767
NC_000911.1	2939484	-	C	14	2	0.143	0	0	T	12	M	0.04	0.399	0.000335142	0.0001	0.000701126	0.27863	ggacatcggcCccatgttgcg	m5C_7759	unassigned_transcript_2790	SGL_RS15555	sll0469	unassigned_transcript_2790		path:syn00030,path:syn00230,path:syn01100,path:syn01110,path:syn01120,path:syn01200,path:syn01230
NC_000911.1	2939537	-	C	19	2	0.105	0	0	T	17	M	0.029	0.314	0.000859433	0.0001	0.00163272	0.18001	tccggatcatCcaacccatct	m5C_8212	unassigned_transcript_2790	SGL_RS15555	sll0469	unassigned_transcript_2790		path:syn00030,path:syn00230,path:syn01100,path:syn01110,path:syn01120,path:syn01200,path:syn01230
NC_000911.1	2940144	+	C	21	12	0.571	0	0	C	12	M	0.365	0.755	0	0.000205616	0	87.7109	tgaccatgtaCtggtggaagc	m5C_1387	unassigned_transcript_2791	SGL_RS15560	slr0523	unassigned_transcript_2791	GO:0009102,GO:0004141	path:syn00780,path:syn01100,path:syn01240
NC_000911.1	2961132	+	C	16	2	0.125	0	0	T	14	M	0.035	0.36	0.000507942	0.0001	0.00102595	0.23044	gagtgctaccCctcaagtttc	m5C_1831	unassigned_transcript_2810	SGL_RS15650	slr0623	unassigned_transcript_2810	GO:0015036,GO:0005737
NC_000911.1	2971121	-	C	16	2	0.125	0	0	T	14	M	0.035	0.36	0.000507942	0.0001	0.00102595	0.23044	cgtacggaggCagaaaagtca	m5C_7360	unassigned_transcript_2818	SGL_RS15695	sll0108	unassigned_transcript_2818
NC_000911.1	2971127	-	C	20	3	0.15	0	0	T	17	M	0.052	0.36	4.26209e-05	1e-06	0.000117224	0.6866	tcctcgcgtaCggaggcagaa	m5C_7826	unassigned_transcript_2818	SGL_RS15695	sll0108	unassigned_transcript_2818
NC_000911.1	2999387	+	C	11	2	0.182	0	0	T	9	M	0.051	0.477	0.000155373	0.0001	0.00036498	0.39127	cgatggcgatCggcattgctt	m5C_4463	unassigned_transcript_2844	SGL_RS15825	slr0118	unassigned_transcript_2844	GO:0009228,GO:0003824	path:syn00730,path:syn01100,path:syn01240
NC_000911.1	3011869	+	C	14	2	0.143	0	0	T	12	M	0.04	0.399	0.000335142	0.0001	0.000701126	0.27863	atgcttaccgCtattttatcc	m5C_3784	unassigned_transcript_2857	SGL_RS15890	slr0301	unassigned_transcript_2857	GO:0006094,GO:0009401,GO:0008986	path:syn00010,path:syn00620,path:syn00680,path:syn01100,path:syn01110,path:syn01120,path:syn01200
NC_000911.1	3011886	+	C	15	3	0.2	0	0	T	12	M	0.07	0.452	1.24976e-05	0.000298	3.86439e-05	1.03664	atccaagaggCgggtctggaa	m5C_3667	unassigned_transcript_2857	SGL_RS15890	slr0301	unassigned_transcript_2857	GO:0006094,GO:0009401,GO:0008986	path:syn00010,path:syn00620,path:syn00680,path:syn01100,path:syn01110,path:syn01120,path:syn01200
NC_000911.1	3011891	+	C	13	2	0.154	0	0	T	11	M	0.043	0.422	0.000265305	0.0001	0.000596524	0.3094	agaggcgggtCtggaacaaaa	m5C_4126	unassigned_transcript_2857	SGL_RS15890	slr0301	unassigned_transcript_2857	GO:0006094,GO:0009401,GO:0008986	path:syn00010,path:syn00620,path:syn00680,path:syn01100,path:syn01110,path:syn01120,path:syn01200
NC_000911.1	3011906	+	C	10	1	0.1	0	0	T	9	M	0.018	0.404	0.0042662	0	0.00656764	0.04236	acaaaaactgCgagatctctt	m5C_1370	unassigned_transcript_2857	SGL_RS15890	slr0301	unassigned_transcript_2857	GO:0006094,GO:0009401,GO:0008986	path:syn00010,path:syn00620,path:syn00680,path:syn01100,path:syn01110,path:syn01120,path:syn01200
NC_000911.1	3012111	+	C	34	4	0.118	0	0	T	30	M	0.047	0.266	2.1848e-05	1e-08	6.26782e-05	0.87085	agtgctacagCggaggatttg	m5C_901	unassigned_transcript_2857	SGL_RS15890	slr0301	unassigned_transcript_2857	GO:0006094,GO:0009401,GO:0008986	path:syn00010,path:syn00620,path:syn00680,path:syn01100,path:syn01110,path:syn01120,path:syn01200
NC_000911.1	3012129	+	C	20	2	0.1	0	0	T	18	M	0.028	0.301	0.00100358	0	0.00183375	0.16711	ttgccagaggCtagttttgca	m5C_2959	unassigned_transcript_2857	SGL_RS15890	slr0301	unassigned_transcript_2857	GO:0006094,GO:0009401,GO:0008986	path:syn00010,path:syn00620,path:syn00680,path:syn01100,path:syn01110,path:syn01120,path:syn01200
NC_000911.1	3012138	+	C	18	2	0.111	0	0	T	16	M	0.031	0.328	0.00072916	0.0001	0.00140495	0.19462	gctagttttgCaggacaacag	m5C_3987	unassigned_transcript_2857	SGL_RS15890	slr0301	unassigned_transcript_2857	GO:0006094,GO:0009401,GO:0008986	path:syn00010,path:syn00620,path:syn00680,path:syn01100,path:syn01110,path:syn01120,path:syn01200
NC_000911.1	3012154	+	C	10	1	0.1	0	0	T	9	M	0.018	0.404	0.0042662	0	0.00656764	0.04236	aacaggaaacCtaccttaatg	m5C_4057	unassigned_transcript_2857	SGL_RS15890	slr0301	unassigned_transcript_2857	GO:0006094,GO:0009401,GO:0008986	path:syn00010,path:syn00620,path:syn00680,path:syn01100,path:syn01110,path:syn01120,path:syn01200
NC_000911.1	3013072	+	C	25	4	0.16	0	0	T	21	M	0.064	0.347	4.49596e-06	3.97e-06	1.48738e-05	1.36959	caatcaaaacCggggaagatg	m5C_2847	unassigned_transcript_2857	SGL_RS15890	slr0301	unassigned_transcript_2857	GO:0006094,GO:0009401,GO:0008986	path:syn00010,path:syn00620,path:syn00680,path:syn01100,path:syn01110,path:syn01120,path:syn01200
NC_000911.1	3013594	+	C	16	2	0.125	0	0	T	14	M	0.035	0.36	0.000507942	0.0001	0.00102595	0.23044	atcccaattaCcgagaagcct	m5C_1189	unassigned_transcript_2857	SGL_RS15890	slr0301	unassigned_transcript_2857	GO:0006094,GO:0009401,GO:0008986	path:syn00010,path:syn00620,path:syn00680,path:syn01100,path:syn01110,path:syn01120,path:syn01200
NC_000911.1	3013689	+	C	19	2	0.105	0	0	T	17	M	0.029	0.314	0.000859433	0.0001	0.00163272	0.18001	ttctgtcgtaCccccgatgaa	m5C_4093	unassigned_transcript_2857	SGL_RS15890	slr0301	unassigned_transcript_2857	GO:0006094,GO:0009401,GO:0008986	path:syn00010,path:syn00620,path:syn00680,path:syn01100,path:syn01110,path:syn01120,path:syn01200
NC_000911.1	3065712	-	C	45	6	0.133	0	0	T	39	M	0.063	0.262	3.25242e-07	5.95e-10	1.31448e-06	2.43567	tacggaacggCcggagatgga	m5C_5552	unassigned_transcript_2902	SGL_RS16115	sll0788	unassigned_transcript_2902
NC_000911.1	3065894	-	C	16	2	0.125	0	0	T	14	M	0.035	0.36	0.000507942	0.0001	0.00102595	0.23044	tttaaacgacCagtgcctgct	m5C_8267	unassigned_transcript_2902	SGL_RS16115	sll0788	unassigned_transcript_2902
NC_000911.1	3139145	-	C	10	2	0.2	0	0	T	8	M	0.057	0.51	0.000113849	0.0001	0.000274895	0.44706	aggatgacttCtgtgcccgca	m5C_7292	unassigned_transcript_2967	SGL_RS16445	sll0048	unassigned_transcript_2967
NC_000911.1	3149708	-	C	14	2	0.143	0	0	T	12	M	0.04	0.399	0.000335142	0.0001	0.000701126	0.27863	ttggatgtggCagaggccctg	m5C_6175	unassigned_transcript_2975	SGL_RS16485	sll0041	unassigned_transcript_2975	GO:0007165,GO:0016020	path:syn02020
NC_000911.1	3149720	-	C	19	2	0.105	0	0	T	17	M	0.029	0.314	0.000859433	0.0001	0.00163272	0.18001	aatcgccaggCcttggatgtg	m5C_5621	unassigned_transcript_2975	SGL_RS16485	sll0041	unassigned_transcript_2975	GO:0007165,GO:0016020	path:syn02020
NC_000911.1	3150660	-	C	11	3	0.273	0	0	T	8	M	0.097	0.566	3.11975e-06	0.000298	1.1498e-05	1.60979	acctctacacCgggataacta	m5C_7564	unassigned_transcript_2975	SGL_RS16485	sll0041	unassigned_transcript_2975	GO:0007165,GO:0016020	path:syn02020
NC_000911.1	3150718	-	C	10	3	0.3	0	0	T	7	M	0.108	0.603	2.00128e-06	0.000298	7.4327e-06	1.84277	tcagtaacccCcatcgccaat	m5C_6333	unassigned_transcript_2975	SGL_RS16485	sll0041	unassigned_transcript_2975	GO:0007165,GO:0016020	path:syn02020
NC_000911.1	3150784	-	C	14	6	0.429	0	0	T	8	M	0.214	0.674	3.22731e-11	0.00146045	1.44155e-10	13.4584	atccctggggCcaggaagata	m5C_7326	unassigned_transcript_2975	SGL_RS16485	sll0041	unassigned_transcript_2975	GO:0007165,GO:0016020	path:syn02020
NC_000911.1	3151119	-	C	11	2	0.182	0	0	T	9	M	0.051	0.477	0.000155373	0.0001	0.00036498	0.39127	ccaccggaacCtcgaccaacc	m5C_5351	unassigned_transcript_2975	SGL_RS16485	sll0041	unassigned_transcript_2975	GO:0007165,GO:0016020	path:syn02020
NC_000911.1	3153152	-	C	19	2	0.105	0	0	T	17	M	0.029	0.314	0.000859433	0.0001	0.00163272	0.18001	agatattgtgCtgccggggcg	m5C_7185	unassigned_transcript_2977	SGL_RS16495	sll0039	unassigned_transcript_2977	GO:0000160,GO:0000156	path:syn02020
NC_000911.1	3153462	-	C	10	2	0.2	0	0	T	8	M	0.057	0.51	0.000113849	0.0001	0.000274895	0.44706	gcatcgctgcCagcggaataa	m5C_7938	unassigned_transcript_2978	SGL_RS16500	sll0038	unassigned_transcript_2978	GO:0000160	path:syn02020
NC_000911.1	3153709	-	C	16	3	0.188	0	0	T	13	M	0.066	0.43	1.65306e-05	0.000298	5.07162e-05	0.94556	tcttctggccCggaagccgga	m5C_8138	unassigned_transcript_2978	SGL_RS16500	sll0038	unassigned_transcript_2978	GO:0000160	path:syn02020
NC_000911.1	3153866	-	C	10	2	0.25	2	0.2	T	6	M	0.071	0.591	5.39333e-05	0.0199	0.000143243	0.61015	cagtgaggggCgtggtggctc	m5C_7093	unassigned_transcript_2978	SGL_RS16500	sll0038	unassigned_transcript_2978	GO:0000160	path:syn02020
NC_000911.1	3153893	-	C	14	2	0.143	0	0	T	12	M	0.04	0.399	0.000335142	0.0001	0.000701126	0.27863	ccgatttgccCccgcccattg	m5C_5455	unassigned_transcript_2978	SGL_RS16500	sll0038	unassigned_transcript_2978	GO:0000160	path:syn02020
NC_000911.1	3153894	-	C	16	2	0.125	0	0	T	14	M	0.035	0.36	0.000507942	0.0001	0.00102595	0.23044	cccgatttgcCcccgcccatt	m5C_7427	unassigned_transcript_2978	SGL_RS16500	sll0038	unassigned_transcript_2978	GO:0000160	path:syn02020
NC_000911.1	3153934	-	C	14	2	0.143	0	0	T	12	M	0.04	0.399	0.000335142	0.0001	0.000701126	0.27863	gccctatctaCagttggggtt	m5C_6990	unassigned_transcript_2978	SGL_RS16500	sll0038	unassigned_transcript_2978	GO:0000160	path:syn02020
NC_000911.1	3154638	-	C	13	2	0.154	0	0	T	11	M	0.043	0.422	0.000265305	0.0001	0.000596524	0.3094	accccctcctCccactcagtt	m5C_7683	unassigned_transcript_2978	SGL_RS16500	sll0038	unassigned_transcript_2978	GO:0000160	path:syn02020
NC_000911.1	3157195	+	C	19	4	0.222	1	0.053	T	14	M	0.09	0.452	7.68604e-07	0.00059203	3.0691e-06	2.20134	ctggtatcgcCaagaagaccg	m5C_2702	unassigned_transcript_2980	SGL_RS16510	slr0032	unassigned_transcript_2980	GO:0009081,GO:0004084	path:syn00270,path:syn00280,path:syn00290,path:syn00770,path:syn01100,path:syn01110,path:syn01210,path:syn01230,path:syn01240
NC_000911.1	3157238	+	C	14	2	0.143	0	0	T	12	M	0.04	0.399	0.000335142	0.0001	0.000701126	0.27863	atcagcgccgCctacattacc	m5C_695	unassigned_transcript_2980	SGL_RS16510	slr0032	unassigned_transcript_2980	GO:0009081,GO:0004084	path:syn00270,path:syn00280,path:syn00290,path:syn00770,path:syn01100,path:syn01110,path:syn01210,path:syn01230,path:syn01240
NC_000911.1	3169382	+	C	19	2	0.105	0	0	T	17	M	0.029	0.314	0.000859433	0.0001	0.00163272	0.18001	accattggttCccagggaggc	m5C_2946	unassigned_transcript_2991	SGL_RS16565	slr0040	unassigned_transcript_2991	GO:0042626,GO:0140359,GO:0055052	path:syn02010
NC_000911.1	3169404	+	C	12	2	0.167	0	0	T	10	M	0.047	0.448	0.000205616	0.0001	0.000472873	0.34631	gcatcgatggCggccaatggc	m5C_2024	unassigned_transcript_2991	SGL_RS16565	slr0040	unassigned_transcript_2991	GO:0042626,GO:0140359,GO:0055052	path:syn02010
NC_000911.1	3169501	+	C	14	2	0.143	0	0	T	12	M	0.04	0.399	0.000335142	0.0001	0.000701126	0.27863	attgattaccCagggaaatgg	m5C_3280	unassigned_transcript_2991	SGL_RS16565	slr0040	unassigned_transcript_2991	GO:0042626,GO:0140359,GO:0055052	path:syn02010
NC_000911.1	3169883	+	C	19	2	0.105	0	0	T	17	M	0.029	0.314	0.000859433	0.0001	0.00163272	0.18001	gccattcgagCggattgggta	m5C_2453	unassigned_transcript_2991	SGL_RS16565	slr0040	unassigned_transcript_2991	GO:0042626,GO:0140359,GO:0055052	path:syn02010
NC_000911.1	3171452	+	C	13	2	0.154	0	0	T	11	M	0.043	0.422	0.000265305	0.0001	0.000596524	0.3094	attcacttggCtcgcaggatt	m5C_1143	unassigned_transcript_2993	SGL_RS16575	slr0042	unassigned_transcript_2993	GO:0033212,GO:0015093,GO:0016020
NC_000911.1	3171507	+	C	15	2	0.133	0	0	T	13	M	0.037	0.379	0.000415803	0.0001	0.000855002	0.25264	tccgctggggCtcagatgctg	m5C_3990	unassigned_transcript_2993	SGL_RS16575	slr0042	unassigned_transcript_2993	GO:0033212,GO:0015093,GO:0016020
NC_000911.1	3172120	+	C	10	2	0.2	0	0	T	8	M	0.057	0.51	0.000113849	0.0001	0.000274895	0.44706	aacccattacCggcacgggaa	m5C_3610	unassigned_transcript_2993	SGL_RS16575	slr0042	unassigned_transcript_2993	GO:0033212,GO:0015093,GO:0016020
NC_000911.1	3173859	+	C	10	2	0.2	0	0	T	8	M	0.057	0.51	0.000113849	0.0001	0.000274895	0.44706	tgaccaggggCaatttacaag	m5C_2231	unassigned_transcript_2994	SGL_RS16580	slr0043	unassigned_transcript_2994	GO:0015706,GO:0005524,GO:0015414	path:syn02010
NC_000911.1	3173997	+	C	18	2	0.111	0	0	T	16	M	0.031	0.328	0.00072916	0.0001	0.00140495	0.19462	ccaacattggCggtattttgg	m5C_964	unassigned_transcript_2994	SGL_RS16580	slr0043	unassigned_transcript_2994	GO:0015706,GO:0005524,GO:0015414	path:syn02010
NC_000911.1	3175499	+	C	16	2	0.125	0	0	T	14	M	0.035	0.36	0.000507942	0.0001	0.00102595	0.23044	gaaaacgtttCcaaggtgtac	m5C_2681	unassigned_transcript_2995	SGL_RS16585	slr0044	unassigned_transcript_2995	GO:0015706,GO:0005524,GO:0015414	path:syn02010
NC_000911.1	3175736	+	C	13	2	0.154	0	0	T	11	M	0.043	0.422	0.000265305	0.0001	0.000596524	0.3094	gccctactgcCttggttaact	m5C_1904	unassigned_transcript_2995	SGL_RS16585	slr0044	unassigned_transcript_2995	GO:0015706,GO:0005524,GO:0015414	path:syn02010
NC_000911.1	3176169	+	C	26	8	0.308	0	0	T	18	M	0.165	0.5	2.67975e-12	5.39333e-05	1.21324e-11	15.2759	gggaccgggaCaggattatgg	m5C_4344	unassigned_transcript_2995	SGL_RS16585	slr0044	unassigned_transcript_2995	GO:0015706,GO:0005524,GO:0015414	path:syn02010
NC_000911.1	3181820	-	C	43	6	0.14	0	0	T	37	M	0.066	0.273	2.35028e-07	5.95e-10	9.53881e-07	2.60739	ctagacggtgCagaatggatg	m5C_7431	unassigned_transcript_3000	SGL_RS16605	sll0517	unassigned_transcript_3000
NC_000911.1	3181825	-	C	90	15	0.17	2	0.022	T	73	M	0.106	0.262	6.66134e-16	4.66294e-15	3.09019e-15	24.155	aagccctagaCggtgcagaat	m5C_6264	unassigned_transcript_3000	SGL_RS16605	sll0517	unassigned_transcript_3000
NC_000911.1	3212749	+	C	14	2	0.143	0	0	T	12	M	0.04	0.399	0.000335142	0.0001	0.000701126	0.27863	tttttggaagCggaagatccg	m5C_809	unassigned_transcript_3027	SGL_RS16735	slr0542	unassigned_transcript_3027	GO:0006508,GO:0004176,GO:0004252
NC_000911.1	3214312	+	C	10	2	0.2	0	0	T	8	M	0.057	0.51	0.000113849	0.0001	0.000274895	0.44706	gtgtcaccgaCcaagaggcga	m5C_3410	unassigned_transcript_3028	SGL_RS16740	slr0543	unassigned_transcript_3028	GO:0000162,GO:0004834	path:syn00260,path:syn00400,path:syn01100,path:syn01110,path:syn01230
NC_000911.1	3228225	+	C	14	2	0.143	0	0	T	12	M	0.04	0.399	0.000335142	0.0001	0.000701126	0.27863	tgattggtatCcaaggatcgt	m5C_2203	unassigned_transcript_3043	SGL_RS16810	slr0925	unassigned_transcript_3043		path:syn03030,path:syn03430,path:syn03440
NC_000911.1	3230454	+	C	105	16	0.155	2	0.019	T	87	M	0.098	0.238	4.44089e-16	0	2.06788e-15	24.0574	tgtttgaagaCggtgaagatt	m5C_3988	unassigned_transcript_3046	SGL_RS16825	slr0927	unassigned_transcript_3046	GO:0009055,GO:0009538,GO:0009539	path:syn00195,path:syn01100
NC_000911.1	3235630	+	C	11	2	0.182	0	0	T	9	M	0.051	0.477	0.000155373	0.0001	0.00036498	0.39127	ctatttactgCgggatcagat	m5C_2301	unassigned_transcript_3052	SGL_RS16855	ssr1562	unassigned_transcript_3052
NC_000911.1	3245547	-	C	13	2	0.154	0	0	T	11	M	0.043	0.422	0.000265305	0.0001	0.000596524	0.3094	tggaaaaactCcaggaagata	m5C_6088	unassigned_transcript_3063	SGL_RS16910	sll0534	unassigned_transcript_3063	GO:0006508,GO:0004176,GO:0004252
NC_000911.1	3245667	-	C	10	1	0.1	0	0	T	9	M	0.018	0.404	0.0042662	0	0.00656764	0.04236	ttcaccaaccCctcgggggag	m5C_6524	unassigned_transcript_3063	SGL_RS16910	sll0534	unassigned_transcript_3063	GO:0006508,GO:0004176,GO:0004252
NC_000911.1	3246014	-	C	10	1	0.1	0	0	T	9	M	0.018	0.404	0.0042662	0	0.00656764	0.04236	ggtggtggaaCagtctggcat	m5C_6809	unassigned_transcript_3063	SGL_RS16910	sll0534	unassigned_transcript_3063	GO:0006508,GO:0004176,GO:0004252
NC_000911.1	3246683	-	C	10	1	0.1	0	0	T	9	M	0.018	0.404	0.0042662	0	0.00656764	0.04236	tgataggagcCattgccaaag	m5C_6205	unassigned_transcript_3065	SGL_RS16915	sll0533	unassigned_transcript_3065	GO:0051083,GO:0003755,GO:0051082
NC_000911.1	3247122	-	C	10	2	0.2	0	0	T	8	M	0.057	0.51	0.000113849	0.0001	0.000274895	0.44706	attccggttaCttttccggag	m5C_6730	unassigned_transcript_3065	SGL_RS16915	sll0533	unassigned_transcript_3065	GO:0051083,GO:0003755,GO:0051082
NC_000911.1	3247266	-	C	14	3	0.214	0	0	T	11	M	0.076	0.476	9.23855e-06	0.000298	3.00244e-05	1.1435	tttcaggtggCagaagatggt	m5C_6495	unassigned_transcript_3065	SGL_RS16915	sll0533	unassigned_transcript_3065	GO:0051083,GO:0003755,GO:0051082
NC_000911.1	3247273	-	C	15	2	0.133	0	0	T	13	M	0.037	0.379	0.000415803	0.0001	0.000855002	0.25264	cgccgcttttCaggtggcaga	m5C_6885	unassigned_transcript_3065	SGL_RS16915	sll0533	unassigned_transcript_3065	GO:0051083,GO:0003755,GO:0051082
NC_000911.1	3247382	-	C	15	2	0.133	0	0	T	13	M	0.037	0.379	0.000415803	0.0001	0.000855002	0.25264	gtgccgatgcCgttgaccagt	m5C_5809	unassigned_transcript_3065	SGL_RS16915	sll0533	unassigned_transcript_3065	GO:0051083,GO:0003755,GO:0051082
NC_000911.1	3247535	-	C	10	1	0.1	0	0	T	9	M	0.018	0.404	0.0042662	0	0.00656764	0.04236	tttccctgcgCtcggacatgg	m5C_7189	unassigned_transcript_3065	SGL_RS16915	sll0533	unassigned_transcript_3065	GO:0051083,GO:0003755,GO:0051082
NC_000911.1	3248434	+	C	12	2	0.167	0	0	T	10	M	0.047	0.448	0.000205616	0.0001	0.000472873	0.34631	tcgccccgttCtgcgggtaaa	m5C_708	unassigned_transcript_3066	SGL_RS16920	slr0549	unassigned_transcript_3066	GO:0008652,GO:0004073,GO:0016620	path:syn00260,path:syn00261,path:syn00270,path:syn00300,path:syn01100,path:syn01110,path:syn01120,path:syn01210,path:syn01230
NC_000911.1	3249904	+	C	13	2	0.154	0	0	T	11	M	0.043	0.422	0.000265305	0.0001	0.000596524	0.3094	aagaagccacCggcagtttgg	m5C_3057	unassigned_transcript_3067	SGL_RS16925	slr0550	unassigned_transcript_3067	GO:0009089,GO:0008840	path:syn00261,path:syn00300,path:syn01100,path:syn01110,path:syn01120,path:syn01230
NC_000911.1	3251147	+	C	13	2	0.154	0	0	T	11	M	0.043	0.422	0.000265305	0.0001	0.000596524	0.3094	taatgttgtaCtgccggacat	m5C_3340	unassigned_transcript_3068	SGL_RS16930	slr0551	unassigned_transcript_3068	GO:0003723,GO:0004540,GO:0008270	path:syn03018
NC_000911.1	3251476	+	C	16	2	0.125	0	0	T	14	M	0.035	0.36	0.000507942	0.0001	0.00102595	0.23044	tagtgatgcaCagtggagatt	m5C_771	unassigned_transcript_3068	SGL_RS16930	slr0551	unassigned_transcript_3068	GO:0003723,GO:0004540,GO:0008270	path:syn03018
NC_000911.1	3251661	+	C	15	3	0.2	0	0	T	12	M	0.07	0.452	1.24976e-05	0.000298	3.86439e-05	1.03664	ttttcccaggCggaaggccgt	m5C_2804	unassigned_transcript_3068	SGL_RS16930	slr0551	unassigned_transcript_3068	GO:0003723,GO:0004540,GO:0008270	path:syn03018
NC_000911.1	3252547	+	C	31	4	0.129	0	0	T	27	M	0.051	0.289	1.36779e-05	1e-08	4.22332e-05	0.99891	cagagttcacCcatggttcca	m5C_2683	unassigned_transcript_3068	SGL_RS16930	slr0551	unassigned_transcript_3068	GO:0003723,GO:0004540,GO:0008270	path:syn03018
NC_000911.1	3252875	+	C	10	2	0.2	0	0	T	8	M	0.057	0.51	0.000113849	0.0001	0.000274895	0.44706	ccgtcgtagcCgcaaacgctc	m5C_644	unassigned_transcript_3068	SGL_RS16930	slr0551	unassigned_transcript_3068	GO:0003723,GO:0004540,GO:0008270	path:syn03018
NC_000911.1	3253321	+	C	10	2	0.2	0	0	T	8	M	0.057	0.51	0.000113849	0.0001	0.000274895	0.44706	tacccaatgcCcaatacaacg	m5C_2881	unassigned_transcript_3069	SGL_RS16935	slr0552	unassigned_transcript_3069
NC_000911.1	3260554	-	C	10	1	0.1	0	0	T	9	M	0.018	0.404	0.0042662	0	0.00656764	0.04236	ccgcccgcaaCgcccaggtca	m5C_5032	unassigned_transcript_3073	SGL_RS16955	sll0528	unassigned_transcript_3073
NC_000911.1	3260580	-	C	12	2	0.167	0	0	T	10	M	0.047	0.448	0.000205616	0.0001	0.000472873	0.34631	gttcctgttaCaaaatgctgg	m5C_7748	unassigned_transcript_3073	SGL_RS16955	sll0528	unassigned_transcript_3073
NC_000911.1	3278427	-	C	19	2	0.105	0	0	T	17	M	0.029	0.314	0.000859433	0.0001	0.00163272	0.18001	cctgcgggtgCccacccccaa	m5C_7183	unassigned_transcript_3091	SGL_RS17045	sll1342	unassigned_transcript_3091		path:syn00010,path:syn00710,path:syn01100,path:syn01110,path:syn01120,path:syn01200,path:syn01230
NC_000911.1	3279710	+	C	14	2	0.143	0	0	T	12	M	0.04	0.399	0.000335142	0.0001	0.000701126	0.27863	acggagtcaaCggcaatggcc	m5C_2969	unassigned_transcript_3092	SGL_RS17050	slr1423	unassigned_transcript_3092	GO:0009252,GO:0008763	path:syn00550,path:syn01100
NC_000911.1	3284469	-	C	16	2	0.125	0	0	T	14	M	0.035	0.36	0.000507942	0.0001	0.00102595	0.23044	gcactgacttCtattctgcgg	m5C_5697	unassigned_transcript_3098	SGL_RS17080	sll1338	unassigned_transcript_3098
NC_000911.1	3285329	-	C	10	1	0.1	0	0	T	9	M	0.018	0.404	0.0042662	0	0.00656764	0.04236	ggaaatgaacCtagttcgggc	m5C_5205	unassigned_transcript_3099	SGL_RS17085	sll1336	unassigned_transcript_3099
NC_000911.1	3287387	+	C	53	11	0.262	11	0.208	T	31	M	0.153	0.411	8.43769e-15	4.39389e-08	3.88304e-14	23.69	tcgtccctggCaggtgggtat	m5C_2197	unassigned_transcript_3100	SGL_RS17090	slr1428	unassigned_transcript_3100
NC_000911.1	3296287	-	C	12	2	0.167	0	0	T	10	M	0.047	0.448	0.000205616	0.0001	0.000472873	0.34631	ccctgcccaaCgcaaagccga	m5C_5595	unassigned_transcript_3107	SGL_RS17125	sll1329	unassigned_transcript_3107		path:syn00521,path:syn00562,path:syn01100,path:syn01110
NC_000911.1	3297153	+	C	28	28	1	0	0	C	28	M	0.879	1	0	0.00271712	0	492.438	caacgggtagCgttgcatttg	m5C_3628	unassigned_transcript_3108	SGL_RS17130	slr1451	unassigned_transcript_3108
NC_000911.1	3304617	+	C	16	2	0.125	0	0	T	14	M	0.035	0.36	0.000507942	0.0001	0.00102595	0.23044	ccatcagttcCcattggttag	m5C_1855	unassigned_transcript_3116	SGL_RS17170	slr1457	unassigned_transcript_3116
NC_000911.1	3314866	+	C	65	58	0.892	0	0	C	58	M	0.794	0.947	0	1.92372e-06	0	921.022	aacccatggtCttccccgacc	m5C_1823	unassigned_transcript_3122	SGL_RS17200	slr1463	unassigned_transcript_3122
NC_000911.1	3314871	+	C	66	61	0.924	0	0	C	61	M	0.835	0.967	0	2.71918e-06	0	1018.22	atggtcttccCcgacccggtg	m5C_1742	unassigned_transcript_3122	SGL_RS17200	slr1463	unassigned_transcript_3122
NC_000911.1	3314872	+	C	64	61	0.953	0	0	C	61	M	0.871	0.984	0	2.71918e-06	0	1062.62	tggtcttcccCgacccggtga	m5C_3504	unassigned_transcript_3122	SGL_RS17200	slr1463	unassigned_transcript_3122
NC_000911.1	3314876	+	C	62	56	0.903	0	0	C	56	M	0.805	0.955	0	1.50993e-06	0	901.051	cttccccgacCcggtgatctc	m5C_1899	unassigned_transcript_3122	SGL_RS17200	slr1463	unassigned_transcript_3122
NC_000911.1	3315653	+	C	13	2	0.154	0	0	T	11	M	0.043	0.422	0.000265305	0.0001	0.000596524	0.3094	gacttccggtCggggtcaatt	m5C_1978	unassigned_transcript_3122	SGL_RS17200	slr1463	unassigned_transcript_3122
NC_000911.1	3317743	-	C	13	2	0.154	0	0	T	11	M	0.043	0.422	0.000265305	0.0001	0.000596524	0.3094	aagaagtgggCaaagacctgc	m5C_8210	unassigned_transcript_3126	SGL_RS17215	sll1363	unassigned_transcript_3126		path:syn00290,path:syn00770,path:syn01100,path:syn01110,path:syn01210,path:syn01230
NC_000911.1	3318337	-	C	10	1	0.1	0	0	T	9	M	0.018	0.404	0.0042662	0	0.00656764	0.04236	ttgttcccccCgccgatgtgg	m5C_6956	unassigned_transcript_3126	SGL_RS17215	sll1363	unassigned_transcript_3126		path:syn00290,path:syn00770,path:syn01100,path:syn01110,path:syn01210,path:syn01230
NC_000911.1	3318338	-	C	10	1	0.1	0	0	T	9	M	0.018	0.404	0.0042662	0	0.00656764	0.04236	attgttccccCcgccgatgtg	m5C_8026	unassigned_transcript_3126	SGL_RS17215	sll1363	unassigned_transcript_3126		path:syn00290,path:syn00770,path:syn01100,path:syn01110,path:syn01210,path:syn01230
NC_000911.1	3324420	+	C	18	4	0.286	4	0.222	T	10	M	0.117	0.546	1.85689e-07	0.00059203	7.54696e-07	3.15591	acgacggccgCatgaagaccc	m5C_1396	unassigned_transcript_3132	SGL_RS17245	slr0653	unassigned_transcript_3132
NC_000911.1	3330353	+	C	111	24	0.216	0	0	T	87	M	0.15	0.302	0	0	0	71.9141	caaggtgaagCaggagggtcg	m5C_1000	unassigned_transcript_3137	SGL_RS17270	slr0654	unassigned_transcript_3137
NC_000911.1	3330498	+	C	11	2	0.182	0	0	T	9	M	0.051	0.477	0.000155373	0.0001	0.00036498	0.39127	cagcaacaaaCccaaatgggg	m5C_3004	unassigned_transcript_3137	SGL_RS17270	slr0654	unassigned_transcript_3137
NC_000911.1	3330582	+	C	30	7	0.233	0	0	T	23	M	0.118	0.409	4.81024e-10	3.4167e-07	2.10305e-09	7.69147	atctaccaggCatgtcaggaa	m5C_1130	unassigned_transcript_3137	SGL_RS17270	slr0654	unassigned_transcript_3137
NC_000911.1	3330587	+	C	31	10	0.323	0	0	T	21	M	0.186	0.499	7.10543e-15	2.00128e-06	3.27341e-14	26.2725	ccaggcatgtCaggaaattaa	m5C_3398	unassigned_transcript_3137	SGL_RS17270	slr0654	unassigned_transcript_3137
NC_000911.1	3331515	+	C	15	6	0.4	0	0	T	9	M	0.198	0.643	5.99831e-11	0.00146045	2.67102e-10	12.1586	ttaaaggaggCattggcactt	m5C_1176	unassigned_transcript_3138	SGL_RS17275	slr0655	unassigned_transcript_3138
NC_000911.1	3333560	+	C	14	4	0.286	0	0	T	10	M	0.117	0.546	1.85689e-07	0.00059203	7.54696e-07	3.15591	gtcaccgaggCcgaacatagc	m5C_1449	unassigned_transcript_3141	SGL_RS17290	slr0657	unassigned_transcript_3141		path:syn00260,path:syn00261,path:syn00270,path:syn00300,path:syn01100,path:syn01110,path:syn01120,path:syn01210,path:syn01230
NC_000911.1	3333561	+	C	15	4	0.267	0	0	T	11	M	0.109	0.52	2.76218e-07	0.00059203	1.11739e-06	2.8589	tcaccgaggcCgaacatagcc	m5C_1632	unassigned_transcript_3141	SGL_RS17290	slr0657	unassigned_transcript_3141		path:syn00260,path:syn00261,path:syn00270,path:syn00300,path:syn01100,path:syn01110,path:syn01120,path:syn01210,path:syn01230
NC_000911.1	3333565	+	C	15	2	0.133	0	0	T	13	M	0.037	0.379	0.000415803	0.0001	0.000855002	0.25264	cgaggccgaaCatagccgggc	m5C_4510	unassigned_transcript_3141	SGL_RS17290	slr0657	unassigned_transcript_3141		path:syn00260,path:syn00261,path:syn00270,path:syn00300,path:syn01100,path:syn01110,path:syn01120,path:syn01210,path:syn01230
NC_000911.1	3333791	+	C	163	19	0.117	0	0	T	144	M	0.076	0.175	5.55111e-16	0	2.5793e-15	22.0017	attctcaccaCtgatccccgt	m5C_1949	unassigned_transcript_3141	SGL_RS17290	slr0657	unassigned_transcript_3141		path:syn00260,path:syn00261,path:syn00270,path:syn00300,path:syn01100,path:syn01110,path:syn01120,path:syn01210,path:syn01230
NC_000911.1	3333796	+	C	88	1	0.5	86	0.977	G	86	M	0.095	0.905	0.0001	0.01	0.000247316	0.37811	caccactgatCcccgtttagt	m5C_2984	unassigned_transcript_3141	SGL_RS17290	slr0657	unassigned_transcript_3141		path:syn00260,path:syn00261,path:syn00270,path:syn00300,path:syn01100,path:syn01110,path:syn01120,path:syn01210,path:syn01230
NC_000911.1	3333797	+	C	200	77	0.385	0	0	T	123	M	0.32	0.454	0	0	0	493.311	accactgatcCccgtttagtg	m5C_705	unassigned_transcript_3141	SGL_RS17290	slr0657	unassigned_transcript_3141		path:syn00260,path:syn00261,path:syn00270,path:syn00300,path:syn01100,path:syn01110,path:syn01120,path:syn01210,path:syn01230
NC_000911.1	3333798	+	C	151	19	0.126	0	0	T	132	M	0.082	0.188	1.11022e-16	0	5.19764e-16	24.8733	ccactgatccCcgtttagtgc	m5C_1210	unassigned_transcript_3141	SGL_RS17290	slr0657	unassigned_transcript_3141		path:syn00260,path:syn00261,path:syn00270,path:syn00300,path:syn01100,path:syn01110,path:syn01120,path:syn01210,path:syn01230
NC_000911.1	3333809	+	C	76	8	0.105	0	0	T	68	M	0.054	0.194	7.78883e-08	1.11022e-16	3.20928e-07	3.08855	cgtttagtgcCggaagcccaa	m5C_2533	unassigned_transcript_3141	SGL_RS17290	slr0657	unassigned_transcript_3141		path:syn00260,path:syn00261,path:syn00270,path:syn00300,path:syn01100,path:syn01110,path:syn01120,path:syn01210,path:syn01230
NC_000911.1	3335694	+	C	125	15	0.12	0	0	T	110	M	0.074	0.189	2.22711e-13	0	1.01682e-12	14.0602	ttcgctcaggCgggacttctt	m5C_1510	unassigned_transcript_3142	SGL_RS17295	slr0658	unassigned_transcript_3142
NC_000911.1	3335699	+	C	115	27	0.235	0	0	T	88	M	0.167	0.32	0	0	0	90.0006	tcaggcgggaCttcttcacat	m5C_4550	unassigned_transcript_3142	SGL_RS17295	slr0658	unassigned_transcript_3142
NC_000911.1	3336503	+	C	126	14	0.111	0	0	T	112	M	0.067	0.178	3.62488e-12	0	1.63943e-11	10.7873	ccttcaaggcCgggacttgcc	m5C_2094	unassigned_transcript_3143	SGL_RS17300	slr0659	unassigned_transcript_3143	GO:0006508,GO:0004222,GO:0008270
NC_000911.1	3337600	+	C	12	2	0.167	0	0	T	10	M	0.047	0.448	0.000205616	0.0001	0.000472873	0.34631	ttggggtcacCattcaagcca	m5C_1166	unassigned_transcript_3143	SGL_RS17300	slr0659	unassigned_transcript_3143	GO:0006508,GO:0004222,GO:0008270
NC_000911.1	3337608	+	C	11	2	0.182	0	0	T	9	M	0.051	0.477	0.000155373	0.0001	0.00036498	0.39127	accattcaagCcagtgaagaa	m5C_958	unassigned_transcript_3143	SGL_RS17300	slr0659	unassigned_transcript_3143	GO:0006508,GO:0004222,GO:0008270
NC_000911.1	3344104	+	C	22	8	0.364	0	0	T	14	M	0.197	0.57	4.42313e-13	5.39333e-05	2.01307e-12	19.5029	aggtgaagggCaaagaccatg	m5C_802	unassigned_transcript_3149	SGL_RS17330	slr0662	unassigned_transcript_3149	GO:0006527,GO:0008792	path:syn00330,path:syn01100,path:syn01110
NC_000911.1	3349049	+	C	13	2	0.154	0	0	T	11	M	0.043	0.422	0.000265305	0.0001	0.000596524	0.3094	cagccacagcCctgagcaaaa	m5C_2016	unassigned_transcript_3155	SGL_RS17360	slr0665	unassigned_transcript_3155	GO:0006099,GO:0003994	path:syn00020,path:syn00630,path:syn00640,path:syn01100,path:syn01110,path:syn01120,path:syn01200,path:syn01210,path:syn01230
NC_000911.1	3350831	+	C	10	1	0.1	0	0	T	9	M	0.018	0.404	0.0042662	0	0.00656764	0.04236	ccaaaatcctCgaaggagctg	m5C_1683	unassigned_transcript_3155	SGL_RS17360	slr0665	unassigned_transcript_3155	GO:0006099,GO:0003994	path:syn00020,path:syn00630,path:syn00640,path:syn01100,path:syn01110,path:syn01120,path:syn01200,path:syn01210,path:syn01230
NC_000911.1	3352855	+	C	12	2	0.167	0	0	T	10	M	0.047	0.448	0.000205616	0.0001	0.000472873	0.34631	tagaacaaggCaaaataggtg	m5C_1517	unassigned_transcript_3157	SGL_RS17370	slr0667	unassigned_transcript_3157
NC_000911.1	3356027	-	C	12	2	0.167	0	0	T	10	M	0.047	0.448	0.000205616	0.0001	0.000472873	0.34631	agatgtagtaCgttacctcac	m5C_7886	unassigned_transcript_3160	SGL_RS17380	sll1499	unassigned_transcript_3160	GO:0006537,GO:0006807,GO:0003824	path:syn00630,path:syn00910,path:syn01120
NC_000911.1	3369254	+	C	10	1	0.1	0	0	T	9	M	0.018	0.404	0.0042662	0	0.00656764	0.04236	agtcgccaggCcgataactgt	m5C_3857	unassigned_transcript_3168	SGL_RS17420	slr1560	unassigned_transcript_3168		path:syn00340,path:syn01100,path:syn01110,path:syn01230
NC_000911.1	3371361	+	C	20	5	0.25	0	0	T	15	M	0.112	0.469	3.43642e-08	9.8506e-06	1.43921e-07	4.17456	caatctgggtCtggtgagaaa	m5C_804	unassigned_transcript_3171	SGL_RS17440	slr1564	unassigned_transcript_3171
NC_000911.1	3380453	+	C	12	2	0.167	0	0	T	10	M	0.047	0.448	0.000205616	0.0001	0.000472873	0.34631	cccataccagCggcgtcaata	m5C_2297	unassigned_transcript_3179	SGL_RS17480	slr1570	unassigned_transcript_3179
NC_000911.1	3398928	+	C	15	2	0.133	0	0	T	13	M	0.037	0.379	0.000415803	0.0001	0.000855002	0.25264	agcaacaccgCgatttcgtga	m5C_1719	unassigned_transcript_3196	SGL_RS17575	slr1583	unassigned_transcript_3196
NC_000911.1	3399115	+	C	19	2	0.105	0	0	T	17	M	0.029	0.314	0.000859433	0.0001	0.00163272	0.18001	gacagaaatgCgggatgaccg	m5C_4517	unassigned_transcript_3196	SGL_RS17575	slr1583	unassigned_transcript_3196
NC_000911.1	3406834	-	C	10	1	0.1	0	0	T	9	M	0.018	0.404	0.0042662	0	0.00656764	0.04236	caattccagcCgggacaaccg	m5C_5985	unassigned_transcript_3205	SGL_RS17620	sll1470	unassigned_transcript_3205	GO:0009098,GO:0003861,GO:0009316	path:syn00290,path:syn00660,path:syn01100,path:syn01110,path:syn01210,path:syn01230
NC_000911.1	3406835	-	C	10	2	0.2	0	0	T	8	M	0.057	0.51	0.000113849	0.0001	0.000274895	0.44706	gcaattccagCcgggacaacc	m5C_6030	unassigned_transcript_3205	SGL_RS17620	sll1470	unassigned_transcript_3205	GO:0009098,GO:0003861,GO:0009316	path:syn00290,path:syn00660,path:syn01100,path:syn01110,path:syn01210,path:syn01230
NC_000911.1	3417933	+	C	12	2	0.2	2	0.167	T	8	M	0.057	0.51	0.000113849	0.0001	0.000274895	0.44706	ctacttcagcCcaggtgcaag	m5C_1911	unassigned_transcript_3214	SGL_RS17660	slr0750	unassigned_transcript_3214	GO:0015995,GO:0016491	path:syn00860,path:syn01100,path:syn01110
NC_000911.1	3421250	+	C	1057	113	0.11	26	0.025	T	918	M	0.092	0.13	0	0	0	207.836	tcaggccaagCtagtgagtca	m5C_2963	unassigned_transcript_3217	SGL_RS17675	slr0752	unassigned_transcript_3217	GO:0006096,GO:0004634	path:syn00010,path:syn00680,path:syn01100,path:syn01110,path:syn01120,path:syn01200,path:syn01230,path:syn03018
NC_000911.1	3421259	+	C	14	2	0.143	0	0	T	12	M	0.04	0.399	0.000335142	0.0001	0.000701126	0.27863	gctagtgagtCaatatcccat	m5C_831	unassigned_transcript_3217	SGL_RS17675	slr0752	unassigned_transcript_3217	GO:0006096,GO:0004634	path:syn00010,path:syn00680,path:syn01100,path:syn01110,path:syn01120,path:syn01200,path:syn01230,path:syn03018
NC_000911.1	3500185	+	C	10	2	0.2	0	0	T	8	M	0.057	0.51	0.000113849	0.0001	0.000274895	0.44706	aaaattcaagCaggagatgtg	m5C_534	unassigned_transcript_3284	SGL_RS18015	slr0452	unassigned_transcript_3284	GO:0009097,GO:0009099,GO:0004160	path:syn00290,path:syn00770,path:syn01100,path:syn01110,path:syn01210,path:syn01230
NC_000911.1	3515026	-	C	14	2	0.143	0	0	T	12	M	0.04	0.399	0.000335142	0.0001	0.000701126	0.27863	aagtacggaaCcaaaggtaga	m5C_7712	unassigned_transcript_3297	SGL_RS18085	sll0430	unassigned_transcript_3297	GO:0006457,GO:0005524,GO:0016887
NC_000911.1	3515054	-	C	20	2	0.1	0	0	T	18	M	0.028	0.301	0.00100358	0	0.00183375	0.16711	accgcaccacCtataaagcca	m5C_7809	unassigned_transcript_3297	SGL_RS18085	sll0430	unassigned_transcript_3297	GO:0006457,GO:0005524,GO:0016887
NC_000911.1	3515129	-	C	26	3	0.115	0	0	T	23	M	0.04	0.29	0.000125364	1e-06	0.000301773	0.46859	acattggtacCtttgtcaaat	m5C_7143	unassigned_transcript_3297	SGL_RS18085	sll0430	unassigned_transcript_3297	GO:0006457,GO:0005524,GO:0016887
NC_000911.1	3515177	-	C	13	2	0.154	0	0	T	11	M	0.043	0.422	0.000265305	0.0001	0.000596524	0.3094	aatctttgtaCgacgaaaatc	m5C_5121	unassigned_transcript_3297	SGL_RS18085	sll0430	unassigned_transcript_3297	GO:0006457,GO:0005524,GO:0016887
NC_000911.1	3518211	+	C	19	5	0.263	0	0	T	14	M	0.118	0.488	2.42624e-08	0.00098015	1.01909e-07	4.49526	gggcactgccCtgttgttagt	m5C_858	unassigned_transcript_3299	SGL_RS18095	slr1177	unassigned_transcript_3299
NC_000911.1	3532049	-	C	13	2	0.154	0	0	T	11	M	0.043	0.422	0.000265305	0.0001	0.000596524	0.3094	tagttcggccCtatttgtcct	m5C_4778	unassigned_transcript_3317	SGL_RS18185	sll1106	unassigned_transcript_3317
NC_000911.1	3532082	-	C	11	2	0.182	0	0	T	9	M	0.051	0.477	0.000155373	0.0001	0.00036498	0.39127	tatgcgggaaCtgggggaaac	m5C_6266	unassigned_transcript_3317	SGL_RS18185	sll1106	unassigned_transcript_3317
NC_000911.1	3532266	-	C	17	4	0.235	0	0	T	13	M	0.096	0.473	5.59754e-07	0.00059203	2.24446e-06	2.38949	acgaaaagggCaaagtcaagc	m5C_8105	unassigned_transcript_3317	SGL_RS18185	sll1106	unassigned_transcript_3317
NC_000911.1	3536159	+	C	15	2	0.133	0	0	T	13	M	0.037	0.379	0.000415803	0.0001	0.000855002	0.25264	ttcagtgtggCcagcccaagc	m5C_4021	unassigned_transcript_3321	SGL_RS18205	slr0587	unassigned_transcript_3321
NC_000911.1	3545061	-	C	16	2	0.125	0	0	T	14	M	0.035	0.36	0.000507942	0.0001	0.00102595	0.23044	gcaaaggggcCaacctccgga	m5C_8074	unassigned_transcript_3331	SGL_RS18255	sll0573	unassigned_transcript_3331	GO:0006520,GO:0008804	path:syn00220,path:syn00230,path:syn00910,path:syn01100,path:syn01120,path:syn01200
NC_000911.1	3545062	-	C	18	2	0.111	0	0	T	16	M	0.031	0.328	0.00072916	0.0001	0.00140495	0.19462	tgcaaaggggCcaacctccgg	m5C_6560	unassigned_transcript_3331	SGL_RS18255	sll0573	unassigned_transcript_3331	GO:0006520,GO:0008804	path:syn00220,path:syn00230,path:syn00910,path:syn01100,path:syn01120,path:syn01200
NC_000911.1	3545210	-	C	12	2	0.167	0	0	T	10	M	0.047	0.448	0.000205616	0.0001	0.000472873	0.34631	tttatgattaCgccgaggcga	m5C_7146	unassigned_transcript_3332	SGL_RS18260	sll0572	unassigned_transcript_3332
NC_000911.1	3545325	-	C	19	2	0.105	0	0	T	17	M	0.029	0.314	0.000859433	0.0001	0.00163272	0.18001	caattacaagCtttagcggat	m5C_5143	unassigned_transcript_3332	SGL_RS18260	sll0572	unassigned_transcript_3332
NC_000911.1	3546132	-	C	14	2	0.143	0	0	T	12	M	0.04	0.399	0.000335142	0.0001	0.000701126	0.27863	ccaaatcaaaCcatgattaaa	m5C_6002	unassigned_transcript_3332	SGL_RS18260	sll0572	unassigned_transcript_3332
NC_000911.1	3546224	-	C	20	2	0.1	0	0	T	18	M	0.028	0.301	0.00100358	0	0.00183375	0.16711	ttgtgtttgcCtacagcgatg	m5C_5545	unassigned_transcript_3332	SGL_RS18260	sll0572	unassigned_transcript_3332
NC_000911.1	3565588	+	C	12	3	0.25	0	0	T	9	M	0.089	0.532	4.64228e-06	0.000298	1.53169e-05	1.42302	cacccaggtaCaggtggaagc	m5C_3649	unassigned_transcript_3350	SGL_RS18350	slr0604	unassigned_transcript_3350	GO:0003924,GO:0005525
NC_000911.1	3566589	+	C	10	1	0.1	0	0	T	9	M	0.018	0.404	0.0042662	0	0.00656764	0.04236	tgaaggcgatCgggacagtgg	m5C_3263	unassigned_transcript_3350	SGL_RS18350	slr0604	unassigned_transcript_3350	GO:0003924,GO:0005525
NC_000911.1	3567063	+	C	31	8	0.258	0	0	T	23	M	0.137	0.432	1.65271e-11	6.77878e-07	7.41281e-11	11.8182	ttgcccccggCcctggggtaa	m5C_3023	unassigned_transcript_3351	SGL_RS18355	slr0605	unassigned_transcript_3351	GO:0004364,GO:0016491
NC_005229.1	35341	-	C	10	1	0.1	0	0	T	9	M	0.018	0.404	0.0042662	0	0.00656764	0.04236	ctctgttttgCcgagtatgga	m5C_190	unassigned_transcript_3536	SGL_RS00160	sll5036	unassigned_transcript_3536	GO:0016491	path:syn00920,path:syn01120
NC_005229.1	36808	+	C	12	2	0.167	0	0	T	10	M	0.047	0.448	0.000205616	0.0001	0.000472873	0.34631	tctgcccaggCaaaggagatt	m5C_133	unassigned_transcript_3537	SGL_RS00165	slr5037	unassigned_transcript_3537
NC_005229.1	36935	+	C	12	2	0.167	0	0	T	10	M	0.047	0.448	0.000205616	0.0001	0.000472873	0.34631	tagaaaatagCcaggctccca	m5C_113	unassigned_transcript_3538	SGL_RS00170	slr5038	unassigned_transcript_3538	GO:0015703,GO:0015109
NC_005229.1	102836	+	C	19	2	0.105	0	0	T	17	M	0.029	0.314	0.000859433	0.0001	0.00163272	0.18001	agatttttaaCcaaaagttaa	m5C_162	unassigned_transcript_3611	SGL_RS00515	slr5110	unassigned_transcript_3611	GO:0003677
NC_005231.1	6530	-	C	40	4	0.1	0	0	T	36	M	0.04	0.231	4.91544e-05	0	0.000134724	0.68209	tcgtcggaacCagagtgccca	m5C_60	unassigned_transcript_3464	SGL_RS01165	ssl8008	unassigned_transcript_3464
NC_005231.1	34787	+	C	15	2	0.133	0	0	T	13	M	0.037	0.379	0.000415803	0.0001	0.000855002	0.25264	tggatagggcCagactgcctg	m5C_24	unassigned_transcript_3493	SGL_RS01315	slr8038	unassigned_transcript_3493	GO:0005515
NC_005232.1	34874	+	C	20	2	0.1	0	0	T	18	M	0.028	0.301	0.00100358	0	0.00183375	0.16711	caatcaatctCcaccgcagat	m5C_380	unassigned_transcript_3672	SGL_RS01545	slr6039	unassigned_transcript_3672
NC_005232.1	35280	+	C	52	6	0.115	0	0	T	46	M	0.054	0.23	9.01973e-07	9.99978e-13	3.58677e-06	1.95739	acggaacggcCggagatggat	m5C_391	unassigned_transcript_3672	SGL_RS01545	slr6039	unassigned_transcript_3672
NC_005232.1	35471	+	C	10	1	0.1	0	0	T	9	M	0.018	0.404	0.0042662	0	0.00656764	0.04236	tgattgggtgCaggacggcaa	m5C_395	unassigned_transcript_3673	SGL_RS01550	slr6040	unassigned_transcript_3673	GO:0006355,GO:0000156,GO:0000976
NC_005232.1	93919	+	C	20	2	0.1	0	0	T	18	M	0.028	0.301	0.00100358	0	0.00183375	0.16711	cagccatagcCagtggaaaca	m5C_438	unassigned_transcript_3731	SGL_RS01825	slr6100	unassigned_transcript_3731
NC_005232.1	94060	+	C	17	2	0.118	0	0	T	15	M	0.033	0.343	0.000612192	0.0001	0.00119338	0.21129	caatattgggCgagtttatat	m5C_396	unassigned_transcript_3731	SGL_RS01825	slr6100	unassigned_transcript_3731
