# Supplementary material for: Global discovery of RNA modifications and functional analysis of m5C methylome in cyanobacteria
Source: J Biol Chem. 2026 Jan 7;302(2):111133. doi: 10.1016/j.jbc.2026.111133 (PMC12860351; doi:10.1016/j.jbc.2026.111133)
Supplement: Table S6 [file mmc6.xlsx]

## Sheet: Table S6
Table S6. List of the identified m5C peaks in Synechocystis using m5C-MeRIP.
chr	start	end	length	abs_summit	pileup	-LOG10(pvalue)	pvalue	fold_enrichment	-LOG10(qvalue)	qvalue	name
NC_000911.1	569117	569341	225	569258	3628	1139.06	0	4.46631	1137.06	0	m5C_1_peak_peak_129
NC_000911.1	63271	63729	459	63458	4642	1443.93	0	4.43091	1441.65	0	m5C_1_peak_peak_8
NC_000911.1	970191	971324	1134	971235	12826	3844.65	0	4.29052	3841.73	0	m5C_1_peak_peak_234
NC_000911.1	1238589	1239001	413	1238900	7671	2276.53	0	4.2497	2273.89	0	m5C_1_peak_peak_278
NC_000911.1	2080741	2081123	383	2080849	3705	1068.34	0	4.13672	1066.36	0	m5C_1_peak_peak_445
NC_000911.1	686429	686703	275	686594	3353	964.794	0	4.12786	962.874	0	m5C_1_peak_peak_157
NC_000911.1	836877	839990	3114	837095	13765	3795.9	0	3.98946	3792.99	0	m5C_1_peak_peak_198
NC_000911.1	2250235	2250611	377	2250315	3205	874.263	0	3.94288	872.381	0	m5C_1_peak_peak_476
NC_000911.1	1654949	1655224	276	1654989	16073	4357.1	0	3.93282	4354.12	0	m5C_1_peak_peak_348
NC_000911.1	641447	641894	448	641777	3574	971.052	0	3.93107	969.129	0	m5C_1_peak_peak_151
NC_000911.1	2576075	2577119	1045	2576193	8751	2317.4	0	3.855	2314.75	0	m5C_1_peak_peak_560
NC_000911.1	1558349	1558744	396	1558513	3082	802.645	0	3.79433	800.79	0	m5C_1_peak_peak_328
NC_000911.1	1775816	1776841	1026	1776744	8728	2249.46	0	3.77072	2246.83	0	m5C_1_peak_peak_375
NC_000911.1	1430352	1430814	463	1430443	30692	7582.58	0	3.64935	7579.26	0	m5C_1_peak_peak_307
NC_000911.1	2938683	2939772	1090	2939606	5708	1411.1	0	3.64552	1408.84	0	m5C_1_peak_peak_643
NC_000911.1	1842569	1842875	307	1842787	5804	1419.58	0	3.61533	1417.31	0	m5C_1_peak_peak_390
NC_000911.1	2526585	2527751	1167	2526793	18849	4580.53	0	3.60191	4577.54	0	m5C_1_peak_peak_542
NC_000911.1	3130352	3132270	1919	3132180	5207	1261.87	0	3.58884	1259.71	0	m5C_1_peak_peak_661
NC_000911.1	3398937	3399323	387	3399138	6344	1524.1	0	3.56617	1521.76	0	m5C_1_peak_peak_710
NC_000911.1	1824455	1831510	7056	1827576	9224	2169.74	0	3.51111	2167.13	0	m5C_1_peak_peak_389
NC_000911.1	734998	735664	667	735214	4830	1130.06	0	3.49327	1128.07	0	m5C_1_peak_peak_169
NC_000911.1	597589	598286	698	597687	10757	2510.31	0	3.49069	2507.62	0	m5C_1_peak_peak_134
NC_000911.1	990642	991619	978	990824	7529	1751.21	0	3.48054	1748.76	0	m5C_1_peak_peak_239
NC_000911.1	1165349	1166820	1472	1166514	3245	745.428	0	3.4421	743.594	0	m5C_1_peak_peak_269
NC_000911.1	3112466	3114087	1622	3112560	5250	1198.89	0	3.43109	1196.8	0	m5C_1_peak_peak_659
NC_000911.1	1793287	1793619	333	1793558	59020	13384.9	0	3.42002	13381.2	0	m5C_1_peak_peak_384
NC_000911.1	2913162	2914094	933	2913702	4178	936.948	0	3.38389	935.039	0	m5C_1_peak_peak_641
NC_000911.1	1348613	1349440	828	1348710	24924	5572.89	0	3.3837	5569.78	0	m5C_1_peak_peak_296
NC_000911.1	3558054	3559087	1034	3558929	13524	3009.66	0	3.3708	3006.87	0	m5C_1_peak_peak_743
NC_000911.1	2831130	2831551	422	2831240	11511	2551.59	0	3.36066	2548.89	0	m5C_1_peak_peak_618
NC_000911.1	810955	811255	301	811116	5926	1302.32	0	3.33688	1300.13	0	m5C_1_peak_peak_184
NC_000911.1	335998	336621	624	336365	4666	1022.64	0	3.3288	1020.7	0	m5C_1_peak_peak_83
NC_000911.1	2562971	2563571	601	2563034	5540	1213.32	0	3.32823	1211.21	0	m5C_1_peak_peak_553
NC_000911.1	2127905	2128540	636	2128370	8650	1876.92	0	3.30834	1874.42	0	m5C_1_peak_peak_455
NC_000911.1	2139232	2139926	695	2139277	6230	1349.56	0	3.30283	1347.34	0	m5C_1_peak_peak_457
NC_000911.1	983806	984549	744	983909	12194	2612.87	0	3.28003	2610.16	0	m5C_1_peak_peak_237
NC_000911.1	2177449	2179066	1618	2177725	64883	13851.3	0	3.27387	13847.5	0	m5C_1_peak_peak_464
NC_000911.1	1103885	1104080	196	1104020	3141	671.208	0	3.2658	669.416	0	m5C_1_peak_peak_261
NC_000911.1	2644791	2645033	243	2644879	4814	1009.6	0	3.22657	1007.67	0	m5C_1_peak_peak_572
NC_000911.1	397110	397550	441	397183	5925	1235.82	0	3.21554	1233.68	0	m5C_1_peak_peak_96
NC_000911.1	3205600	3207176	1577	3207084	3966	822.181	0	3.19923	820.318	0	m5C_1_peak_peak_674
NC_000911.1	2846170	2847100	931	2846779	12019	2480.17	0	3.1946	2477.49	0	m5C_1_peak_peak_622
NC_000911.1	1116347	1116682	336	1116522	3509	724.54	0	3.18935	722.715	0	m5C_1_peak_peak_262
NC_000911.1	2484908	2485239	332	2485025	42808	8691.12	0	3.16119	8687.7	0	m5C_1_peak_peak_534
NC_000911.1	695985	697124	1140	696199	3500	709.614	0	3.14959	707.797	0	m5C_1_peak_peak_158
NC_000911.1	134605	135254	650	134951	11698	2361.36	0	3.14662	2358.7	0	m5C_1_peak_peak_24
NC_000911.1	168479	168867	389	168622	4030	815.438	0	3.14647	813.578	0	m5C_1_peak_peak_31
NC_000911.1	538457	538805	349	538596	4661	938.817	0	3.13776	936.907	0	m5C_1_peak_peak_122
NC_000911.1	836144	836640	497	836492	25632	5146.4	0	3.13677	5143.33	0	m5C_1_peak_peak_197
NC_000911.1	3345087	3345489	403	3345326	3349	670.931	0	3.1237	669.139	0	m5C_1_peak_peak_699
NC_000911.1	2720751	2721157	407	2721010	3834	766.066	0	3.11928	764.224	0	m5C_1_peak_peak_588
NC_000911.1	3368410	3368557	148	3368470	2531	505.955	0	3.1162	504.245	0	m5C_1_peak_peak_703
NC_000911.1	1747983	1748474	492	1748440	4175	831.603	0	3.11337	829.737	0	m5C_1_peak_peak_369
NC_000911.1	2028185	2028482	298	2028320	2597	515.419	0	3.10138	513.705	0	m5C_1_peak_peak_431
NC_000911.1	1590598	1591250	653	1590654	3709	725.228	0	3.07405	723.403	0	m5C_1_peak_peak_339
NC_000911.1	2538993	2540692	1700	2539738	12713	2457.02	0	3.05634	2454.34	0	m5C_1_peak_peak_548
NC_000911.1	615169	615688	520	615603	2473	477.574	0	3.04482	475.881	0	m5C_1_peak_peak_140
NC_000911.1	3175164	3176278	1115	3175400	2754	530.549	0	3.04114	528.827	0	m5C_1_peak_peak_668
NC_000911.1	2252171	2252932	762	2252651	3397	652.651	0	3.03774	650.868	0	m5C_1_peak_peak_478
NC_000911.1	2146116	2146425	310	2146370	44761	8450.81	0	3.01168	8447.4	0	m5C_1_peak_peak_459
NC_000911.1	3391653	3392178	526	3392102	4309	811.472	0	3.0001	809.613	0	m5C_1_peak_peak_708
NC_000911.1	1015459	1016880	1422	1015630	33871	6329.51	0	2.99146	6326.32	0	m5C_1_peak_peak_241
NC_000911.1	2480023	2480799	777	2480437	13828	2585.92	0	2.99144	2583.21	0	m5C_1_peak_peak_533
NC_000911.1	671785	672271	487	671901	11106	2077.06	0	2.99103	2074.49	0	m5C_1_peak_peak_156
NC_000911.1	2350107	2350322	216	2350193	6752	1263.52	0	2.99036	1261.36	0	m5C_1_peak_peak_506
NC_000911.1	1135811	1136772	962	1136315	3179	592.523	0	2.97772	590.77	0	m5C_1_peak_peak_267
NC_000911.1	596498	597210	713	596588	23400	4301.87	0	2.95974	4298.9	0	m5C_1_peak_peak_133
NC_000911.1	2849103	2849661	559	2849157	4215	775.09	0	2.95427	773.244	0	m5C_1_peak_peak_625
NC_000911.1	855378	858570	3193	855886	11850	2173.4	0	2.95396	2170.79	0	m5C_1_peak_peak_206
NC_000911.1	2654047	2654647	601	2654283	2938	539.526	0	2.94872	537.799	0	m5C_1_peak_peak_578
NC_000911.1	2334826	2335169	344	2334920	2648	486.092	0	2.94698	484.393	0	m5C_1_peak_peak_501
NC_000911.1	624017	624636	620	624510	3414	622.592	0	2.93704	620.824	0	m5C_1_peak_peak_144
NC_000911.1	859850	862213	2364	862022	11953	2172.55	0	2.93704	2169.95	0	m5C_1_peak_peak_209
NC_000911.1	562516	562819	304	562568	21426	3887.64	0	2.93501	3884.71	0	m5C_1_peak_peak_125
NC_000911.1	217188	218906	1719	217799	13326	2418.77	0	2.93475	2416.1	0	m5C_1_peak_peak_52
NC_000911.1	3557335	3557575	241	3557383	2379	432.838	0	2.92913	431.17	0	m5C_1_peak_peak_742
NC_000911.1	1604858	1605060	203	1604962	2950	535.423	0	2.92688	533.698	0	m5C_1_peak_peak_345
NC_000911.1	204597	205305	709	204639	3444	624.399	0	2.92623	622.63	0	m5C_1_peak_peak_47
NC_000911.1	1424829	1427656	2828	1426855	11483	2073.35	0	2.92465	2070.77	0	m5C_1_peak_peak_305
NC_000911.1	568459	568929	471	568833	5221	943.694	0	2.92346	941.781	0	m5C_1_peak_peak_128
NC_000911.1	2600092	2600433	342	2600344	3717	671.15	0	2.9193	669.358	0	m5C_1_peak_peak_564
NC_000911.1	1268154	1268323	170	1268277	4360	778.891	0	2.90089	777.043	0	m5C_1_peak_peak_283
NC_000911.1	2808265	2808910	646	2808860	8304	1472.35	0	2.89047	1470.04	0	m5C_1_peak_peak_607
NC_000911.1	610964	612295	1332	611507	5360	939.716	0	2.86837	937.806	0	m5C_1_peak_peak_138
NC_000911.1	2976245	2976990	746	2976860	3524	617.544	0	2.8648	615.778	0	m5C_1_peak_peak_649
NC_000911.1	879393	880090	698	879514	15224	2654.18	0	2.86205	2651.45	0	m5C_1_peak_peak_212
NC_000911.1	1806927	1807195	269	1807048	2323	406.949	0	2.86021	405.297	0	m5C_1_peak_peak_385
NC_000911.1	3278098	3279144	1047	3278613	3480	606.775	0	2.85581	605.016	0	m5C_1_peak_peak_691
NC_000911.1	1919304	1919868	565	1919698	14765	2564.23	0	2.85519	2561.53	0	m5C_1_peak_peak_411
NC_000911.1	2292139	2294777	2639	2292573	12466	2159.7	0	2.85054	2157.1	0	m5C_1_peak_peak_492
NC_000911.1	2024551	2025175	625	2024697	2314	402.842	0	2.84913	401.194	0	m5C_1_peak_peak_430
NC_000911.1	347578	347885	308	347791	20821	3580.68	0	2.83868	3577.8	0	m5C_1_peak_peak_87
NC_000911.1	3543974	3545866	1893	3545719	8660	1480.08	0	2.82591	1477.76	0	m5C_1_peak_peak_739
NC_000911.1	3498900	3500944	2045	3499589	7804	1328.95	0	2.81932	1326.75	0	m5C_1_peak_peak_725
NC_000911.1	2906829	2907046	218	2906934	3038	518.612	0	2.81789	516.895	0	m5C_1_peak_peak_640
NC_000911.1	1864141	1865323	1183	1864351	5122	871.835	0	2.81662	869.954	0	m5C_1_peak_peak_396
NC_000911.1	2028973	2029305	333	2029070	2284	389.264	0	2.81221	387.625	0	m5C_1_peak_peak_432
NC_000911.1	3298313	3298890	578	3298705	2706	460.693	0	2.8122	459.009	0	m5C_1_peak_peak_696
NC_000911.1	2695603	2695781	179	2695672	162072	27278.2	0	2.80318	27273.4	0	m5C_1_peak_peak_585
NC_000911.1	1875440	1875692	253	1875560	2844	480.044	0	2.79808	478.349	0	m5C_1_peak_peak_400
NC_000911.1	2607063	2607381	319	2607255	5906	992.214	0	2.79516	990.282	0	m5C_1_peak_peak_566
NC_000911.1	1721519	1721847	329	1721672	6156	1031.87	0	2.79154	1029.91	0	m5C_1_peak_peak_366
NC_000911.1	2369234	2370541	1308	2369388	3643	611.126	0	2.78978	609.364	0	m5C_1_peak_peak_507
NC_000911.1	394413	396181	1769	396067	4937	826.711	0	2.78874	824.847	0	m5C_1_peak_peak_95
NC_000911.1	1544249	1545263	1015	1544965	2806	465.848	0	2.77028	464.161	0	m5C_1_peak_peak_322
NC_000911.1	2550737	2551209	473	2550814	2267	370.396	0	2.74192	368.771	0	m5C_1_peak_peak_551
NC_000911.1	2886065	2886233	169	2886133	2428	395.78	0	2.73891	394.136	0	m5C_1_peak_peak_635
NC_000911.1	219162	219729	568	219294	11182	1807.16	0	2.73379	1804.69	0	m5C_1_peak_peak_53
NC_000911.1	3252400	3252921	522	3252778	6626	1071.12	0	2.73245	1069.14	0	m5C_1_peak_peak_685
NC_000911.1	2847409	2847565	157	2847461	2192	348.698	0	2.69898	347.089	0	m5C_1_peak_peak_623
NC_000911.1	2806543	2806847	305	2806614	2191	348.266	0	2.69775	346.657	0	m5C_1_peak_peak_605
NC_000911.1	2845464	2845861	398	2845555	9662	1523.63	0	2.69462	1521.29	0	m5C_1_peak_peak_621
NC_000911.1	1850067	1851022	956	1850523	4085	644.648	0	2.69192	642.869	0	m5C_1_peak_peak_393
NC_000911.1	3284277	3284785	509	3284638	94728	14852.2	0	2.68847	14848.3	0	m5C_1_peak_peak_692
NC_000911.1	1587156	1587561	406	1587219	4608	724.745	0	2.68744	722.92	0	m5C_1_peak_peak_337
NC_000911.1	3260367	3261344	978	3260625	2182	344.389	0	2.68668	342.782	0	m5C_1_peak_peak_688
NC_000911.1	175495	177942	2448	176383	7300	1144.31	0	2.68444	1142.3	0	m5C_1_peak_peak_36
NC_000911.1	2693937	2694586	650	2694404	6368	994.123	0	2.67757	992.19	0	m5C_1_peak_peak_583
NC_000911.1	2288317	2288854	538	2288553	2911	454.107	0	2.67155	452.427	0	m5C_1_peak_peak_490
NC_000911.1	782378	782540	163	782471	2166	337.535	0	2.66698	335.934	0	m5C_1_peak_peak_181
NC_000911.1	2822032	2822416	385	2822109	6277	969.491	0	2.6612	967.568	0	m5C_1_peak_peak_613
NC_000911.1	2612927	2613568	642	2613007	8661	1334.08	0	2.6583	1331.87	0	m5C_1_peak_peak_569
NC_000911.1	1712554	1712751	198	1712635	2425	374.849	0	2.65591	373.221	0	m5C_1_peak_peak_361
NC_000911.1	2131703	2132452	750	2131990	10464	1606.93	0	2.65429	1604.55	0	m5C_1_peak_peak_456
NC_000911.1	3304885	3305430	546	3305007	2155	332.852	0	2.65345	331.255	0	m5C_1_peak_peak_697
NC_000911.1	2216031	2216681	651	2216316	128717	19682.1	0	2.65044	19677.8	0	m5C_1_peak_peak_472
NC_000911.1	2761003	2761977	975	2761827	5030	771.599	0	2.64984	769.754	0	m5C_1_peak_peak_596
NC_000911.1	333875	335667	1793	335486	9855	1502.65	0	2.64343	1500.32	0	m5C_1_peak_peak_82
NC_000911.1	2414597	2414762	166	2414663	10535	1605.71	0	2.64304	1603.33	0	m5C_1_peak_peak_521
NC_000911.1	2313699	2314620	922	2314195	52754	8009.54	0	2.6395	8006.18	0	m5C_1_peak_peak_495
NC_000911.1	1075075	1075515	441	1075184	2142	327.35	0	2.63745	325.757	0	m5C_1_peak_peak_256
NC_000911.1	2123673	2123989	317	2123822	2284	348.231	0	2.63466	346.622	0	m5C_1_peak_peak_454
NC_000911.1	2269319	2270337	1019	2270298	18078	2733.14	0	2.63213	2730.4	0	m5C_1_peak_peak_486
NC_000911.1	1349610	1350011	402	1349732	10508	1589.7	0	2.63196	1587.32	0	m5C_1_peak_peak_297
NC_000911.1	663288	663508	221	663365	2137	325.243	0	2.63129	323.652	0	m5C_1_peak_peak_153
NC_000911.1	1211583	1211923	341	1211840	2196	333.633	0	2.62898	332.035	0	m5C_1_peak_peak_273
NC_000911.1	859305	859689	385	859495	8822	1326.2	0	2.62213	1324	0	m5C_1_peak_peak_208
NC_000911.1	471782	472186	405	471917	5636	846.737	0	2.61952	844.866	0	m5C_1_peak_peak_111
NC_000911.1	3196766	3196933	168	3196837	2121	318.534	0	2.6116	316.949	0	m5C_1_peak_peak_670
NC_000911.1	3559522	3560192	671	3559709	2118	317.282	0	2.60791	315.698	0	m5C_1_peak_peak_744
NC_000911.1	293390	293631	242	293474	2117	316.865	0	2.60668	315.281	0	m5C_1_peak_peak_66
NC_000911.1	3251540	3252070	531	3251779	3446	512.881	0	2.60297	511.168	0	m5C_1_peak_peak_684
NC_000911.1	279526	281345	1820	280667	23667	3498.36	0	2.59966	3495.49	0	m5C_1_peak_peak_63
NC_000911.1	732454	732776	323	732533	43948	6484.06	0	2.59755	6480.86	0	m5C_1_peak_peak_167
NC_000911.1	2820983	2821767	785	2821223	2571	379.764	0	2.58963	378.132	0	m5C_1_peak_peak_612
NC_000911.1	2192161	2192719	559	2192576	4636	680.192	0	2.58434	678.394	0	m5C_1_peak_peak_467
NC_000911.1	1713430	1713991	562	1713564	2405	352.711	0	2.57879	351.099	0	m5C_1_peak_peak_363
NC_000911.1	714464	715482	1019	714789	4802	700.336	0	2.57604	698.525	0	m5C_1_peak_peak_162
NC_000911.1	2470611	2471683	1073	2471127	14851	2157.02	0	2.57398	2154.42	0	m5C_1_peak_peak_530
NC_000911.1	827776	828573	798	828477	4821	694.45	0	2.55869	692.643	0	m5C_1_peak_peak_191
NC_000911.1	2152901	2153917	1017	2153240	10955	1572.29	0	2.55666	1569.92	0	m5C_1_peak_peak_462
NC_000911.1	843086	844720	1635	843340	4175	599.939	0	2.55451	598.183	0	m5C_1_peak_peak_200
NC_000911.1	1060891	1062154	1264	1060967	11991	1693.03	0	2.53439	1690.61	0	m5C_1_peak_peak_254
NC_000911.1	3546179	3546601	423	3546424	36848	5183.81	0	2.53104	5180.74	0	m5C_1_peak_peak_740
NC_000911.1	1055068	1055521	454	1055348	3278	463.172	0	2.52977	461.487	0	m5C_1_peak_peak_253
NC_000911.1	2413617	2414145	529	2414115	2328	329.374	0	2.52859	327.78	0	m5C_1_peak_peak_520
NC_000911.1	955821	956112	292	955937	5526	776.843	0	2.52595	774.996	0	m5C_1_peak_peak_230
NC_000911.1	1019705	1019881	177	1019779	2308	323.713	0	2.51672	322.123	0	m5C_1_peak_peak_243
NC_000911.1	854580	855224	645	854798	46776	6475.9	0	2.50971	6472.7	0	m5C_1_peak_peak_205
NC_000911.1	778537	779572	1036	779072	2896	397.94	0	2.49154	396.295	0	m5C_1_peak_peak_180
NC_000911.1	2323633	2324753	1121	2324133	2600	357.245	0	2.49053	355.63	0	m5C_1_peak_peak_500
NC_000911.1	3516091	3516296	206	3516214	5389	736.612	0	2.4885	734.781	0	m5C_1_peak_peak_731
NC_000911.1	3404541	3405157	617	3404896	4075	557.093	0	2.48724	555.357	0	m5C_1_peak_peak_711
NC_000911.1	117196	117698	503	117550	3515	479.635	0	2.48384	477.94	0	m5C_1_peak_peak_18
NC_000911.1	2807192	2808055	864	2807941	3804	516.909	0	2.47894	515.194	0	m5C_1_peak_peak_606
NC_000911.1	446131	447643	1513	446210	7212	976.956	0	2.47796	975.03	0	m5C_1_peak_peak_107
NC_000911.1	2573841	2574740	900	2574251	3576	482.105	0	2.46833	480.409	0	m5C_1_peak_peak_557
NC_000911.1	603431	604758	1328	604651	21147	2834.9	0	2.46694	2832.14	0	m5C_1_peak_peak_135
NC_000911.1	1353490	1353923	434	1353857	40581	5393.46	0	2.45659	5390.36	0	m5C_1_peak_peak_298
NC_000911.1	908028	908663	636	908217	2442	326.531	0	2.45479	324.939	0	m5C_1_peak_peak_215
NC_000911.1	220341	221115	775	220402	2690	357.02	0	2.44621	355.404	0	m5C_1_peak_peak_54
NC_000911.1	989837	990412	576	990236	6852	905.492	0	2.44618	903.596	0	m5C_1_peak_peak_238
NC_000911.1	1586046	1586938	893	1586860	4294	567.88	0	2.445	566.139	0	m5C_1_peak_peak_336
NC_000911.1	2694767	2695101	335	2695046	7156	931.375	0	2.42735	929.468	0	m5C_1_peak_peak_584
NC_000911.1	2814617	2814910	294	2814851	9663	1254.87	0	2.42551	1252.71	0	m5C_1_peak_peak_610
NC_000911.1	1820374	1823068	2695	1821483	14330	1859.13	0	2.42519	1856.63	0	m5C_1_peak_peak_388
NC_000911.1	2422513	2423391	879	2423068	8260	1068.36	0	2.42011	1066.38	0	m5C_1_peak_peak_523
NC_000911.1	567703	568189	487	568154	2590	336.2	0	2.41823	334.6	0	m5C_1_peak_peak_127
NC_000911.1	2478340	2479831	1492	2479490	15892	2041.51	0	2.41327	2038.95	0	m5C_1_peak_peak_532
NC_000911.1	478683	479774	1092	478879	2603	335.627	0	2.41006	334.028	0	m5C_1_peak_peak_113
NC_000911.1	2961127	2961449	323	2961234	14772	1892.84	0	2.41006	1890.34	0	m5C_1_peak_peak_646
NC_000911.1	2937704	2938502	799	2938356	2569	329.701	0	2.40426	328.106	0	m5C_1_peak_peak_642
NC_000911.1	145732	146640	909	146088	14630	1860.14	0	2.40065	1857.64	0	m5C_1_peak_peak_28
NC_000911.1	1017039	1017352	314	1017164	2752	348.441	0	2.38856	346.832	0	m5C_1_peak_peak_242
NC_000911.1	2322031	2322727	697	2322586	2895	365.847	0	2.38668	364.225	0	m5C_1_peak_peak_498
NC_000911.1	2221054	2222139	1086	2221139	15675	1963.02	0	2.38268	1960.49	0	m5C_1_peak_peak_473
NC_000911.1	566080	566735	656	566340	4633	581.814	0	2.38221	580.066	0	m5C_1_peak_peak_126
NC_000911.1	322210	323371	1162	322322	4099	512.97	0	2.37744	511.256	0	m5C_1_peak_peak_79
NC_000911.1	2335318	2335504	187	2335458	3576	444.969	0	2.36989	443.294	0	m5C_1_peak_peak_502
NC_000911.1	942073	943323	1251	943231	134977	16685.6	0	2.36898	16681.6	0	m5C_1_peak_peak_227
NC_000911.1	3229731	3230746	1016	3229949	17235	2133	0	2.36892	2130.41	0	m5C_1_peak_peak_678
NC_000911.1	2721408	2721775	368	2721660	2490	309.803	0	2.36701	308.225	0	m5C_1_peak_peak_589
NC_000911.1	2040397	2041455	1059	2041231	3352	414.141	0	2.36116	412.485	0	m5C_1_peak_peak_434
NC_000911.1	1722039	1723070	1032	1722545	3965	486.047	0	2.35313	484.348	0	m5C_1_peak_peak_367
NC_000911.1	2823538	2824012	475	2823855	3789	461.899	0	2.34647	460.214	0	m5C_1_peak_peak_615
NC_000911.1	2596762	2597331	570	2597160	2707	330.603	0	2.3462	329.008	0	m5C_1_peak_peak_563
NC_000911.1	1273450	1273713	264	1273515	4008	487.3	0	2.34376	485.6	0	m5C_1_peak_peak_284
NC_000911.1	1232202	1232395	194	1232319	8996	1085.56	0	2.33848	1083.58	0	m5C_1_peak_peak_277
NC_000911.1	1167012	1167528	517	1167082	7349	886.681	0	2.33771	884.793	0	m5C_1_peak_peak_270
NC_000911.1	915315	917362	2048	916679	48795	5816.11	0	2.32695	5812.98	0	m5C_1_peak_peak_217
NC_000911.1	1052503	1052933	431	1052538	22425	2662.39	0	2.32188	2659.67	0	m5C_1_peak_peak_251
NC_000911.1	3204703	3204860	158	3204805	3284	391.337	0	2.31983	389.696	0	m5C_1_peak_peak_673
NC_000911.1	134051	134308	258	134205	6164	728.35	0	2.3137	726.524	0	m5C_1_peak_peak_23
NC_000911.1	3503352	3503570	219	3503512	8716	1026.81	0	2.31151	1024.86	0	m5C_1_peak_peak_727
NC_000911.1	2082405	2082768	364	2082597	23314	2736.38	0	2.30922	2733.64	0	m5C_1_peak_peak_447
NC_000911.1	3152483	3173074	20592	3154589	27942	3259.2	0	2.30258	3256.37	0	m5C_1_peak_peak_667
NC_000911.1	418602	420696	2095	418652	8559	998.848	0	2.3011	996.914	0	m5C_1_peak_peak_102
NC_000911.1	1429381	1430016	636	1429891	6183	719.027	0	2.29619	717.205	0	m5C_1_peak_peak_306
NC_000911.1	3147266	3148676	1411	3148432	3004	350.575	0	2.29616	348.964	0	m5C_1_peak_peak_664
NC_000911.1	1751367	1751680	314	1751402	3436	399.257	0	2.29237	397.612	0	m5C_1_peak_peak_371
NC_000911.1	2399745	2400527	783	2400233	6658	766.865	0	2.28607	765.022	0	m5C_1_peak_peak_516
NC_000911.1	1053966	1054912	947	1054727	8309	951.852	0	2.28095	949.937	0	m5C_1_peak_peak_252
NC_000911.1	502055	502363	309	502144	3119	358.242	0	2.2792	356.625	0	m5C_1_peak_peak_117
NC_000911.1	1954714	1955168	455	1954771	6043	686.695	0	2.27128	684.894	0	m5C_1_peak_peak_421
NC_000911.1	2885075	2885376	302	2885127	11636	1313.85	0	2.26643	1311.65	0	m5C_1_peak_peak_633
NC_000911.1	7669	8237	569	7712	216082	24279.7	0	2.26343	24275	0	m5C_1_peak_peak_2
NC_000911.1	1865597	1865800	204	1865668	3137	351.932	0	2.25435	350.32	0	m5C_1_peak_peak_397
NC_000911.1	1928283	1930425	2143	1930230	2831	314.394	0	2.24307	312.813	0	m5C_1_peak_peak_412
NC_000911.1	3213734	3214306	573	3214115	3404	376.817	0	2.24104	375.187	0	m5C_1_peak_peak_676
NC_000911.1	383331	383645	315	383460	3320	366.298	0	2.23746	364.676	0	m5C_1_peak_peak_88
NC_000911.1	2046935	2047309	375	2047099	115570	12627.3	0	2.23439	12623.6	0	m5C_1_peak_peak_436
NC_000911.1	2205743	2207094	1352	2206515	9010	986.898	0	2.23433	984.968	0	m5C_1_peak_peak_471
NC_000911.1	2404627	2405309	683	2405240	3006	330.857	0	2.23432	329.261	0	m5C_1_peak_peak_517
NC_000911.1	1560373	1561416	1044	1561323	9175	999.614	0	2.22895	997.68	0	m5C_1_peak_peak_330
NC_000911.1	2315239	2315933	695	2315681	18950	2035.63	0	2.2161	2033.07	0	m5C_1_peak_peak_496
NC_000911.1	510642	512231	1590	512066	4920	527.427	0	2.21054	525.706	0	m5C_1_peak_peak_121
NC_000911.1	240581	241028	448	240675	3864	413.848	0	2.20841	412.193	0	m5C_1_peak_peak_55
NC_000911.1	858762	858934	173	858895	5445	582.009	0	2.20808	580.261	0	m5C_1_peak_peak_207
NC_000911.1	2688042	2688762	721	2688229	3091	327.638	0	2.19677	326.045	0	m5C_1_peak_peak_581
NC_000911.1	959771	959975	205	959887	35854	3768.52	0	2.19525	3765.61	0	m5C_1_peak_peak_233
NC_000911.1	2050477	2050708	232	2050577	5448	574.116	0	2.19409	572.372	0	m5C_1_peak_peak_437
NC_000911.1	1324800	1325453	654	1325367	5732	598.223	0	2.18489	596.468	0	m5C_1_peak_peak_292
NC_000911.1	458465	458914	450	458663	164256	17023.7	0	2.18224	17019.7	0	m5C_1_peak_peak_108
NC_000911.1	126635	127105	471	126997	11695	1210.72	0	2.17914	1208.61	0	m5C_1_peak_peak_19
NC_000911.1	828834	829171	338	828974	4785	494.362	0	2.17439	492.659	0	m5C_1_peak_peak_192
NC_000911.1	1957628	1958490	863	1958360	3276	338.039	0	2.17113	336.437	0	m5C_1_peak_peak_422
NC_000911.1	2395085	2395361	277	2395147	21125	2147.58	0	2.1628	2144.98	0	m5C_1_peak_peak_511
NC_000911.1	1120628	1121528	901	1121358	6776	680.679	0	2.14929	678.881	0	m5C_1_peak_peak_263
NC_000911.1	1910523	1910812	290	1910622	9106	909.689	0	2.14502	907.792	0	m5C_1_peak_peak_407
NC_000911.1	1598836	1599445	610	1599307	3715	367.228	0	2.13183	365.605	0	m5C_1_peak_peak_341
NC_000911.1	944683	945956	1274	945143	62530	6139.54	0	2.13145	6136.37	0	m5C_1_peak_peak_229
NC_000911.1	2427972	2429441	1470	2428980	4309	425.201	0	2.13102	423.538	0	m5C_1_peak_peak_524
NC_000911.1	3149845	3152329	2485	3151482	7628	748.648	0	2.12832	746.813	0	m5C_1_peak_peak_666
NC_000911.1	2260871	2262531	1661	2261976	6673	653.371	0	2.12575	651.588	0	m5C_1_peak_peak_483
NC_000911.1	2387923	2388822	900	2388412	3352	325.815	0	2.116	324.223	0	m5C_1_peak_peak_510
NC_000911.1	2045398	2046467	1070	2046264	35627	3387.89	0	2.10257	3385.04	0	m5C_1_peak_peak_435
NC_000911.1	840173	842810	2638	840385	7851	746.389	0	2.10001	744.555	0	m5C_1_peak_peak_199
NC_000911.1	2705575	2705800	226	2705649	4300	409.141	0	2.09847	407.488	0	m5C_1_peak_peak_586
NC_000911.1	2062877	2066139	3263	2063651	10536	981.989	0	2.08354	980.062	0	m5C_1_peak_peak_438
NC_000911.1	2475287	2475836	550	2475481	20447	1900.75	0	2.08237	1898.24	0	m5C_1_peak_peak_531
NC_000911.1	215804	217015	1212	216488	9332	858.539	0	2.07217	856.663	0	m5C_1_peak_peak_51
NC_000911.1	1154422	1154869	448	1154665	81903	7511.43	0	2.07178	7508.12	0	m5C_1_peak_peak_268
NC_000911.1	817941	820201	2261	818552	9982	915.914	0	2.07009	914.014	0	m5C_1_peak_peak_185
NC_000911.1	3181619	3182115	497	3182034	5069	465.721	0	2.06907	464.034	0	m5C_1_peak_peak_669
NC_000911.1	1667028	1668172	1145	1667989	5263	481.111	0	2.06497	479.416	0	m5C_1_peak_peak_354
NC_000911.1	903501	903885	385	903805	7109	646.53	0	2.06171	644.75	0	m5C_1_peak_peak_213
NC_000911.1	506230	506614	385	506523	4646	420.89	0	2.05687	419.229	0	m5C_1_peak_peak_118
NC_000911.1	1854149	1855987	1839	1854382	4625	417.305	0	2.0535	415.647	0	m5C_1_peak_peak_395
NC_000911.1	2067429	2068386	958	2067870	4600	415	0	2.05337	413.343	0	m5C_1_peak_peak_441
NC_000911.1	1767277	1768275	999	1767504	73214	6567.18	0	2.05319	6563.96	0	m5C_1_peak_peak_373
NC_000911.1	1413022	1413658	637	1413464	4254	381.68	0	2.04845	380.047	0	m5C_1_peak_peak_304
NC_000911.1	3476910	3477478	569	3477048	5698	506.206	0	2.04157	504.496	0	m5C_1_peak_peak_722
NC_000911.1	3011680	3013995	2316	3012711	39589	3496.57	0	2.04021	3493.71	0	m5C_1_peak_peak_656
NC_000911.1	1510473	1511058	586	1510518	3995	353.786	0	2.03742	352.173	0	m5C_1_peak_peak_319
NC_000911.1	178276	179022	747	178354	6538	576.467	0	2.03591	574.722	0	m5C_1_peak_peak_37
NC_000911.1	1557489	1558116	628	1557578	3773	332.392	0	2.03289	330.795	0	m5C_1_peak_peak_327
NC_000911.1	96330	98462	2133	97224	5270	460.92	0	2.02859	459.236	0	m5C_1_peak_peak_14
NC_000911.1	2092025	2092196	172	2092114	3974	348.098	0	2.02853	346.489	0	m5C_1_peak_peak_451
NC_000911.1	2468158	2468886	729	2468518	18626	1617.49	0	2.02587	1615.1	0	m5C_1_peak_peak_529
NC_000911.1	2607692	2609438	1747	2607896	43385	3721.39	0	2.01681	3718.48	0	m5C_1_peak_peak_567
NC_000911.1	1584265	1585066	802	1585009	11889	1009.07	0	2.00707	1007.13	0	m5C_1_peak_peak_335
NC_000911.1	1097646	1098014	369	1097745	3964	336.075	0	2.00266	334.475	0	m5C_1_peak_peak_260
NC_000911.1	2525741	2526261	521	2526094	28528	2395.91	0	2.00002	2393.24	0	m5C_1_peak_peak_541
NC_000911.1	3369546	3370067	522	3369907	2120	303.596	2.53513e-304	2.54415	302.023	9.48418e-303	m5C_1_peak_peak_704
NC_000911.1	2550044	2550577	534	2550141	2391	301.668	2.14783e-302	2.38312	300.097	7.99834e-301	m5C_1_peak_peak_550
NC_000911.1	3507065	3507767	703	3507361	2080	301.582	2.61818e-302	2.56114	300.012	9.72747e-301	m5C_1_peak_peak_728
NC_000911.1	2409390	2409895	506	2409704	2566	294.943	1.14025e-295	2.2785	293.379	4.1783e-294	m5C_1_peak_peak_518
NC_000911.1	705221	705874	654	705711	2847	293.324	4.74242e-294	2.16871	291.761	1.7338e-292	m5C_1_peak_peak_160
NC_000911.1	934691	935245	555	935092	3119	292.397	4.00867e-293	2.08373	290.834	1.46555e-291	m5C_1_peak_peak_224
NC_000911.1	1780411	1780594	184	1780496	2440	292.146	7.14496e-293	2.32282	290.584	2.60615e-291	m5C_1_peak_peak_377
NC_000911.1	2653192	2653652	461	2653308	2053	290.61	2.45471e-291	2.52791	289.049	8.93305e-290	m5C_1_peak_peak_577
NC_000911.1	2104433	2104947	515	2104706	2050	289.401	3.97192e-290	2.52422	287.841	1.44212e-288	m5C_1_peak_peak_452
NC_000911.1	1206965	1207386	422	1207067	2047	288.193	6.4121e-289	2.52053	286.634	2.32274e-287	m5C_1_peak_peak_272
NC_000911.1	2410693	2410908	216	2410845	2599	286.871	1.34586e-287	2.2361	285.313	4.86407e-286	m5C_1_peak_peak_519
NC_000911.1	3537727	3538200	474	3538069	3017	286.811	1.54525e-287	2.09565	285.253	5.5847e-286	m5C_1_peak_peak_738
NC_000911.1	2873988	2874228	241	2874070	2041	285.783	1.64816e-286	2.51314	284.226	5.94292e-285	m5C_1_peak_peak_631
NC_000911.1	171988	172895	908	172139	3304	281.139	7.26106e-282	2.00449	279.587	2.58821e-280	m5C_1_peak_peak_32
NC_000911.1	93420	93824	405	93636	2172	278.921	1.1995e-279	2.40341	277.371	4.25598e-278	m5C_1_peak_peak_13
NC_000911.1	1575964	1576595	632	1576140	2461	277.468	3.40408e-278	2.25767	275.919	1.20504e-276	m5C_1_peak_peak_333
NC_000911.1	1905638	1906054	417	1905819	2274	276.361	4.35512e-277	2.33903	274.813	1.53815e-275	m5C_1_peak_peak_405
NC_000911.1	1783331	1783648	318	1783545	2194	273.463	3.4435e-274	2.36791	271.919	1.20504e-272	m5C_1_peak_peak_381
NC_000911.1	2501190	2501529	340	2501260	2079	271.809	1.55239e-272	2.42493	270.266	5.42001e-271	m5C_1_peak_peak_538
NC_000911.1	3531922	3532356	435	3532086	3196	271.273	5.33335e-272	2.00234	269.73	1.86209e-270	m5C_1_peak_peak_735
NC_000911.1	1583520	1584073	554	1583772	2388	268.63	2.34423e-269	2.25504	267.09	8.12831e-268	m5C_1_peak_peak_334
NC_000911.1	3516580	3516830	251	3516683	1997	268.346	4.50817e-269	2.45899	266.807	1.55955e-267	m5C_1_peak_peak_732
NC_000911.1	1528895	1529187	293	1529054	2281	265.706	1.96789e-266	2.29186	264.169	6.77642e-265	m5C_1_peak_peak_320
NC_000911.1	133192	133375	184	133330	2119	263.47	3.38844e-264	2.36469	261.935	1.16145e-262	m5C_1_peak_peak_22
NC_000911.1	2264536	2264700	165	2264663	2716	260.61	2.45471e-261	2.10309	259.078	8.35603e-260	m5C_1_peak_peak_485
NC_000911.1	1436708	1437121	414	1436799	2777	260.529	2.95801e-261	2.08358	258.997	1.00693e-259	m5C_1_peak_peak_309
NC_000911.1	159833	160072	240	159986	2217	260.106	7.8343e-261	2.2994	258.575	2.66073e-259	m5C_1_peak_peak_30
NC_000911.1	670729	670974	246	670932	2224	256.712	1.94089e-257	2.28174	255.184	6.54636e-256	m5C_1_peak_peak_155
NC_000911.1	2144035	2144236	202	2144185	1966	256.313	4.86407e-257	2.42084	254.785	1.64059e-255	m5C_1_peak_peak_458
NC_000911.1	2537524	2537804	281	2537618	2189	254.229	5.90201e-255	2.28822	252.703	1.98153e-253	m5C_1_peak_peak_547
NC_000911.1	2529063	2530344	1282	2530071	2989	254.08	8.31764e-255	2.00307	252.555	2.78612e-253	m5C_1_peak_peak_545
NC_000911.1	200909	202268	1360	201780	2256	253.442	3.6141e-254	2.25313	251.918	1.20781e-252	m5C_1_peak_peak_45
NC_000911.1	1074647	1074885	239	1074807	2155	249.579	2.63633e-250	2.28503	248.058	8.74984e-249	m5C_1_peak_peak_255
NC_000911.1	1982005	1982367	363	1982254	2496	246.492	3.22107e-247	2.12824	244.974	1.0617e-245	m5C_1_peak_peak_427
NC_000911.1	1874659	1874852	194	1874733	1933	243.736	1.83654e-244	2.38022	242.221	6.01174e-243	m5C_1_peak_peak_399
NC_000911.1	547428	547852	425	547658	1966	241.146	7.14496e-242	2.34812	239.634	2.32274e-240	m5C_1_peak_peak_123
NC_000911.1	3197515	3197794	280	3197592	1932	240.016	9.63829e-241	2.36271	238.505	3.12608e-239	m5C_1_peak_peak_671
NC_000911.1	909324	909504	181	909424	2221	239.862	1.37404e-240	2.21265	238.351	4.45656e-239	m5C_1_peak_peak_216
NC_000911.1	3532540	3533123	584	3532598	2362	235.97	1.07152e-236	2.13836	234.462	3.45144e-235	m5C_1_peak_peak_736
NC_000911.1	1931114	1931519	406	1931191	1912	235.86	1.38038e-236	2.35438	234.353	4.43609e-235	m5C_1_peak_peak_413
NC_000911.1	3560734	3560923	190	3560800	1907	234	1e-234	2.34823	232.494	3.20627e-233	m5C_1_peak_peak_745
NC_000911.1	1659339	1659718	380	1659609	1905	233.257	5.5335e-234	2.34576	231.752	1.77011e-232	m5C_1_peak_peak_353
NC_000911.1	242614	242823	210	242722	1939	233.216	6.08135e-234	2.32564	231.711	1.94536e-232	m5C_1_peak_peak_57
NC_000911.1	982959	983566	608	983017	1896	229.926	1.18577e-230	2.33469	228.425	3.75837e-229	m5C_1_peak_peak_236
NC_000911.1	2830437	2830598	162	2830515	2243	229.476	3.34195e-230	2.16011	227.976	1.05682e-228	m5C_1_peak_peak_617
NC_000911.1	263166	263665	500	263380	1890	227.716	1.92309e-228	2.3273	226.217	6.06736e-227	m5C_1_peak_peak_61
NC_000911.1	1131854	1132010	157	1131933	2092	220.235	5.82103e-221	2.18687	218.744	1.80302e-219	m5C_1_peak_peak_265
NC_000911.1	1048460	1048899	440	1048769	1867	219.32	4.7863e-220	2.299	217.83	1.47911e-218	m5C_1_peak_peak_249
NC_000911.1	60462	60936	475	60686	2198	218.275	5.30884e-219	2.13223	216.786	1.63682e-217	m5C_1_peak_peak_6
NC_000911.1	3519237	3519391	155	3519302	1959	217.166	6.82339e-218	2.23792	215.678	2.09894e-216	m5C_1_peak_peak_733
NC_000911.1	3129949	3130118	170	3130021	2137	216.508	3.10456e-217	2.15049	215.02	9.54993e-216	m5C_1_peak_peak_660
NC_000911.1	403324	403668	345	403424	1855	214.989	1.02565e-215	2.28423	213.503	3.14051e-214	m5C_1_peak_peak_98
NC_000911.1	3246601	3247191	591	3247061	1854	214.629	2.34963e-215	2.283	213.144	7.17794e-214	m5C_1_peak_peak_682
NC_000911.1	2887707	2887931	225	2887801	1855	209.668	2.14783e-210	2.25752	208.188	6.48634e-209	m5C_1_peak_peak_636
NC_000911.1	2560209	2561365	1157	2561266	1829	205.719	1.90985e-206	2.25223	204.244	5.70164e-205	m5C_1_peak_peak_552
NC_000911.1	2888170	2888355	186	2888213	1821	202.899	1.26183e-203	2.24238	201.427	3.74111e-202	m5C_1_peak_peak_637
NC_000911.1	765528	765912	385	765696	2013	202.829	1.48252e-203	2.1448	201.357	4.39542e-202	m5C_1_peak_peak_175
NC_000911.1	2860510	2860735	226	2860577	2254	201.618	2.40991e-202	2.04177	200.147	7.12853e-201	m5C_1_peak_peak_629
NC_000911.1	3227079	3227247	169	3227186	2198	201.096	8.01678e-202	2.06031	199.625	2.37137e-200	m5C_1_peak_peak_677
NC_000911.1	290947	291154	208	291028	1814	200.444	3.59749e-201	2.23377	198.974	1.0617e-199	m5C_1_peak_peak_64
NC_000911.1	1227362	1227519	158	1227450	1814	200.444	3.59749e-201	2.23377	198.974	1.0617e-199	m5C_1_peak_peak_274
NC_000911.1	2563735	2564127	393	2563792	1811	199.396	4.01791e-200	2.23008	197.927	1.18304e-198	m5C_1_peak_peak_554
NC_000911.1	344542	344741	200	344633	2289	197.966	1.08143e-198	2.01469	196.499	3.16957e-197	m5C_1_peak_peak_86
NC_000911.1	135440	135691	252	135531	2179	194.872	1.34276e-195	2.04132	193.409	3.89942e-194	m5C_1_peak_peak_25
NC_000911.1	2397539	2397810	272	2397696	2256	193.452	3.53183e-194	2.00781	191.991	1.02094e-192	m5C_1_peak_peak_514
NC_000911.1	1941392	1941610	219	1941487	1785	190.398	3.99945e-191	2.19808	188.941	1.14551e-189	m5C_1_peak_peak_419
NC_000911.1	766295	766483	189	766397	2006	185.807	1.55955e-186	2.06989	184.355	4.4157e-185	m5C_1_peak_peak_176
NC_000911.1	1849449	1849766	318	1849605	1931	180.526	2.97852e-181	2.07745	179.08	8.31764e-180	m5C_1_peak_peak_392
NC_000911.1	1316305	1316820	516	1316360	1749	178.212	6.13762e-179	2.15377	176.769	1.70216e-177	m5C_1_peak_peak_289
NC_000911.1	1875999	1876305	307	1876114	1746	177.211	6.15177e-178	2.15008	175.769	1.70216e-176	m5C_1_peak_peak_401
NC_000911.1	1403390	1403724	335	1403557	1760	176.936	1.15878e-177	2.14129	175.495	3.1989e-176	m5C_1_peak_peak_303
NC_000911.1	2589932	2591304	1373	2590713	2039	175.162	6.88652e-176	2.00834	173.723	1.89234e-174	m5C_1_peak_peak_561
NC_000911.1	778187	778364	178	778322	1812	172.328	4.69894e-173	2.09164	170.892	1.28233e-171	m5C_1_peak_peak_179
NC_000911.1	1123783	1123999	217	1123854	1721	168.956	1.10662e-169	2.11931	167.524	2.99226e-168	m5C_1_peak_peak_264
NC_000911.1	607065	607322	258	607185	1710	165.373	4.23643e-166	2.10577	163.946	1.1324e-164	m5C_1_peak_peak_136
NC_000911.1	3260055	3260212	158	3260135	1710	165.373	4.23643e-166	2.10577	163.946	1.1324e-164	m5C_1_peak_peak_687
NC_000911.1	306315	306578	264	306534	1706	164.078	8.35603e-165	2.10085	162.653	2.22331e-163	m5C_1_peak_peak_73
NC_000911.1	2645900	2646105	206	2646039	1704	163.432	3.69828e-164	2.09839	162.008	9.81748e-163	m5C_1_peak_peak_574
NC_000911.1	116620	117007	388	116697	1695	160.538	2.89734e-161	2.08731	159.117	7.63836e-160	m5C_1_peak_peak_17
NC_000911.1	3361973	3362854	882	3362498	1691	159.258	5.52077e-160	2.08239	157.839	1.44877e-158	m5C_1_peak_peak_702
NC_000911.1	1455455	1455756	302	1455628	1674	153.864	1.36773e-154	2.06147	152.452	3.53183e-153	m5C_1_peak_peak_311
NC_000911.1	2798058	2798302	245	2798189	1673	153.549	2.82488e-154	2.06024	152.137	7.29458e-153	m5C_1_peak_peak_602
NC_000911.1	2086394	2086559	166	2086488	1715	152.426	3.74973e-153	2.03387	151.016	9.63829e-152	m5C_1_peak_peak_448
NC_000911.1	261502	261910	409	261648	1683	150.898	1.26474e-151	2.04084	149.49	3.23594e-150	m5C_1_peak_peak_60
NC_000911.1	977982	978477	496	978290	1664	150.726	1.87932e-151	2.04916	149.318	4.80839e-150	m5C_1_peak_peak_235
NC_000911.1	2978393	2978548	156	2978448	1656	148.234	5.83445e-149	2.03931	146.831	1.47571e-147	m5C_1_peak_peak_650
NC_000911.1	1034816	1035110	295	1035052	1634	141.469	3.39625e-142	2.01224	140.075	8.41395e-141	m5C_1_peak_peak_246
NC_005229.1	108255	109928	1674	109370	6128	1282.34	0	3.22305	1280.16	0	m5C_1_peak_peak_753
NC_005229.1	112862	113338	477	112951	2333	411.529	0	2.87251	409.875	0	m5C_1_peak_peak_754
NC_005229.1	35728	36381	654	36123	6784	1116.12	0	2.76105	1114.13	0	m5C_1_peak_peak_751
NC_005229.1	81275	81688	414	81349	1934	244.114	7.6913e-245	2.38146	242.599	2.51768e-243	m5C_1_peak_peak_752
NC_005230.1	36143	36346	204	36291	3427	626.57	0	2.94187	624.801	0	m5C_1_peak_peak_756
NC_005230.1	1563	2040	478	1941	16624	2957.45	0	2.89839	2954.67	0	m5C_1_peak_peak_755
NC_005230.1	39776	39963	188	39896	1830	159.308	4.9204e-160	2.01782	157.889	1.29122e-158	m5C_1_peak_peak_757
NC_005231.1	6168	6575	408	6453	1844	211.048	8.95365e-212	2.27069	209.566	2.71644e-210	m5C_1_peak_peak_759
NC_005232.1	22401	22923	523	22860	3394	990.173	0	4.17832	988.242	0	m5C_1_peak_peak_760
NC_005232.1	77119	77639	521	77578	3325	947.587	0	4.0934	945.673	0	m5C_1_peak_peak_766
NC_005232.1	34813	35137	325	34875	39272	4645.68	0	2.31836	4642.67	0	m5C_1_peak_peak_763
NC_005232.1	23941	24087	147	24007	1912	235.86	1.38038e-236	2.35438	234.353	4.43609e-235	m5C_1_peak_peak_762
