# Supplementary material for: Global discovery of RNA modifications and functional analysis of m5C methylome in cyanobacteria
Source: J Biol Chem. 2026 Jan 7;302(2):111133. doi: 10.1016/j.jbc.2026.111133 (PMC12860351; doi:10.1016/j.jbc.2026.111133)
Supplement: Table S7 [file mmc7.xlsx]

## Sheet: Table S7
Table S7. List of the m5C sites identified by both bis-seq and m5C-MeRIP in Synechocystis.
Chr	sites	strand	gene_id
NC_000911.1	837045	-	SGL_RS05795
NC_000911.1	837139	-	SGL_RS05795
NC_000911.1	837259	-	SGL_RS05795
NC_000911.1	837496	-	SGL_RS05800
NC_000911.1	838297	-	SGL_RS05815
NC_000911.1	839063	-	SGL_RS05820
NC_000911.1	839592	-	SGL_RS05825
NC_000911.1	839720	-	SGL_RS05825
NC_000911.1	2250278	+	SGL_RS12455
NC_000911.1	2250289	+	SGL_RS12455
NC_000911.1	2576238	+	SGL_RS13865
NC_000911.1	1558585	-	SGL_RS09155
NC_000911.1	1430501	+	SGL_RS08580
NC_000911.1	1430514	+	SGL_RS08580
NC_000911.1	1430618	+	SGL_RS08580
NC_000911.1	1430808	+	SGL_RS08580
NC_000911.1	2939484	-	SGL_RS15555
NC_000911.1	2939537	-	SGL_RS15555
NC_000911.1	1842821	-	SGL_RS19605
NC_000911.1	2527172	+	SGL_RS13615
NC_000911.1	2527207	+	SGL_RS13615
NC_000911.1	2527463	+	SGL_RS13615
NC_000911.1	2527495	+	SGL_RS13615
NC_000911.1	2527504	+	SGL_RS13615
NC_000911.1	2527505	+	SGL_RS13615
NC_000911.1	2527658	+	SGL_RS13615
NC_000911.1	3399115	+	SGL_RS17575
NC_000911.1	1828236	+	SGL_RS10510
NC_000911.1	1831245	-	SGL_RS10525
NC_000911.1	1831349	-	SGL_RS10525
NC_000911.1	1165624	-	SGL_RS07315
NC_000911.1	1165688	-	SGL_RS07315
NC_000911.1	1165850	-	SGL_RS07315
NC_000911.1	1165863	-	SGL_RS07315
NC_000911.1	1165895	-	SGL_RS07315
NC_000911.1	2913404	+	SGL_RS15430
NC_000911.1	1348698	-	SGL_RS08200
NC_000911.1	1348982	-	SGL_RS08205
NC_000911.1	810981	-	SGL_RS18710
NC_000911.1	811022	-	SGL_RS18710
NC_000911.1	811032	-	SGL_RS18710
NC_000911.1	811156	-	SGL_RS18710
NC_000911.1	983885	+	SGL_RS06480
NC_000911.1	983983	+	SGL_RS06480
NC_000911.1	984033	+	SGL_RS06480
NC_000911.1	984211	+	SGL_RS06480
NC_000911.1	2177453	+	SGL_RS12105
NC_000911.1	2177488	+	SGL_RS12105
NC_000911.1	2177541	+	SGL_RS12105
NC_000911.1	2177717	+	SGL_RS12105
NC_000911.1	2178165	+	SGL_RS12110
NC_000911.1	2847033	-	SGL_RS15140
NC_000911.1	696025	+	SGL_RS05110
NC_000911.1	696625	+	SGL_RS05110
NC_000911.1	696630	+	SGL_RS05110
NC_000911.1	836389	-	SGL_RS05790
NC_000911.1	3175499	+	SGL_RS16585
NC_000911.1	3175736	+	SGL_RS16585
NC_000911.1	3176169	+	SGL_RS16585
NC_000911.1	2480764	+	SGL_RS13425
NC_000911.1	671978	+	SGL_RS04995
NC_000911.1	2350157	-	SGL_RS12880
NC_000911.1	2849607	+	SGL_RS15155
NC_000911.1	2849608	+	SGL_RS15155
NC_000911.1	2849613	+	SGL_RS15155
NC_000911.1	856135	-	SGL_RS05925
NC_000911.1	856154	-	SGL_RS05925
NC_000911.1	856202	-	SGL_RS05925
NC_000911.1	856527	-	SGL_RS05925
NC_000911.1	857848	-	SGL_RS05930
NC_000911.1	858309	-	SGL_RS05930
NC_000911.1	858357	-	SGL_RS05930
NC_000911.1	861535	-	SGL_RS05935
NC_000911.1	861931	-	SGL_RS05940
NC_000911.1	861964	-	SGL_RS05940
NC_000911.1	862054	-	SGL_RS05940
NC_000911.1	1424868	-	SGL_RS08565
NC_000911.1	1425405	-	SGL_RS08565
NC_000911.1	1426061	-	SGL_RS08565
NC_000911.1	1426195	-	SGL_RS08565
NC_000911.1	1426471	-	SGL_RS08565
NC_000911.1	568848	-	SGL_RS04515
NC_000911.1	611200	+	SGL_RS04720
NC_000911.1	611326	+	SGL_RS04720
NC_000911.1	611884	+	SGL_RS04720
NC_000911.1	879412	+	SGL_RS06000
NC_000911.1	3278427	-	SGL_RS17045
NC_000911.1	1919456	-	SGL_RS10940
NC_000911.1	1919726	-	SGL_RS10940
NC_000911.1	2292339	+	SGL_RS12650
NC_000911.1	2292347	+	SGL_RS12650
NC_000911.1	2292652	+	SGL_RS12650
NC_000911.1	2292684	+	SGL_RS12650
NC_000911.1	2294231	+	SGL_RS12650
NC_000911.1	3545061	-	SGL_RS18255
NC_000911.1	3545062	-	SGL_RS18255
NC_000911.1	3545210	-	SGL_RS18260
NC_000911.1	3545325	-	SGL_RS18260
NC_000911.1	3500185	+	SGL_RS18015
NC_000911.1	1864647	+	SGL_RS20030
NC_000911.1	1864678	+	SGL_RS20030
NC_000911.1	1864681	+	SGL_RS20030
NC_000911.1	1721614	-	SGL_RS10000
NC_000911.1	1721616	-	SGL_RS10000
NC_000911.1	3252547	+	SGL_RS16930
NC_000911.1	3252875	+	SGL_RS16930
NC_000911.1	2806636	+	SGL_RS14950
NC_000911.1	3284469	-	SGL_RS17080
NC_000911.1	3260554	-	SGL_RS16955
NC_000911.1	3260580	-	SGL_RS16955
NC_000911.1	177077	-	SGL_RS02700
NC_000911.1	177110	-	SGL_RS02700
NC_000911.1	177116	-	SGL_RS02700
NC_000911.1	177324	-	SGL_RS02700
NC_000911.1	177499	-	SGL_RS02700
NC_000911.1	2613164	+	SGL_RS14045
NC_000911.1	2613308	+	SGL_RS14045
NC_000911.1	1712692	-	SGL_RS09950
NC_000911.1	2131775	-	SGL_RS11935
NC_000911.1	334725	-	SGL_RS03435
NC_000911.1	334811	-	SGL_RS03435
NC_000911.1	2313850	-	SGL_RS12750
NC_000911.1	2314525	-	SGL_RS12750
NC_000911.1	2269519	-	SGL_RS12540
NC_000911.1	2269537	-	SGL_RS12540
NC_000911.1	2269641	-	SGL_RS12540
NC_000911.1	2269747	-	SGL_RS12540
NC_000911.1	2269937	-	SGL_RS12540
NC_000911.1	471967	+	SGL_RS04115
NC_000911.1	471990	+	SGL_RS04115
NC_000911.1	3251661	+	SGL_RS16930
NC_000911.1	280007	-	SGL_RS03180
NC_000911.1	280900	-	SGL_RS03185
NC_000911.1	281225	-	SGL_RS03190
NC_000911.1	2192586	-	SGL_RS12170
NC_000911.1	1713446	+	SGL_RS09955
NC_000911.1	715472	-	SGL_RS05200
NC_000911.1	2470799	-	SGL_RS13385
NC_000911.1	2471261	-	SGL_RS13385
NC_000911.1	2471465	-	SGL_RS13385
NC_000911.1	2471503	-	SGL_RS13385
NC_000911.1	2471583	-	SGL_RS13385
NC_000911.1	827993	-	SGL_RS05725
NC_000911.1	828417	-	SGL_RS05725
NC_000911.1	828425	-	SGL_RS05725
NC_000911.1	2153029	+	SGL_RS12050
NC_000911.1	2153030	+	SGL_RS12050
NC_000911.1	2153643	+	SGL_RS12050
NC_000911.1	843378	+	SGL_RS05855
NC_000911.1	1062063	+	SGL_RS06860
NC_000911.1	3546224	-	SGL_RS18260
NC_000911.1	1055159	+	SGL_RS06815
NC_000911.1	2413795	-	SGL_RS13120
NC_000911.1	2413873	-	SGL_RS13120
NC_000911.1	854664	-	SGL_RS05925
NC_000911.1	854679	-	SGL_RS05925
NC_000911.1	855149	-	SGL_RS05925
NC_000911.1	2323730	-	SGL_RS12775
NC_000911.1	2807273	-	SGL_RS14955
NC_000911.1	2807517	-	SGL_RS14955
NC_000911.1	447267	+	SGL_RS03990
NC_000911.1	603604	-	SGL_RS04690
NC_000911.1	603747	-	SGL_RS04690
NC_000911.1	908282	+	SGL_RS06120
NC_000911.1	220525	-	SGL_RS02895
NC_000911.1	2478704	+	SGL_RS13415
NC_000911.1	2479035	+	SGL_RS13415
NC_000911.1	478800	-	SGL_RS04160
NC_000911.1	2961132	+	SGL_RS15650
NC_000911.1	146612	+	SGL_RS02540
NC_000911.1	1017061	+	SGL_RS06630
NC_000911.1	2221193	+	SGL_RS12295
NC_000911.1	2221850	+	SGL_RS18960
NC_000911.1	2221858	+	SGL_RS18960
NC_000911.1	566374	+	SGL_RS04510
NC_000911.1	942694	+	SGL_RS06305
NC_000911.1	943215	+	SGL_RS06305
NC_000911.1	3230454	+	SGL_RS16825
NC_000911.1	2040654	-	SGL_RS11520
NC_000911.1	1722194	-	SGL_RS10005
NC_000911.1	1722435	-	SGL_RS10005
NC_000911.1	1722727	-	SGL_RS10005
NC_000911.1	1722935	-	SGL_RS10005
NC_000911.1	916345	+	SGL_RS06170
NC_000911.1	2082627	+	SGL_RS11695
NC_000911.1	3153152	-	SGL_RS16495
NC_000911.1	3153462	-	SGL_RS16500
NC_000911.1	3153709	-	SGL_RS16500
NC_000911.1	3153866	-	SGL_RS16500
NC_000911.1	3153893	-	SGL_RS16500
NC_000911.1	3153894	-	SGL_RS16500
NC_000911.1	3153934	-	SGL_RS16500
NC_000911.1	3154638	-	SGL_RS16500
NC_000911.1	3157195	+	SGL_RS16510
NC_000911.1	3157238	+	SGL_RS16510
NC_000911.1	3169382	+	SGL_RS16565
NC_000911.1	3169404	+	SGL_RS16565
NC_000911.1	3169501	+	SGL_RS16565
NC_000911.1	3169883	+	SGL_RS16565
NC_000911.1	3171452	+	SGL_RS16575
NC_000911.1	3171507	+	SGL_RS16575
NC_000911.1	3172120	+	SGL_RS16575
NC_000911.1	1751413	-	SGL_RS10150
NC_000911.1	1751459	-	SGL_RS10150
NC_000911.1	1053969	+	SGL_RS06815
NC_000911.1	1930011	+	SGL_RS10995
NC_000911.1	383605	+	SGL_RS18675
NC_000911.1	2206596	+	SGL_RS12230
NC_000911.1	2404837	-	SGL_RS13065
NC_000911.1	1560445	+	SGL_RS09170
NC_000911.1	1560448	+	SGL_RS09170
NC_000911.1	2315598	-	SGL_RS12755
NC_000911.1	511825	+	SGL_RS04275
NC_000911.1	126847	+	SGL_RS02435
NC_000911.1	126972	+	SGL_RS02435
NC_000911.1	944879	+	SGL_RS06310
NC_000911.1	2428095	+	SGL_RS13200
NC_000911.1	2428534	+	SGL_RS13200
NC_000911.1	3150660	-	SGL_RS16485
NC_000911.1	3150718	-	SGL_RS16485
NC_000911.1	3150784	-	SGL_RS16485
NC_000911.1	3151119	-	SGL_RS16485
NC_000911.1	2045765	-	SGL_RS11545
NC_000911.1	2045807	-	SGL_RS11545
NC_000911.1	2045941	-	SGL_RS11545
NC_000911.1	2045945	-	SGL_RS11545
NC_000911.1	2046133	-	SGL_RS11545
NC_000911.1	2046258	-	SGL_RS11545
NC_000911.1	842174	-	SGL_RS05850
NC_000911.1	842245	-	SGL_RS05850
NC_000911.1	2063406	+	SGL_RS11615
NC_000911.1	2063456	+	SGL_RS11615
NC_000911.1	2064028	+	SGL_RS11615
NC_000911.1	2064444	+	SGL_RS11615
NC_000911.1	2064472	+	SGL_RS11615
NC_000911.1	2065014	+	SGL_RS11615
NC_000911.1	2065191	+	SGL_RS11615
NC_000911.1	2066054	-	SGL_RS11625
NC_000911.1	2066089	-	SGL_RS11625
NC_000911.1	819054	-	SGL_RS05660
NC_000911.1	819331	-	SGL_RS05660
NC_000911.1	819661	-	SGL_RS05660
NC_000911.1	819671	-	SGL_RS05660
NC_000911.1	820127	-	SGL_RS05665
NC_000911.1	3181820	-	SGL_RS16605
NC_000911.1	3181825	-	SGL_RS16605
NC_000911.1	1667275	+	SGL_RS09705
NC_000911.1	1667878	+	SGL_RS09705
NC_000911.1	1854413	+	SGL_RS10640
NC_000911.1	1854470	+	SGL_RS10640
NC_000911.1	1854926	+	SGL_RS10640
NC_000911.1	1855011	+	SGL_RS10640
NC_000911.1	1855257	+	SGL_RS10640
NC_000911.1	1855352	+	SGL_RS10640
NC_000911.1	1855600	+	SGL_RS10640
NC_000911.1	1855933	+	SGL_RS10640
NC_000911.1	2068155	+	SGL_RS11630
NC_000911.1	1767319	+	SGL_RS10230
NC_000911.1	3011869	+	SGL_RS15890
NC_000911.1	3011886	+	SGL_RS15890
NC_000911.1	3011891	+	SGL_RS15890
NC_000911.1	3011906	+	SGL_RS15890
NC_000911.1	3012111	+	SGL_RS15890
NC_000911.1	3012129	+	SGL_RS15890
NC_000911.1	3012138	+	SGL_RS15890
NC_000911.1	3012154	+	SGL_RS15890
NC_000911.1	3013072	+	SGL_RS15890
NC_000911.1	3013594	+	SGL_RS15890
NC_000911.1	3013689	+	SGL_RS15890
NC_000911.1	1557716	-	SGL_RS09150
NC_000911.1	1557717	-	SGL_RS09150
NC_000911.1	96333	-	SGL_RS02295
NC_000911.1	96494	-	SGL_RS02295
NC_000911.1	96521	-	SGL_RS02295
NC_000911.1	96765	-	SGL_RS02295
NC_000911.1	96812	-	SGL_RS02295
NC_000911.1	96818	-	SGL_RS02295
NC_000911.1	97013	-	SGL_RS02295
NC_000911.1	97173	-	SGL_RS02295
NC_000911.1	97512	-	SGL_RS02295
NC_000911.1	97817	-	SGL_RS02295
NC_000911.1	97851	-	SGL_RS02295
NC_000911.1	97910	-	SGL_RS02295
NC_000911.1	97939	-	SGL_RS02295
NC_000911.1	98211	-	SGL_RS02295
NC_000911.1	98215	-	SGL_RS02295
NC_000911.1	98236	-	SGL_RS02295
NC_000911.1	98351	-	SGL_RS02295
NC_000911.1	2468245	-	SGL_RS13375
NC_000911.1	2468707	-	SGL_RS13375
NC_000911.1	2607923	+	SGL_RS14030
NC_000911.1	2608211	+	SGL_RS14030
NC_000911.1	2608723	+	SGL_RS14030
NC_000911.1	2608766	+	SGL_RS14030
NC_000911.1	2608845	+	SGL_RS14030
NC_000911.1	2608988	+	SGL_RS14030
NC_000911.1	2609190	+	SGL_RS14030
NC_000911.1	2609194	+	SGL_RS14030
NC_000911.1	2609195	+	SGL_RS14030
NC_000911.1	2609232	+	SGL_RS14030
NC_000911.1	1584637	-	SGL_RS09265
NC_000911.1	1584990	-	SGL_RS09265
NC_000911.1	1097842	+	SGL_RS07010
NC_000911.1	1097857	+	SGL_RS07010
NC_000911.1	2526050	-	SGL_RS13610
NC_000911.1	2409526	-	SGL_RS19960
NC_000911.1	2409616	-	SGL_RS13100
NC_000911.1	2409649	-	SGL_RS13100
NC_000911.1	2409668	-	SGL_RS13100
NC_000911.1	2409669	-	SGL_RS13100
NC_000911.1	172772	-	SGL_RS02670
NC_000911.1	93711	+	SGL_RS02280
NC_000911.1	93724	+	SGL_RS02280
NC_000911.1	1783575	-	SGL_RS10300
NC_000911.1	3532049	-	SGL_RS18185
NC_000911.1	3532082	-	SGL_RS18185
NC_000911.1	3532266	-	SGL_RS18185
NC_000911.1	2529548	+	SGL_RS13625
NC_000911.1	201254	+	SGL_RS02815
NC_000911.1	909355	-	SGL_RS06130
NC_000911.1	909402	-	SGL_RS06130
NC_000911.1	1048570	-	SGL_RS06775
NC_000911.1	403325	+	SGL_RS03815
NC_000911.1	403326	+	SGL_RS03815
NC_000911.1	3246683	-	SGL_RS16915
NC_000911.1	3247122	-	SGL_RS16915
NC_000911.1	2887865	+	SGL_RS15320
NC_000911.1	135615	+	SGL_RS02480
NC_000911.1	2591055	+	SGL_RS13950
NC_005231.1	6530	-	SGL_RS01165
NC_005232.1	34874	+	SGL_RS01545
