# Supplementary material for: Global discovery of RNA modifications and functional analysis of m5C methylome in cyanobacteria
Source: J Biol Chem. 2026 Jan 7;302(2):111133. doi: 10.1016/j.jbc.2026.111133 (PMC12860351; doi:10.1016/j.jbc.2026.111133)
Supplement: Table S8 [file mmc8.xlsx]

## Sheet: Table S8
Table S8. GO enrichment analysis of genes with m5C modification in Synechocystis.
ID	Term	Ontology	Count	Pop Hits	Total Counts	Pop Total	Fold Enrichment	Pvalue	FDR	Enrichment.Score	Gene Ratio	Genes
GO:0043604	amide biosynthetic process	Biological process	39	102	141	906	2.45682	1.78906e-09	4.36531e-07	8.74737	0.276596	SGL_RS12505//SGL_RS15560//SGL_RS12490//SGL_RS10930//SGL_RS10000//SGL_RS05750//SGL_RS03485//SGL_RS02480//SGL_RS13065//SGL_RS12170//SGL_RS10940//SGL_RS10935//SGL_RS10150//SGL_RS10005//SGL_RS07595//SGL_RS06205//SGL_RS06200//SGL_RS05940//SGL_RS05850//SGL_RS05830//SGL_RS05825//SGL_RS05820//SGL_RS05815//SGL_RS05800//SGL_RS05795//SGL_RS05790//SGL_RS05785//SGL_RS05780//SGL_RS05775//SGL_RS05770//SGL_RS057…
GO:0043043	peptide biosynthetic process	Biological process	37	96	141	906	2.47651	4.10629e-09	5.00967e-07	8.38655	0.262411	SGL_RS12505//SGL_RS12490//SGL_RS10930//SGL_RS10000//SGL_RS05750//SGL_RS03485//SGL_RS02480//SGL_RS13065//SGL_RS12170//SGL_RS10940//SGL_RS10935//SGL_RS10150//SGL_RS10005//SGL_RS07595//SGL_RS06205//SGL_RS06200//SGL_RS05940//SGL_RS05850//SGL_RS05830//SGL_RS05825//SGL_RS05820//SGL_RS05815//SGL_RS05800//SGL_RS05795//SGL_RS05790//SGL_RS05785//SGL_RS05780//SGL_RS05775//SGL_RS05770//SGL_RS05765//SGL_RS187…
GO:0006412	translation	Biological process	36	93	141	906	2.4873	6.17536e-09	5.02263e-07	8.20934	0.255319	SGL_RS13065//SGL_RS12170//SGL_RS10940//SGL_RS10935//SGL_RS10150//SGL_RS10005//SGL_RS07595//SGL_RS06205//SGL_RS06200//SGL_RS05940//SGL_RS05850//SGL_RS05830//SGL_RS05825//SGL_RS05820//SGL_RS05815//SGL_RS05800//SGL_RS05795//SGL_RS05790//SGL_RS05785//SGL_RS05780//SGL_RS05775//SGL_RS05770//SGL_RS05765//SGL_RS18715//SGL_RS05745//SGL_RS05740//SGL_RS05720//SGL_RS05715//SGL_RS05710//SGL_RS05695//SGL_RS125…
GO:0006518	peptide metabolic process	Biological process	37	104	141	906	2.28601	5.61179e-08	3.42319e-06	7.2509	0.262411	SGL_RS12505//SGL_RS12490//SGL_RS10930//SGL_RS10000//SGL_RS05750//SGL_RS03485//SGL_RS02480//SGL_RS13065//SGL_RS12170//SGL_RS10940//SGL_RS10935//SGL_RS10150//SGL_RS10005//SGL_RS07595//SGL_RS06205//SGL_RS06200//SGL_RS05940//SGL_RS05850//SGL_RS05830//SGL_RS05825//SGL_RS05820//SGL_RS05815//SGL_RS05800//SGL_RS05795//SGL_RS05790//SGL_RS05785//SGL_RS05780//SGL_RS05775//SGL_RS05770//SGL_RS05765//SGL_RS187…
GO:0043603	cellular amide metabolic process	Biological process	39	118	141	906	2.12369	2.34578e-07	1.14474e-05	6.62971	0.276596	SGL_RS12505//SGL_RS15560//SGL_RS12490//SGL_RS10930//SGL_RS10000//SGL_RS05750//SGL_RS03485//SGL_RS02480//SGL_RS13065//SGL_RS12170//SGL_RS10940//SGL_RS10935//SGL_RS10150//SGL_RS10005//SGL_RS07595//SGL_RS06205//SGL_RS06200//SGL_RS05940//SGL_RS05850//SGL_RS05830//SGL_RS05825//SGL_RS05820//SGL_RS05815//SGL_RS05800//SGL_RS05795//SGL_RS05790//SGL_RS05785//SGL_RS05780//SGL_RS05775//SGL_RS05770//SGL_RS057…
GO:1901566	organonitrogen compound biosynthetic process	Biological process	67	273	141	906	1.57696	1.61508e-06	5.68374e-05	5.79181	0.475177	SGL_RS04690//SGL_RS17660//SGL_RS13030//SGL_RS11020//SGL_RS01895//SGL_RS09705//SGL_RS02700//SGL_RS02675//SGL_RS02670//SGL_RS12505//SGL_RS17050//SGL_RS15825//SGL_RS13120//SGL_RS15560//SGL_RS17620//SGL_RS12850//SGL_RS18015//SGL_RS09105//SGL_RS16925//SGL_RS07980//SGL_RS16920//SGL_RS04515//SGL_RS15155//SGL_RS12490//SGL_RS15325//SGL_RS04340//SGL_RS17380//SGL_RS04160//SGL_RS02895//SGL_RS10930//SGL_RS100…
GO:0019538	protein metabolic process	Biological process	45	155	141	906	1.86548	1.63058e-06	5.68374e-05	5.78766	0.319149	SGL_RS11110//SGL_RS03185//SGL_RS15315//SGL_RS12505//SGL_RS17300//SGL_RS16910//SGL_RS16735//SGL_RS12410//SGL_RS12230//SGL_RS10290//SGL_RS10930//SGL_RS10000//SGL_RS05750//SGL_RS03485//SGL_RS02480//SGL_RS13065//SGL_RS12170//SGL_RS10940//SGL_RS10935//SGL_RS10150//SGL_RS10005//SGL_RS07595//SGL_RS06205//SGL_RS06200//SGL_RS05940//SGL_RS05850//SGL_RS05830//SGL_RS05825//SGL_RS05820//SGL_RS05815//SGL_RS058…
GO:0034645	cellular macromolecule biosynthetic process	Biological process	37	122	141	906	1.94873	6.18907e-06	0.000188767	5.20837	0.262411	SGL_RS12505//SGL_RS17050//SGL_RS10930//SGL_RS10000//SGL_RS05750//SGL_RS03485//SGL_RS02480//SGL_RS13065//SGL_RS12170//SGL_RS10940//SGL_RS10935//SGL_RS10150//SGL_RS10005//SGL_RS07595//SGL_RS06205//SGL_RS06200//SGL_RS05940//SGL_RS05850//SGL_RS05830//SGL_RS05825//SGL_RS05820//SGL_RS05815//SGL_RS05800//SGL_RS05795//SGL_RS05790//SGL_RS05785//SGL_RS05780//SGL_RS05775//SGL_RS05770//SGL_RS05765//SGL_RS187…
GO:0044267	cellular protein metabolic process	Biological process	37	123	141	906	1.93288	7.7275e-06	0.000205136	5.11196	0.262411	SGL_RS15315//SGL_RS12505//SGL_RS10930//SGL_RS10000//SGL_RS05750//SGL_RS03485//SGL_RS02480//SGL_RS13065//SGL_RS12170//SGL_RS10940//SGL_RS10935//SGL_RS10150//SGL_RS10005//SGL_RS07595//SGL_RS06205//SGL_RS06200//SGL_RS05940//SGL_RS05850//SGL_RS05830//SGL_RS05825//SGL_RS05820//SGL_RS05815//SGL_RS05800//SGL_RS05795//SGL_RS05790//SGL_RS05785//SGL_RS05780//SGL_RS05775//SGL_RS05770//SGL_RS05765//SGL_RS187…
GO:1901564	organonitrogen compound metabolic process	Biological process	82	374	141	906	1.40881	8.40723e-06	0.000205136	5.07535	0.58156	SGL_RS11110//SGL_RS03185//SGL_RS04690//SGL_RS15315//SGL_RS17660//SGL_RS13030//SGL_RS11020//SGL_RS01895//SGL_RS09705//SGL_RS02700//SGL_RS02675//SGL_RS02670//SGL_RS12505//SGL_RS17050//SGL_RS15825//SGL_RS13120//SGL_RS15560//SGL_RS17620//SGL_RS12850//SGL_RS18015//SGL_RS09105//SGL_RS16925//SGL_RS07980//SGL_RS16510//SGL_RS16920//SGL_RS04515//SGL_RS15155//SGL_RS12490//SGL_RS15325//SGL_RS11170//SGL_RS043…
GO:0044271	cellular nitrogen compound biosynthetic process	Biological process	61	261	141	906	1.50175	4.58745e-05	0.00101758	4.33843	0.432624	SGL_RS17660//SGL_RS13030//SGL_RS11020//SGL_RS01895//SGL_RS09705//SGL_RS02700//SGL_RS02675//SGL_RS02670//SGL_RS12505//SGL_RS10995//SGL_RS15825//SGL_RS13120//SGL_RS15560//SGL_RS04515//SGL_RS15155//SGL_RS12490//SGL_RS10930//SGL_RS10000//SGL_RS05750//SGL_RS03485//SGL_RS02480//SGL_RS13065//SGL_RS12170//SGL_RS10940//SGL_RS10935//SGL_RS10150//SGL_RS10005//SGL_RS07595//SGL_RS06205//SGL_RS06200//SGL_RS059…
GO:0009059	macromolecule biosynthetic process	Biological process	44	175	141	906	1.61556	0.000152816	0.00310727	3.81583	0.312057	SGL_RS12505//SGL_RS17050//SGL_RS10930//SGL_RS10000//SGL_RS05750//SGL_RS03485//SGL_RS02480//SGL_RS13065//SGL_RS12170//SGL_RS10940//SGL_RS10935//SGL_RS10150//SGL_RS10005//SGL_RS07595//SGL_RS06205//SGL_RS06200//SGL_RS05940//SGL_RS05850//SGL_RS05830//SGL_RS05825//SGL_RS05820//SGL_RS05815//SGL_RS05800//SGL_RS05795//SGL_RS05790//SGL_RS05785//SGL_RS05780//SGL_RS05775//SGL_RS05770//SGL_RS05765//SGL_RS187…
GO:1901576	organic substance biosynthetic process	Biological process	81	394	141	906	1.32098	0.000206354	0.0038731	3.68539	0.574468	SGL_RS13555//SGL_RS04690//SGL_RS17660//SGL_RS13030//SGL_RS11020//SGL_RS01895//SGL_RS09705//SGL_RS02700//SGL_RS02675//SGL_RS02670//SGL_RS03435//SGL_RS12505//SGL_RS10995//SGL_RS17050//SGL_RS15825//SGL_RS13120//SGL_RS15560//SGL_RS17620//SGL_RS12850//SGL_RS18015//SGL_RS09105//SGL_RS16925//SGL_RS07980//SGL_RS16920//SGL_RS04515//SGL_RS15155//SGL_RS12490//SGL_RS05670//SGL_RS05665//SGL_RS15325//SGL_RS043…
GO:0010467	gene expression	Biological process	45	184	141	906	1.57146	0.000260919	0.00454745	3.58349	0.319149	SGL_RS12505//SGL_RS10930//SGL_RS10000//SGL_RS05750//SGL_RS03485//SGL_RS02480//SGL_RS13065//SGL_RS12170//SGL_RS10940//SGL_RS10935//SGL_RS10150//SGL_RS10005//SGL_RS07595//SGL_RS06205//SGL_RS06200//SGL_RS05940//SGL_RS05850//SGL_RS05830//SGL_RS05825//SGL_RS05820//SGL_RS05815//SGL_RS05800//SGL_RS05795//SGL_RS05790//SGL_RS05785//SGL_RS05780//SGL_RS05775//SGL_RS05770//SGL_RS05765//SGL_RS18715//SGL_RS057…
GO:0009058	biosynthetic process	Biological process	82	404	141	906	1.30419	0.000307078	0.00499513	3.51275	0.58156	SGL_RS13785//SGL_RS13555//SGL_RS04690//SGL_RS17660//SGL_RS13030//SGL_RS11020//SGL_RS01895//SGL_RS09705//SGL_RS02700//SGL_RS02675//SGL_RS02670//SGL_RS03435//SGL_RS12505//SGL_RS10995//SGL_RS17050//SGL_RS15825//SGL_RS13120//SGL_RS15560//SGL_RS17620//SGL_RS12850//SGL_RS18015//SGL_RS09105//SGL_RS16925//SGL_RS07980//SGL_RS16920//SGL_RS04515//SGL_RS15155//SGL_RS12490//SGL_RS05670//SGL_RS05665//SGL_RS153…
GO:0044249	cellular biosynthetic process	Biological process	79	388	141	906	1.30829	0.000420609	0.00641429	3.37612	0.560284	SGL_RS13555//SGL_RS04690//SGL_RS17660//SGL_RS13030//SGL_RS11020//SGL_RS01895//SGL_RS09705//SGL_RS02700//SGL_RS02675//SGL_RS02670//SGL_RS03435//SGL_RS12505//SGL_RS10995//SGL_RS17050//SGL_RS15825//SGL_RS13120//SGL_RS15560//SGL_RS17620//SGL_RS12850//SGL_RS18015//SGL_RS09105//SGL_RS16925//SGL_RS07980//SGL_RS16920//SGL_RS04515//SGL_RS15155//SGL_RS12490//SGL_RS05670//SGL_RS05665//SGL_RS15325//SGL_RS043…
GO:1901607	alpha-amino acid biosynthetic process	Biological process	13	43	141	906	1.9426	0.0097226	0.139548	2.01222	0.0921986	SGL_RS04690//SGL_RS17620//SGL_RS12850//SGL_RS18015//SGL_RS09105//SGL_RS16925//SGL_RS07980//SGL_RS15325//SGL_RS04340//SGL_RS17380//SGL_RS04160//SGL_RS02895//SGL_RS16740
GO:0009081	branched-chain amino acid metabolic process	Biological process	5	10	141	906	3.21277	0.0111093	0.150592	1.95431	0.035461	SGL_RS16510//SGL_RS17620//SGL_RS12850//SGL_RS18015//SGL_RS09105
GO:1901605	alpha-amino acid metabolic process	Biological process	15	54	141	906	1.78487	0.0129439	0.166227	1.88794	0.106383	SGL_RS04690//SGL_RS17620//SGL_RS12850//SGL_RS18015//SGL_RS09105//SGL_RS16925//SGL_RS07980//SGL_RS15325//SGL_RS11170//SGL_RS04340//SGL_RS17380//SGL_RS04160//SGL_RS02895//SGL_RS17330//SGL_RS16740
GO:0009064	glutamine family amino acid metabolic process	Biological process	6	15	141	906	2.57021	0.0190487	0.232394	1.72014	0.0425532	SGL_RS11170//SGL_RS04340//SGL_RS17380//SGL_RS04160//SGL_RS02895//SGL_RS17330
GO:0008652	cellular amino acid biosynthetic process	Biological process	14	53	141	906	1.69731	0.0252772	0.274892	1.59727	0.0992908	SGL_RS16920//SGL_RS04690//SGL_RS17620//SGL_RS12850//SGL_RS18015//SGL_RS09105//SGL_RS16925//SGL_RS07980//SGL_RS15325//SGL_RS04340//SGL_RS17380//SGL_RS04160//SGL_RS02895//SGL_RS16740
GO:0006457	protein folding	Biological process	5	12	141	906	2.6773	0.0268316	0.274892	1.57135	0.035461	SGL_RS18085//SGL_RS12750//SGL_RS11615//SGL_RS06170//SGL_RS16915
GO:0043648	dicarboxylic acid metabolic process	Biological process	5	12	141	906	2.6773	0.0268316	0.274892	1.57135	0.035461	SGL_RS03435//SGL_RS16925//SGL_RS17380//SGL_RS04160//SGL_RS02895
GO:0046394	carboxylic acid biosynthetic process	Biological process	18	74	141	906	1.56297	0.0270386	0.274892	1.56802	0.12766	SGL_RS04690//SGL_RS03435//SGL_RS15560//SGL_RS17620//SGL_RS12850//SGL_RS18015//SGL_RS09105//SGL_RS16925//SGL_RS07980//SGL_RS16920//SGL_RS05670//SGL_RS05665//SGL_RS15325//SGL_RS04340//SGL_RS17380//SGL_RS04160//SGL_RS02895//SGL_RS16740
GO:0015979	photosynthesis	Biological process	6	17	141	906	2.26783	0.0360266	0.35162	1.44338	0.0425532	SGL_RS13610//SGL_RS12650//SGL_RS08585//SGL_RS03465//SGL_RS12620//SGL_RS14825
GO:0016053	organic acid biosynthetic process	Biological process	18	78	141	906	1.48282	0.044556	0.396076	1.35109	0.12766	SGL_RS04690//SGL_RS03435//SGL_RS15560//SGL_RS17620//SGL_RS12850//SGL_RS18015//SGL_RS09105//SGL_RS16925//SGL_RS07980//SGL_RS16920//SGL_RS05670//SGL_RS05665//SGL_RS15325//SGL_RS04340//SGL_RS17380//SGL_RS04160//SGL_RS02895//SGL_RS16740
GO:0043228	non-membrane-bounded organelle	Cellular component	29	52	65	297	2.54822	2.23205e-09	3.00996e-08	8.6513	0.446154	SGL_RS14825//SGL_RS05745//SGL_RS06200//SGL_RS12505//SGL_RS05850//SGL_RS05790//SGL_RS05785//SGL_RS18715//SGL_RS05740//SGL_RS05715//SGL_RS05695//SGL_RS13065//SGL_RS05815//SGL_RS05800//SGL_RS05795//SGL_RS05775//SGL_RS05765//SGL_RS05720//SGL_RS10940//SGL_RS10935//SGL_RS10005//SGL_RS07595//SGL_RS05830//SGL_RS05940//SGL_RS05820//SGL_RS05770//SGL_RS10150//SGL_RS06205//SGL_RS05825
GO:0043232	intracellular non-membrane-bounded organelle	Cellular component	29	52	65	297	2.54822	2.23205e-09	3.00996e-08	8.6513	0.446154	SGL_RS14825//SGL_RS05745//SGL_RS06200//SGL_RS12505//SGL_RS05850//SGL_RS05790//SGL_RS05785//SGL_RS18715//SGL_RS05740//SGL_RS05715//SGL_RS05695//SGL_RS13065//SGL_RS05815//SGL_RS05800//SGL_RS05795//SGL_RS05775//SGL_RS05765//SGL_RS05720//SGL_RS10940//SGL_RS10935//SGL_RS10005//SGL_RS07595//SGL_RS05830//SGL_RS05940//SGL_RS05820//SGL_RS05770//SGL_RS10150//SGL_RS06205//SGL_RS05825
GO:0005840	ribosome	Cellular component	28	49	65	297	2.61099	2.25747e-09	3.00996e-08	8.64638	0.430769	SGL_RS12505//SGL_RS05850//SGL_RS05790//SGL_RS05785//SGL_RS18715//SGL_RS05740//SGL_RS05715//SGL_RS05695//SGL_RS05745//SGL_RS06200//SGL_RS13065//SGL_RS05815//SGL_RS05800//SGL_RS05795//SGL_RS05775//SGL_RS05765//SGL_RS05720//SGL_RS10940//SGL_RS10935//SGL_RS10005//SGL_RS07595//SGL_RS05830//SGL_RS05940//SGL_RS05820//SGL_RS05770//SGL_RS10150//SGL_RS06205//SGL_RS05825
GO:0043226	organelle	Cellular component	32	63	65	297	2.32088	5.32392e-09	4.25914e-08	8.27377	0.492308	SGL_RS14825//SGL_RS05745//SGL_RS06200//SGL_RS12505//SGL_RS05850//SGL_RS05790//SGL_RS05785//SGL_RS18715//SGL_RS05740//SGL_RS05715//SGL_RS05695//SGL_RS13065//SGL_RS05815//SGL_RS05800//SGL_RS05795//SGL_RS05775//SGL_RS05765//SGL_RS05720//SGL_RS10940//SGL_RS10935//SGL_RS10005//SGL_RS07595//SGL_RS05830//SGL_RS05940//SGL_RS05820//SGL_RS05770//SGL_RS10150//SGL_RS06205//SGL_RS05825//SGL_RS02700//SGL_RS097…
GO:0043229	intracellular organelle	Cellular component	32	63	65	297	2.32088	5.32392e-09	4.25914e-08	8.27377	0.492308	SGL_RS14825//SGL_RS05745//SGL_RS06200//SGL_RS12505//SGL_RS05850//SGL_RS05790//SGL_RS05785//SGL_RS18715//SGL_RS05740//SGL_RS05715//SGL_RS05695//SGL_RS13065//SGL_RS05815//SGL_RS05800//SGL_RS05795//SGL_RS05775//SGL_RS05765//SGL_RS05720//SGL_RS10940//SGL_RS10935//SGL_RS10005//SGL_RS07595//SGL_RS05830//SGL_RS05940//SGL_RS05820//SGL_RS05770//SGL_RS10150//SGL_RS06205//SGL_RS05825//SGL_RS02700//SGL_RS097…
GO:0005622	intracellular anatomical structure	Cellular component	52	157	65	297	1.51338	3.59519e-07	2.39679e-06	6.44428	0.8	SGL_RS02670//SGL_RS12345//SGL_RS12650//SGL_RS11630//SGL_RS08585//SGL_RS14825//SGL_RS05745//SGL_RS06200//SGL_RS16825//SGL_RS08205//SGL_RS08200//SGL_RS06305//SGL_RS04530//SGL_RS11935//SGL_RS06310//SGL_RS17620//SGL_RS10995//SGL_RS12505//SGL_RS05850//SGL_RS05790//SGL_RS05785//SGL_RS18715//SGL_RS05740//SGL_RS05715//SGL_RS05695//SGL_RS15650//SGL_RS12170//SGL_RS05660//SGL_RS04460//SGL_RS02480//SGL_RS059…
GO:0044391	ribosomal subunit	Cellular component	20	39	65	297	2.3432	1.19496e-05	5.9748e-05	4.92265	0.307692	SGL_RS05745//SGL_RS06200//SGL_RS13065//SGL_RS05815//SGL_RS05800//SGL_RS05795//SGL_RS05775//SGL_RS05765//SGL_RS05720//SGL_RS10940//SGL_RS10935//SGL_RS10005//SGL_RS07595//SGL_RS05830//SGL_RS05940//SGL_RS05820//SGL_RS05770//SGL_RS10150//SGL_RS06205//SGL_RS05825
GO:1990904	ribonucleoprotein complex	Cellular component	20	39	65	297	2.3432	1.19496e-05	5.9748e-05	4.92265	0.307692	SGL_RS05745//SGL_RS06200//SGL_RS13065//SGL_RS05815//SGL_RS05800//SGL_RS05795//SGL_RS05775//SGL_RS05765//SGL_RS05720//SGL_RS10940//SGL_RS10935//SGL_RS10005//SGL_RS07595//SGL_RS05830//SGL_RS05940//SGL_RS05820//SGL_RS05770//SGL_RS10150//SGL_RS06205//SGL_RS05825
GO:0000313	organellar ribosome	Cellular component	18	36	65	297	2.28462	6.09368e-05	0.00027083	4.21512	0.276923	SGL_RS13065//SGL_RS05815//SGL_RS05800//SGL_RS05795//SGL_RS05775//SGL_RS05765//SGL_RS05720//SGL_RS10940//SGL_RS10935//SGL_RS10005//SGL_RS07595//SGL_RS05830//SGL_RS05940//SGL_RS05820//SGL_RS05770//SGL_RS10150//SGL_RS06205//SGL_RS05825
GO:0015935	small ribosomal subunit	Cellular component	9	14	65	297	2.93736	0.000556861	0.00213403	3.25425	0.138462	SGL_RS05745//SGL_RS10940//SGL_RS10935//SGL_RS10005//SGL_RS07595//SGL_RS05830//SGL_RS05940//SGL_RS05820//SGL_RS05770
GO:0032991	protein-containing complex	Cellular component	40	128	65	297	1.42788	0.000586858	0.00213403	3.23147	0.615385	SGL_RS16565//SGL_RS02670//SGL_RS12345//SGL_RS12650//SGL_RS11630//SGL_RS08585//SGL_RS05745//SGL_RS06200//SGL_RS16825//SGL_RS08205//SGL_RS08200//SGL_RS06305//SGL_RS04530//SGL_RS11935//SGL_RS06310//SGL_RS02895//SGL_RS17620//SGL_RS10995//SGL_RS05930//SGL_RS13065//SGL_RS05815//SGL_RS05800//SGL_RS05795//SGL_RS05775//SGL_RS05765//SGL_RS05720//SGL_RS10940//SGL_RS10935//SGL_RS10005//SGL_RS07595//SGL_RS058…
GO:0000314	organellar small ribosomal subunit	Cellular component	8	13	65	297	2.81183	0.00181384	0.00604614	2.7414	0.123077	SGL_RS10940//SGL_RS10935//SGL_RS10005//SGL_RS07595//SGL_RS05830//SGL_RS05940//SGL_RS05820//SGL_RS05770
GO:0015934	large ribosomal subunit	Cellular component	11	25	65	297	2.01046	0.00823028	0.0253239	2.08459	0.169231	SGL_RS06200//SGL_RS13065//SGL_RS05815//SGL_RS05800//SGL_RS05795//SGL_RS05775//SGL_RS05765//SGL_RS05720//SGL_RS10150//SGL_RS06205//SGL_RS05825
GO:0000315	organellar large ribosomal subunit	Cellular component	10	23	65	297	1.98662	0.0132271	0.0377918	1.87853	0.153846	SGL_RS13065//SGL_RS05815//SGL_RS05800//SGL_RS05795//SGL_RS05775//SGL_RS05765//SGL_RS05720//SGL_RS10150//SGL_RS06205//SGL_RS05825
GO:0009536	plastid	Cellular component	6	11	65	297	2.49231	0.0162742	0.0433978	1.7885	0.0923077	SGL_RS05940//SGL_RS05820//SGL_RS05770//SGL_RS10150//SGL_RS06205//SGL_RS05825
GO:0043227	membrane-bounded organelle	Cellular component	9	21	65	297	1.95824	0.0211237	0.0497028	1.67523	0.138462	SGL_RS05940//SGL_RS05820//SGL_RS05770//SGL_RS10150//SGL_RS06205//SGL_RS05825//SGL_RS02700//SGL_RS09705//SGL_RS02675
GO:0043231	intracellular membrane-bounded organelle	Cellular component	9	21	65	297	1.95824	0.0211237	0.0497028	1.67523	0.138462	SGL_RS05940//SGL_RS05820//SGL_RS05770//SGL_RS10150//SGL_RS06205//SGL_RS05825//SGL_RS02700//SGL_RS09705//SGL_RS02675
GO:0009579	thylakoid	Cellular component	11	29	65	297	1.73316	0.0293941	0.0653201	1.53174	0.169231	SGL_RS12650//SGL_RS11630//SGL_RS08585//SGL_RS14825//SGL_RS16825//SGL_RS08205//SGL_RS08200//SGL_RS06305//SGL_RS04530//SGL_RS11935//SGL_RS06310
GO:0034357	photosynthetic membrane	Cellular component	10	27	65	297	1.69231	0.0449142	0.0945562	1.34762	0.153846	SGL_RS12650//SGL_RS11630//SGL_RS08585//SGL_RS16825//SGL_RS08205//SGL_RS08200//SGL_RS06305//SGL_RS04530//SGL_RS11935//SGL_RS06310
GO:0003735	structural constituent of ribosome	Molecular function	29	52	181	1348	4.15342	1.49098e-13	1.92777e-11	12.8265	0.160221	SGL_RS13065//SGL_RS10940//SGL_RS10935//SGL_RS10150//SGL_RS10005//SGL_RS07595//SGL_RS06205//SGL_RS06200//SGL_RS05940//SGL_RS05850//SGL_RS05830//SGL_RS05825//SGL_RS05820//SGL_RS05815//SGL_RS05800//SGL_RS05795//SGL_RS05790//SGL_RS05785//SGL_RS05780//SGL_RS05775//SGL_RS05770//SGL_RS05765//SGL_RS18715//SGL_RS05745//SGL_RS05740//SGL_RS05720//SGL_RS05715//SGL_RS05710//SGL_RS05695
GO:0005198	structural molecule activity	Molecular function	29	53	181	1348	4.07505	2.92087e-13	1.92777e-11	12.5345	0.160221	SGL_RS13065//SGL_RS10940//SGL_RS10935//SGL_RS10150//SGL_RS10005//SGL_RS07595//SGL_RS06205//SGL_RS06200//SGL_RS05940//SGL_RS05850//SGL_RS05830//SGL_RS05825//SGL_RS05820//SGL_RS05815//SGL_RS05800//SGL_RS05795//SGL_RS05790//SGL_RS05785//SGL_RS05780//SGL_RS05775//SGL_RS05770//SGL_RS05765//SGL_RS18715//SGL_RS05745//SGL_RS05740//SGL_RS05720//SGL_RS05715//SGL_RS05710//SGL_RS05695
GO:0016491	oxidoreductase activity	Molecular function	37	154	181	1348	1.78934	0.000101829	0.00448046	3.99213	0.20442	SGL_RS00160//SGL_RS18355//SGL_RS17660//SGL_RS13230//SGL_RS13030//SGL_RS05855//SGL_RS01895//SGL_RS11020//SGL_RS02895//SGL_RS04175//SGL_RS14885//SGL_RS15650//SGL_RS06795//SGL_RS11935//SGL_RS16825//SGL_RS13610//SGL_RS13200//SGL_RS12620//SGL_RS12135//SGL_RS12125//SGL_RS10530//SGL_RS08585//SGL_RS08205//SGL_RS04530//SGL_RS11110//SGL_RS06840//SGL_RS06815//SGL_RS13140//SGL_RS06000//SGL_RS10995//SGL_RS123…
GO:0045182	translation regulator activity	Molecular function	7	13	181	1348	4.0102	0.000593462	0.0195842	3.22661	0.038674	SGL_RS12505//SGL_RS12170//SGL_RS10930//SGL_RS10000//SGL_RS05750//SGL_RS03485//SGL_RS02480
GO:0008135	translation factor activity, RNA binding	Molecular function	6	12	181	1348	3.72376	0.0024827	0.0546195	2.60508	0.0331492	SGL_RS12170//SGL_RS10930//SGL_RS10000//SGL_RS05750//SGL_RS03485//SGL_RS02480
GO:0090079	translation regulator activity, nucleic acid binding	Molecular function	6	12	181	1348	3.72376	0.0024827	0.0546195	2.60508	0.0331492	SGL_RS12170//SGL_RS10930//SGL_RS10000//SGL_RS05750//SGL_RS03485//SGL_RS02480
GO:0009055	electron transfer activity	Molecular function	10	30	181	1348	2.4825	0.00394216	0.0743379	2.40427	0.0552486	SGL_RS16825//SGL_RS13610//SGL_RS13200//SGL_RS12620//SGL_RS12135//SGL_RS12125//SGL_RS10530//SGL_RS08585//SGL_RS08205//SGL_RS04530
GO:0046906	tetrapyrrole binding	Molecular function	5	10	181	1348	3.72376	0.00589981	0.0973469	2.22916	0.0276243	SGL_RS04050//SGL_RS14825//SGL_RS08200//SGL_RS06310//SGL_RS06305
GO:0016836	hydro-lyase activity	Molecular function	7	21	181	1348	2.4825	0.0155793	0.228496	1.80745	0.038674	SGL_RS16925//SGL_RS16740//SGL_RS17675//SGL_RS18015//SGL_RS10110//SGL_RS17360//SGL_RS17620
GO:0016835	carbon-oxygen lyase activity	Molecular function	8	27	181	1348	2.20667	0.0207434	0.273814	1.68312	0.0441989	SGL_RS16925//SGL_RS16740//SGL_RS07980//SGL_RS17675//SGL_RS18015//SGL_RS10110//SGL_RS17360//SGL_RS17620
GO:0046914	transition metal ion binding	Molecular function	7	23	181	1348	2.26663	0.0259803	0.311764	1.58536	0.038674	SGL_RS12235//SGL_RS17300//SGL_RS16930//SGL_RS10110//SGL_RS04690//SGL_RS05855//SGL_RS13610
GO:0015078	proton transmembrane transporter activity	Molecular function	4	11	181	1348	2.70819	0.0483417	0.487469	1.31568	0.0220994	SGL_RS09705//SGL_RS02700//SGL_RS02675//SGL_RS02670
GO:0046915	transition metal ion transmembrane transporter activity	Molecular function	4	11	181	1348	2.70819	0.0483417	0.487469	1.31568	0.0220994	SGL_RS16575//SGL_RS20030//SGL_RS06365//SGL_RS04720
