# Supplementary material for: Global discovery of RNA modifications and functional analysis of m5C methylome in cyanobacteria
Source: J Biol Chem. 2026 Jan 7;302(2):111133. doi: 10.1016/j.jbc.2026.111133 (PMC12860351; doi:10.1016/j.jbc.2026.111133)
Supplement: Table S9 [file mmc9.xlsx]

## Sheet: Table S9
Table S9. COG annotation analysis of genes with m5C modification in Synechocystis.
COG description	Count
RNA processing and modification	1
Energy production and conversion	38
Cell cycle control, cell division, chromosome partitioning	2
Amino acid transport and metabolism	31
Nucleotide transport and metabolism	23
Carbohydrate transport and metabolism	9
Coenzyme transport and metabolism	14
Lipid transport and metabolism	3
Translation, ribosomal structure and biogenesis	48
Transcription	26
Replication, recombination and repair	9
Cell wall/membrane/envelope biogenesis	10
Cell motility	13
Posttranslational modification, protein turnover, chaperones	28
Inorganic ion transport and metabolism	16
Secondary metabolites biosynthesis, transport and catabolism	5
Function unknown	61
Signal transduction mechanisms	27
Intracellular trafficking, secretion, and vesicular transport	24
Defense mechanisms	2
