# Supplementary material for: Global discovery of RNA modifications and functional analysis of m5C methylome in cyanobacteria
Source: J Biol Chem. 2026 Jan 7;302(2):111133. doi: 10.1016/j.jbc.2026.111133 (PMC12860351; doi:10.1016/j.jbc.2026.111133)
Supplement: Table S10 [file mmc10.xlsx]

## Sheet: Table S10
Table S10. Interaction network of m5C genes in Synechocystis.
#node1	node2	node1_string_id	node2_string_id	neighborhood_on_chromosome	gene_fusion	phylogenetic_cooccurrence	homology	coexpression	experimentally_determined_interaction	database_annotated	automated_textmining	combined_score
acp	ndhB	1148.gene:10498175	1148.gene:10497576	0	0	0	0	0.047	0.916	0.727	0.108	0.977
acp	fabF	1148.gene:10498175	1148.gene:10498174	0.52	0	0.283	0	0.408	0.836	0	0.739	0.989
acp	rpl14	1148.gene:10498175	1148.gene:10498202	0	0	0	0	0.416	0.837	0	0	0.9
acp	rpl15	1148.gene:10498175	1148.gene:10498195	0	0	0	0	0.229	0.897	0	0	0.917
acp	rpl24	1148.gene:10498175	1148.gene:10498201	0	0	0	0	0.297	0.9	0	0	0.926
acp	rpl3	1148.gene:10498175	1148.gene:10498212	0.045	0	0	0	0.206	0.898	0	0.224	0.931
acp	rpl20	1148.gene:10498175	1148.gene:10499613	0	0	0	0	0.739	0.791	0	0.109	0.947
acp	rpl13	1148.gene:10498175	1148.gene:10498185	0	0	0	0	0.714	0.9	0	0	0.97
acp	ndhK	1148.gene:10498175	1148.gene:10499160	0	0	0	0	0.452	0.916	0.757	0.229	0.99
acp	ndhJ	1148.gene:10498175	1148.gene:10499161	0	0	0	0	0.734	0.916	0.757	0.152	0.994
adk-2	rps11	1148.gene:10498193	1148.gene:10498189	0.315	0.07	0.269	0	0.77	0.091	0	0.167	0.9
adk-2	infA	1148.gene:10498193	1148.gene:10498192	0.551	0	0	0	0.76	0	0	0.484	0.939
adk-2	nrdA	1148.gene:10498193	1148.gene:10499210	0	0	0	0	0	0	0.9	0.224	0.919
adk-2	rpl15	1148.gene:10498193	1148.gene:10498195	0.443	0	0.174	0	0.77	0	0	0.449	0.934
adk-2	secY	1148.gene:10498193	1148.gene:10498194	0.565	0.434	0	0	0.77	0	0	0.41	0.962
amt1	glnB	1148.gene:10500135	1148.gene:10499415	0.088	0.137	0.526	0	0.727	0.691	0	0.352	0.974
apcA	apcD	1148.gene:10498743	1148.gene:10497745	0	0	0.081	0.945	0	0.965	0	0.342	0.977
apcA	cpcC	1148.gene:10498743	1148.gene:10498092	0	0	0.773	0	0	0.847	0	0.894	0.996
apcA	cpcC2	1148.gene:10498743	1148.gene:10498093	0	0	0.774	0	0	0.547	0	0.924	0.991
apcA	slr1963	1148.gene:10498743	1148.gene:10499061	0	0	0.473	0	0	0.8	0	0.204	0.908
apcA	apcE	1148.gene:10498743	1148.gene:10499534	0.087	0	0.293	0.656	0	0.977	0	0.605	0.993
apcA	apcB	1148.gene:10498743	1148.gene:10498744	0.593	0	0.147	0.855	0	0.981	0	0.467	0.996
apcB	apcD	1148.gene:10498744	1148.gene:10497745	0.046	0	0.176	0.816	0	0.982	0	0.48	0.992
apcB	cpcC	1148.gene:10498744	1148.gene:10498092	0	0	0.764	0	0	0.847	0	0.939	0.997
apcB	cpcC2	1148.gene:10498744	1148.gene:10498093	0	0	0.767	0	0	0.636	0	0.927	0.993
apcB	apcA	1148.gene:10498744	1148.gene:10498743	0.593	0	0.147	0.855	0	0.981	0	0.467	0.996
apcB	apcE	1148.gene:10498744	1148.gene:10499534	0.051	0	0.293	0.654	0	0.977	0	0.626	0.993
apcD	slr1963	1148.gene:10497745	1148.gene:10499061	0	0	0.475	0	0	0.8	0	0.127	0.9
apcD	cpcC2	1148.gene:10497745	1148.gene:10498093	0	0	0.774	0	0	0.547	0	0.791	0.976
apcD	apcA	1148.gene:10497745	1148.gene:10498743	0	0	0.081	0.945	0	0.965	0	0.342	0.977
apcD	apcB	1148.gene:10497745	1148.gene:10498744	0.046	0	0.176	0.816	0	0.982	0	0.48	0.992
apcD	cpcC	1148.gene:10497745	1148.gene:10498092	0	0	0.774	0	0	0.847	0	0.789	0.992
apcD	apcE	1148.gene:10497745	1148.gene:10499534	0	0	0.775	0	0	0.965	0	0.947	0.999
apcE	apcD	1148.gene:10499534	1148.gene:10497745	0	0	0.775	0	0	0.965	0	0.947	0.999
apcE	cpcC	1148.gene:10499534	1148.gene:10498092	0	0	0.286	0.658	0	0.847	0	0.569	0.948
apcE	cpcC2	1148.gene:10499534	1148.gene:10498093	0	0	0.292	0.65	0	0.78	0	0.576	0.928
apcE	apcA	1148.gene:10499534	1148.gene:10498743	0.087	0	0.293	0.656	0	0.977	0	0.605	0.993
apcE	apcB	1148.gene:10499534	1148.gene:10498744	0.051	0	0.293	0.654	0	0.977	0	0.626	0.993
apcE	slr1963	1148.gene:10499534	1148.gene:10499061	0	0	0.526	0	0	0.8	0	0.471	0.945
arcC	glnA	1148.gene:10500625	1148.gene:10497916	0	0	0	0	0	0	0.9	0.229	0.919
arcC	sll1336	1148.gene:10500625	1148.gene:10500406	0.193	0	0	0	0	0	0	0.975	0.979
asd	lysC	1148.gene:10500375	1148.gene:10500447	0.17	0	0.388	0	0.789	0	0.9	0.669	0.995
asd	dapA	1148.gene:10500375	1148.gene:10500376	0.646	0	0.601	0	0.41	0	0.9	0.769	0.997
aspC-2	gltD	1148.gene:10499760	1148.gene:10497633	0.046	0	0	0	0.051	0	0.9	0.107	0.908
aspC-2	purA	1148.gene:10499760	1148.gene:10498181	0	0	0	0	0.049	0.071	0.9	0.106	0.91
aspC-2	katG	1148.gene:10499760	1148.gene:10498844	0	0	0	0	0	0	0.9	0	0.9
aspC-2	putA	1148.gene:10499760	1148.gene:10499245	0	0	0	0	0.18	0.099	0.9	0.549	0.962
aspC-2	citH	1148.gene:10499760	1148.gene:10499973	0.064	0	0	0	0.049	0.101	0.9	0.11	0.915
atpA	atpC	1148.gene:10497590	1148.gene:10497589	0.561	0.612	0.775	0	0.925	0.999	0.978	0.85	0.999
atpA	rpl15	1148.gene:10497590	1148.gene:10498195	0.049	0	0	0	0.881	0.12	0	0.129	0.901
atpA	rpl18	1148.gene:10497590	1148.gene:10498197	0.048	0	0	0	0.891	0	0	0.134	0.902
atpA	rpl22	1148.gene:10497590	1148.gene:10498207	0.045	0	0	0	0.875	0.098	0	0.273	0.911
atpA	rpl1	1148.gene:10497590	1148.gene:10498281	0	0	0	0	0.882	0.268	0	0.153	0.92
atpA	rps13	1148.gene:10497590	1148.gene:10498190	0	0	0	0	0.898	0.1	0	0.229	0.923
atpA	rps8	1148.gene:10497590	1148.gene:10498199	0.042	0	0	0	0.848	0.148	0	0.481	0.927
atpA	rpl6	1148.gene:10497590	1148.gene:10498198	0.047	0	0	0	0.905	0	0	0.294	0.93
atpA	rps7	1148.gene:10497590	1148.gene:10499199	0	0	0	0	0.86	0.111	0	0.495	0.931
atpA	rpoB	1148.gene:10497590	1148.gene:10498228	0	0.116	0	0	0.853	0	0	0.516	0.931
atpA	secY	1148.gene:10497590	1148.gene:10498194	0.049	0	0	0	0.915	0	0	0.229	0.932
atpA	rps19	1148.gene:10497590	1148.gene:10498208	0.045	0	0	0	0.846	0.184	0	0.528	0.935
atpA	rpl5	1148.gene:10497590	1148.gene:10498200	0.045	0	0	0	0.911	0	0	0.366	0.941
atpA	rps5	1148.gene:10497590	1148.gene:10498196	0.049	0	0	0	0.913	0.168	0	0.283	0.944
atpA	rps11	1148.gene:10497590	1148.gene:10498189	0	0	0	0	0.914	0.1	0	0.476	0.955
atpA	rps3	1148.gene:10497590	1148.gene:10498206	0.045	0	0	0	0.92	0.172	0	0.495	0.963
atpA	rpl16	1148.gene:10497590	1148.gene:10498205	0.045	0	0	0	0.917	0.102	0	0.669	0.973
atpA	atpF	1148.gene:10497590	1148.gene:10497592	0.648	0	0.333	0	0.77	0.999	0.9	0.942	0.999
atpA	atpI	1148.gene:10497590	1148.gene:10497595	0.351	0	0.764	0	0.925	0.916	0.971	0.847	0.999
atpA	atpB	1148.gene:10497590	1148.gene:10498958	0.17	0	0.324	0.614	0.925	0.999	0.978	0.683	0.999
atpB	atpC	1148.gene:10498958	1148.gene:10497589	0.17	0.129	0.775	0	0.925	0.916	0.977	0.417	0.999
atpB	atpA	1148.gene:10498958	1148.gene:10497590	0.17	0	0.324	0.614	0.925	0.999	0.978	0.683	0.999
atpB	atpF	1148.gene:10498958	1148.gene:10497592	0.11	0	0.227	0	0.77	0.836	0.9	0.863	0.999
atpB	atpI	1148.gene:10498958	1148.gene:10497595	0.17	0	0.727	0	0.925	0.916	0.965	0.766	0.999
atpB	secY	1148.gene:10498958	1148.gene:10498194	0.045	0	0	0	0.853	0	0	0.346	0.9
atpB	rpl16	1148.gene:10498958	1148.gene:10498205	0	0	0	0	0.903	0.095	0	0.309	0.934
atpB	rps3	1148.gene:10498958	1148.gene:10498206	0	0	0	0	0.88	0.1	0	0.31	0.918
atpB	rpl1	1148.gene:10498958	1148.gene:10498281	0	0	0	0	0.862	0	0	0.31	0.9
atpB	deaD	1148.gene:10498958	1148.gene:10500060	0	0	0	0	0.042	0.881	0	0.229	0.904
atpC	rpl15	1148.gene:10497589	1148.gene:10498195	0.046	0	0	0	0.901	0	0	0	0.901
atpC	rps13	1148.gene:10497589	1148.gene:10498190	0	0	0	0	0.898	0.1	0	0.078	0.907
atpC	secY	1148.gene:10497589	1148.gene:10498194	0.046	0	0	0	0.911	0	0	0.046	0.911
atpC	rpl18	1148.gene:10497589	1148.gene:10498197	0.047	0	0	0	0.903	0	0	0.152	0.914
atpC	rps8	1148.gene:10497589	1148.gene:10498199	0.041	0	0	0	0.901	0.1	0	0.137	0.916
atpC	rpl5	1148.gene:10497589	1148.gene:10498200	0.042	0	0	0	0.919	0	0	0	0.919
atpC	tsf	1148.gene:10497589	1148.gene:10499018	0	0	0	0	0.901	0	0	0.229	0.92
atpC	rpl6	1148.gene:10497589	1148.gene:10498198	0.047	0	0	0	0.916	0	0	0.092	0.92
atpC	ndhJ	1148.gene:10497589	1148.gene:10499161	0.149	0	0	0	0.88	0.143	0	0.23	0.923
atpC	rpl10	1148.gene:10497589	1148.gene:10498280	0	0	0.212	0	0.89	0	0	0.229	0.927
atpC	rpl22	1148.gene:10497589	1148.gene:10498207	0.045	0	0	0	0.91	0	0	0.23	0.928
atpC	rps11	1148.gene:10497589	1148.gene:10498189	0	0	0	0	0.923	0.1	0	0.087	0.931
atpC	rps3	1148.gene:10497589	1148.gene:10498206	0.045	0	0	0	0.925	0.102	0	0.094	0.933
atpC	rpl16	1148.gene:10497589	1148.gene:10498205	0.045	0	0	0	0.92	0.095	0	0.23	0.939
atpC	atpF	1148.gene:10497589	1148.gene:10497592	0.474	0	0.351	0	0.77	0.836	0.9	0.745	0.999
atpC	atpA	1148.gene:10497589	1148.gene:10497590	0.561	0.612	0.775	0	0.925	0.999	0.978	0.85	0.999
atpC	atpB	1148.gene:10497589	1148.gene:10498958	0.17	0.129	0.775	0	0.925	0.916	0.977	0.417	0.999
atpC	atpI	1148.gene:10497589	1148.gene:10497595	0.307	0	0.751	0	0.925	0.916	0.97	0.765	0.999
atpF	atpC	1148.gene:10497592	1148.gene:10497589	0.474	0	0.351	0	0.77	0.836	0.9	0.745	0.999
atpF	atpA	1148.gene:10497592	1148.gene:10497590	0.648	0	0.333	0	0.77	0.999	0.9	0.942	0.999
atpF	atpB	1148.gene:10497592	1148.gene:10498958	0.11	0	0.227	0	0.77	0.836	0.9	0.863	0.999
atpF	atpI	1148.gene:10497592	1148.gene:10497595	0.39	0	0.321	0	0.77	0.836	0.9	0.848	0.999
atpI	atpC	1148.gene:10497595	1148.gene:10497589	0.307	0	0.751	0	0.925	0.916	0.97	0.765	0.999
atpI	atpA	1148.gene:10497595	1148.gene:10497590	0.351	0	0.764	0	0.925	0.916	0.971	0.847	0.999
atpI	atpF	1148.gene:10497595	1148.gene:10497592	0.39	0	0.321	0	0.77	0.836	0.9	0.848	0.999
atpI	tsf	1148.gene:10497595	1148.gene:10499018	0.048	0.723	0	0	0.84	0	0	0.339	0.968
atpI	rps2	1148.gene:10497595	1148.gene:10499019	0	0.899	0	0	0.446	0	0	0.601	0.975
atpI	petB	1148.gene:10497595	1148.gene:10499642	0	0	0.151	0	0.925	0	0	0.769	0.984
atpI	atpB	1148.gene:10497595	1148.gene:10498958	0.17	0	0.727	0	0.925	0.916	0.965	0.766	0.999
cbbA	talB	1148.gene:10499681	1148.gene:10497669	0.17	0	0	0	0.398	0	0.9	0.769	0.986
cbbA	glpX	1148.gene:10499681	1148.gene:10498858	0.17	0	0	0	0.049	0	0.9	0.477	0.953
cbbA	eno	1148.gene:10499681	1148.gene:10500521	0.046	0	0	0	0.852	0.096	0.8	0.549	0.986
cbbA	gap2	1148.gene:10499681	1148.gene:10500398	0.11	0	0	0	0.727	0.099	0.9	0.748	0.993
cfxE	prk	1148.gene:10499009	1148.gene:10499335	0.153	0	0	0	0.049	0	0.9	0.842	0.985
chlB	sll1214	1148.gene:10499606	1148.gene:10497438	0.11	0	0.772	0	0.307	0	0.5	0.337	0.944
chlB	sll1091	1148.gene:10499606	1148.gene:10499215	0	0	0.751	0	0.267	0	0	0.547	0.91
chlB	chlN	1148.gene:10499606	1148.gene:10500518	0.17	0	0.775	0	0.73	0.916	0.9	0.971	0.999
chlH	sll1091	1148.gene:10497901	1148.gene:10499215	0	0	0.767	0	0.267	0	0	0.776	0.958
chlH	hemH	1148.gene:10497901	1148.gene:10500027	0	0	0	0	0.049	0	0.9	0.741	0.973
chlN	sll1214	1148.gene:10500518	1148.gene:10497438	0.11	0	0.771	0	0.172	0	0.5	0.299	0.93
chlN	chlB	1148.gene:10500518	1148.gene:10499606	0.17	0	0.775	0	0.73	0.916	0.9	0.971	0.999
citH	aspC-2	1148.gene:10499973	1148.gene:10499760	0.064	0	0	0	0.049	0.101	0.9	0.11	0.915
citH	slr0665	1148.gene:10499973	1148.gene:10500460	0.151	0	0	0	0.8	0	0	0.767	0.957
clpB	groEL	1148.gene:10499333	1148.gene:10498274	0.046	0	0	0	0.405	0.113	0	0.825	0.9
clpB	dnaK-2	1148.gene:10499333	1148.gene:10499551	0.048	0	0	0	0.479	0.564	0	0.871	0.968
clpB	dnaK-3	1148.gene:10499333	1148.gene:10499790	0.048	0	0	0	0.479	0.564	0	0.871	0.968
clpC	clpP-2	1148.gene:10499679	1148.gene:10499450	0	0	0	0	0.403	0.542	0	0.847	0.954
clpC	dnaK-3	1148.gene:10499679	1148.gene:10499790	0.048	0	0	0	0.479	0.564	0	0.687	0.923
clpC	clpP-3	1148.gene:10499679	1148.gene:10500340	0	0	0	0	0.403	0.542	0	0.897	0.969
clpC	clpP-4	1148.gene:10499679	1148.gene:10500373	0	0	0	0	0.403	0.542	0	0.907	0.972
clpP-2	clpC	1148.gene:10499450	1148.gene:10499679	0	0	0	0	0.403	0.542	0	0.847	0.954
clpP-3	clpC	1148.gene:10500340	1148.gene:10499679	0	0	0	0	0.403	0.542	0	0.897	0.969
clpP-4	clpC	1148.gene:10500373	1148.gene:10499679	0	0	0	0	0.403	0.542	0	0.907	0.972
cmpA	nrtC-2	1148.gene:10500307	1148.gene:10500310	0.326	0	0.263	0.696	0.391	0	0.8	0.286	0.949
cmpA	nrtD-3	1148.gene:10500307	1148.gene:10500311	0.249	0.351	0.773	0	0.391	0	0.8	0.702	0.995
cpcC	apcD	1148.gene:10498092	1148.gene:10497745	0	0	0.774	0	0	0.847	0	0.789	0.992
cpcC	apcE	1148.gene:10498092	1148.gene:10499534	0	0	0.286	0.658	0	0.847	0	0.569	0.948
cpcC	cpcC2	1148.gene:10498092	1148.gene:10498093	0.647	0	0.096	0.925	0	0.8	0.9	0.522	0.996
cpcC	apcA	1148.gene:10498092	1148.gene:10498743	0	0	0.773	0	0	0.847	0	0.894	0.996
cpcC	apcB	1148.gene:10498092	1148.gene:10498744	0	0	0.764	0	0	0.847	0	0.939	0.997
cpcC2	apcD	1148.gene:10498093	1148.gene:10497745	0	0	0.774	0	0	0.547	0	0.791	0.976
cpcC2	cpcC	1148.gene:10498093	1148.gene:10498092	0.647	0	0.096	0.925	0	0.8	0.9	0.522	0.996
cpcC2	apcE	1148.gene:10498093	1148.gene:10499534	0	0	0.292	0.65	0	0.78	0	0.576	0.928
cpcC2	apcA	1148.gene:10498093	1148.gene:10498743	0	0	0.774	0	0	0.547	0	0.924	0.991
cpcC2	apcB	1148.gene:10498093	1148.gene:10498744	0	0	0.767	0	0	0.636	0	0.927	0.993
dapA	asd	1148.gene:10500376	1148.gene:10500375	0.646	0	0.601	0	0.41	0	0.9	0.769	0.997
dapA	slr0551	1148.gene:10500376	1148.gene:10500377	0.17	0.646	0	0	0.18	0	0	0.82	0.951
deaD	pnp	1148.gene:10500060	1148.gene:10497516	0.132	0.002	0	0	0.742	0.814	0	0.516	0.977
deaD	fmu/fmv	1148.gene:10500060	1148.gene:10497820	0.184	0	0.156	0	0.132	0.818	0	0.31	0.911
deaD	rpl13	1148.gene:10500060	1148.gene:10498185	0.045	0	0	0	0.226	0.882	0.057	0.225	0.924
deaD	rpl24	1148.gene:10500060	1148.gene:10498201	0	0	0	0	0.061	0.9	0	0.25	0.923
deaD	rpl3	1148.gene:10500060	1148.gene:10498212	0	0	0	0	0.413	0.88	0	0.292	0.945
deaD	atpB	1148.gene:10500060	1148.gene:10498958	0	0	0	0	0.042	0.881	0	0.229	0.904
deaD	fus-2	1148.gene:10500060	1148.gene:10499198	0	0	0	0	0.099	0.721	0.613	0.147	0.905
deaD	fus-3	1148.gene:10500060	1148.gene:10500024	0	0	0	0	0.099	0.721	0.613	0.147	0.905
deaD	slr0082	1148.gene:10500060	1148.gene:10500059	0.559	0	0	0	0.056	0	0	0.901	0.955
deaD	fus-4	1148.gene:10500060	1148.gene:10500429	0	0	0	0	0.099	0.721	0.613	0.147	0.905
dnaK-2	groEL	1148.gene:10499551	1148.gene:10498274	0.059	0	0.172	0	0.574	0.267	0	0.976	0.993
dnaK-2	clpB	1148.gene:10499551	1148.gene:10499333	0.048	0	0	0	0.479	0.564	0	0.871	0.968
dnaK-2	dnaK-3	1148.gene:10499551	1148.gene:10499790	0	0	0.071	0.959	0	0	0.9	0.05	0.904
dnaK-3	groEL	1148.gene:10499790	1148.gene:10498274	0.059	0	0.164	0	0.574	0.267	0	0.936	0.981
dnaK-3	clpB	1148.gene:10499790	1148.gene:10499333	0.048	0	0	0	0.479	0.564	0	0.871	0.968
dnaK-3	dnaK-2	1148.gene:10499790	1148.gene:10499551	0	0	0.071	0.959	0	0	0.9	0.05	0.904
dnaK-3	clpC	1148.gene:10499790	1148.gene:10499679	0.048	0	0	0	0.479	0.564	0	0.687	0.923
eno	talB	1148.gene:10500521	1148.gene:10497669	0	0	0	0	0.372	0.094	0.8	0.767	0.969
eno	cbbA	1148.gene:10500521	1148.gene:10499681	0.046	0	0	0	0.852	0.096	0.8	0.549	0.986
eno	ppsA	1148.gene:10500521	1148.gene:10500172	0.17	0	0	0	0	0	0.9	0.476	0.952
eno	gap2	1148.gene:10500521	1148.gene:10500398	0.11	0	0.423	0	0.749	0.445	0	0.631	0.968
fabF	acp	1148.gene:10498174	1148.gene:10498175	0.52	0	0.283	0	0.408	0.836	0	0.739	0.989
fmu/fmv	rpl13	1148.gene:10497820	1148.gene:10498185	0.177	0	0	0	0.241	0.84	0	0.156	0.904
fmu/fmv	rpl24	1148.gene:10497820	1148.gene:10498201	0	0	0	0	0.157	0.86	0	0.264	0.905
fmu/fmv	rpoB	1148.gene:10497820	1148.gene:10498228	0.124	0	0	0	0.573	0.674	0	0.328	0.907
fmu/fmv	deaD	1148.gene:10497820	1148.gene:10500060	0.184	0	0.156	0	0.132	0.818	0	0.31	0.911
fmu/fmv	lig-2	1148.gene:10497820	1148.gene:10498085	0.242	0	0.342	0	0.911	0	0	0.069	0.953
folD	gylA	1148.gene:10499632	1148.gene:10497985	0.17	0	0.21	0	0.733	0.093	0.9	0.863	0.997
frr	rpl31	1148.gene:10499439	1148.gene:10498183	0.17	0	0	0	0.159	0.914	0	0.225	0.947
frr	rps9	1148.gene:10499439	1148.gene:10498184	0.17	0	0.196	0	0.456	0.916	0	0.774	0.991
frr	rpl13	1148.gene:10499439	1148.gene:10498185	0.17	0	0.272	0	0.716	0.916	0	0.776	0.996
frr	rps11	1148.gene:10499439	1148.gene:10498189	0	0	0	0	0.413	0.916	0	0.772	0.987
frr	rps13	1148.gene:10499439	1148.gene:10498190	0	0	0	0	0.345	0.905	0	0.769	0.984
frr	rpl15	1148.gene:10499439	1148.gene:10498195	0	0	0.568	0	0.659	0.916	0	0.09	0.987
frr	rps5	1148.gene:10499439	1148.gene:10498196	0	0	0	0	0.407	0.916	0	0.788	0.988
frr	rpl18	1148.gene:10499439	1148.gene:10498197	0	0	0.18	0	0.267	0.905	0	0.229	0.95
frr	rpl6	1148.gene:10499439	1148.gene:10498198	0	0	0	0	0.3	0.915	0	0.769	0.985
frr	rps8	1148.gene:10499439	1148.gene:10498199	0	0	0.233	0	0.409	0.905	0	0.273	0.964
frr	rpl5	1148.gene:10499439	1148.gene:10498200	0	0	0	0	0.406	0.915	0	0.776	0.987
frr	rpl24	1148.gene:10499439	1148.gene:10498201	0	0	0.247	0	0.156	0.916	0	0.152	0.948
frr	rpl14	1148.gene:10499439	1148.gene:10498202	0	0	0	0	0.284	0.915	0	0.769	0.984
frr	rpl16	1148.gene:10499439	1148.gene:10498205	0	0	0.248	0	0.501	0.916	0	0.769	0.991
frr	rps3	1148.gene:10499439	1148.gene:10498206	0	0	0.172	0	0.255	0.858	0	0.767	0.976
frr	rpl22	1148.gene:10499439	1148.gene:10498207	0	0	0.283	0	0.277	0.916	0	0.229	0.961
frr	rps19	1148.gene:10499439	1148.gene:10498208	0	0	0	0	0.399	0.858	0	0.767	0.978
frr	rpl3	1148.gene:10499439	1148.gene:10498212	0	0	0.166	0	0.576	0.916	0	0.767	0.992
frr	rps20	1148.gene:10499439	1148.gene:10498230	0	0	0	0	0.206	0.858	0	0.279	0.911
frr	rpl1	1148.gene:10499439	1148.gene:10498281	0.17	0	0.384	0	0.743	0.858	0	0.835	0.996
frr	rps6	1148.gene:10499439	1148.gene:10498548	0.045	0	0	0	0.405	0.912	0	0.292	0.959
frr	tsf	1148.gene:10499439	1148.gene:10499018	0.17	0	0.366	0	0.925	0.241	0	0.669	0.988
frr	rps2	1148.gene:10499439	1148.gene:10499019	0.17	0	0	0	0.797	0.916	0	0.816	0.997
frr	rpl9	1148.gene:10499439	1148.gene:10499046	0	0	0	0	0.355	0.916	0	0.268	0.956
frr	rps7	1148.gene:10499439	1148.gene:10499199	0	0	0.239	0	0.58	0.916	0	0.166	0.974
frr	rps12	1148.gene:10499439	1148.gene:10499200	0	0	0	0	0.582	0.916	0	0.31	0.973
frr	tig	1148.gene:10499439	1148.gene:10500374	0.083	0	0	0	0.89	0	0	0.171	0.909
frr	rpl20	1148.gene:10499439	1148.gene:10499613	0.138	0	0.394	0	0.443	0.916	0	0.769	0.993
ftsH	psbB	1148.gene:10497871	1148.gene:10499959	0	0	0	0	0	0.908	0	0.274	0.93
ftsH-4	psbB	1148.gene:10499729	1148.gene:10499959	0	0	0	0	0	0.908	0	0.277	0.93
fus-2	rps9	1148.gene:10499198	1148.gene:10498184	0.085	0	0.291	0	0.715	0.793	0	0.149	0.961
fus-2	rpl13	1148.gene:10499198	1148.gene:10498185	0.086	0	0.377	0	0.727	0.796	0.057	0.149	0.968
fus-2	rps11	1148.gene:10499198	1148.gene:10498189	0.088	0	0.163	0	0.727	0.796	0.057	0.149	0.957
fus-2	rps13	1148.gene:10499198	1148.gene:10498190	0.088	0	0.328	0	0.727	0.796	0.058	0.149	0.966
fus-2	rpl15	1148.gene:10499198	1148.gene:10498195	0.088	0	0.248	0	0.727	0.796	0.057	0.149	0.962
fus-2	rps5	1148.gene:10499198	1148.gene:10498196	0.088	0	0.464	0	0.727	0.796	0.057	0.149	0.973
fus-2	rpl18	1148.gene:10499198	1148.gene:10498197	0.088	0	0.151	0	0.727	0.796	0.058	0.149	0.957
fus-2	rpl6	1148.gene:10499198	1148.gene:10498198	0.088	0	0.245	0	0.727	0.796	0.057	0.149	0.962
fus-2	rps8	1148.gene:10499198	1148.gene:10498199	0.088	0	0	0	0.727	0.796	0.058	0.149	0.951
fus-2	rpl5	1148.gene:10499198	1148.gene:10498200	0.088	0	0.193	0	0.727	0.796	0.058	0.149	0.959
fus-2	rpl24	1148.gene:10499198	1148.gene:10498201	0.088	0	0	0	0.727	0.796	0.057	0.078	0.947
fus-2	rpl14	1148.gene:10499198	1148.gene:10498202	0.088	0.26	0.24	0	0.727	0.796	0.058	0.149	0.97
fus-2	rpl16	1148.gene:10499198	1148.gene:10498205	0.088	0	0.371	0	0.727	0.796	0.057	0.149	0.968
fus-2	rps3	1148.gene:10499198	1148.gene:10498206	0.088	0	0.171	0	0.727	0.796	0.058	0.149	0.958
fus-2	rpl22	1148.gene:10499198	1148.gene:10498207	0.088	0	0	0	0.727	0.796	0.057	0.149	0.951
fus-2	rps19	1148.gene:10499198	1148.gene:10498208	0.088	0	0.299	0	0.727	0.796	0.058	0.145	0.964
fus-2	rpl3	1148.gene:10499198	1148.gene:10498212	0.088	0	0.548	0	0.727	0.796	0.057	0.149	0.977
fus-2	rpl10	1148.gene:10499198	1148.gene:10498280	0.088	0	0	0	0.727	0.796	0.058	0.149	0.951
fus-2	rpl1	1148.gene:10499198	1148.gene:10498281	0.088	0	0	0	0.727	0.796	0.057	0.149	0.951
fus-2	rps6	1148.gene:10499198	1148.gene:10498548	0.07	0	0	0	0.727	0.793	0	0.148	0.949
fus-2	rps2	1148.gene:10499198	1148.gene:10499019	0.045	0	0	0	0.727	0.796	0.057	0.149	0.949
fus-2	rpl9	1148.gene:10499198	1148.gene:10499046	0.059	0	0	0	0.72	0.796	0	0.149	0.948
fus-2	deaD	1148.gene:10499198	1148.gene:10500060	0	0	0	0	0.099	0.721	0.613	0.147	0.905
fus-2	rpl20	1148.gene:10499198	1148.gene:10499613	0	0	0.237	0	0.595	0.796	0	0.149	0.939
fus-2	rps7	1148.gene:10499198	1148.gene:10499199	0.481	0.483	0.69	0	0.727	0.796	0.057	0.407	0.996
fus-2	rps12	1148.gene:10499198	1148.gene:10499200	0.349	0.486	0.7	0	0.727	0.796	0.057	0.805	0.998
fus-3	rps9	1148.gene:10500024	1148.gene:10498184	0.085	0	0	0	0.715	0.793	0	0.149	0.947
fus-3	rpl13	1148.gene:10500024	1148.gene:10498185	0.086	0	0.248	0	0.727	0.796	0.057	0.149	0.962
fus-3	rps11	1148.gene:10500024	1148.gene:10498189	0.088	0	0.172	0	0.727	0.796	0.057	0.149	0.958
fus-3	rps13	1148.gene:10500024	1148.gene:10498190	0.088	0	0.248	0	0.727	0.796	0.058	0.149	0.962
fus-3	rpl15	1148.gene:10500024	1148.gene:10498195	0.088	0	0.174	0	0.727	0.796	0.057	0.149	0.958
fus-3	rps5	1148.gene:10500024	1148.gene:10498196	0.088	0	0.222	0	0.727	0.796	0.057	0.149	0.96
fus-3	rpl18	1148.gene:10500024	1148.gene:10498197	0.088	0	0.189	0	0.727	0.796	0.058	0.149	0.959
fus-3	rpl6	1148.gene:10500024	1148.gene:10498198	0.088	0	0	0	0.727	0.796	0.057	0.149	0.951
fus-3	rps8	1148.gene:10500024	1148.gene:10498199	0.088	0	0	0	0.727	0.796	0.058	0.149	0.951
fus-3	rpl5	1148.gene:10500024	1148.gene:10498200	0.088	0	0.166	0	0.727	0.796	0.058	0.149	0.958
fus-3	rpl24	1148.gene:10500024	1148.gene:10498201	0.088	0	0.162	0	0.727	0.796	0.057	0.078	0.954
fus-3	rpl14	1148.gene:10500024	1148.gene:10498202	0.088	0.061	0.241	0	0.727	0.796	0.058	0.149	0.962
fus-3	rpl16	1148.gene:10500024	1148.gene:10498205	0.088	0	0.227	0	0.727	0.796	0.057	0.149	0.961
fus-3	rps3	1148.gene:10500024	1148.gene:10498206	0.088	0	0	0	0.727	0.796	0.058	0.149	0.951
fus-3	rpl22	1148.gene:10500024	1148.gene:10498207	0.088	0	0	0	0.727	0.796	0.057	0.149	0.951
fus-3	rps19	1148.gene:10500024	1148.gene:10498208	0.088	0	0.23	0	0.727	0.796	0.058	0.145	0.961
fus-3	rpl3	1148.gene:10500024	1148.gene:10498212	0.088	0	0.37	0	0.727	0.796	0.057	0.149	0.968
fus-3	rpl10	1148.gene:10500024	1148.gene:10498280	0.088	0	0	0	0.727	0.796	0.058	0.149	0.951
fus-3	rpl1	1148.gene:10500024	1148.gene:10498281	0.088	0	0	0	0.727	0.796	0.057	0.149	0.951
fus-3	rps6	1148.gene:10500024	1148.gene:10498548	0.07	0	0	0	0.727	0.793	0	0.148	0.949
fus-3	rps2	1148.gene:10500024	1148.gene:10499019	0.045	0	0	0	0.727	0.796	0.057	0.149	0.949
fus-3	rpl9	1148.gene:10500024	1148.gene:10499046	0.059	0	0	0	0.72	0.796	0	0.149	0.948
fus-3	rps7	1148.gene:10500024	1148.gene:10499199	0.088	0.117	0.36	0	0.727	0.796	0.057	0.149	0.97
fus-3	rps12	1148.gene:10500024	1148.gene:10499200	0.088	0.143	0.434	0	0.727	0.796	0.057	0.355	0.98
fus-3	rpl20	1148.gene:10500024	1148.gene:10499613	0	0	0	0	0.595	0.796	0	0.149	0.923
fus-3	deaD	1148.gene:10500024	1148.gene:10500060	0	0	0	0	0.099	0.721	0.613	0.147	0.905
fus-4	rps9	1148.gene:10500429	1148.gene:10498184	0.085	0	0	0	0.715	0.793	0	0.149	0.947
fus-4	rpl13	1148.gene:10500429	1148.gene:10498185	0.086	0	0.182	0	0.727	0.796	0.057	0.149	0.958
fus-4	rps11	1148.gene:10500429	1148.gene:10498189	0.088	0	0	0	0.727	0.796	0.057	0.149	0.951
fus-4	rps13	1148.gene:10500429	1148.gene:10498190	0.088	0	0	0	0.727	0.796	0.058	0.308	0.96
fus-4	rpl15	1148.gene:10500429	1148.gene:10498195	0.088	0	0.194	0	0.727	0.796	0.057	0.149	0.959
fus-4	rps5	1148.gene:10500429	1148.gene:10498196	0.088	0	0.22	0	0.727	0.796	0.057	0.149	0.96
fus-4	rpl18	1148.gene:10500429	1148.gene:10498197	0.088	0	0.167	0	0.727	0.796	0.058	0.149	0.958
fus-4	rpl6	1148.gene:10500429	1148.gene:10498198	0.088	0	0	0	0.727	0.796	0.057	0.28	0.959
fus-4	rps8	1148.gene:10500429	1148.gene:10498199	0.088	0	0	0	0.727	0.796	0.058	0.353	0.963
fus-4	rpl5	1148.gene:10500429	1148.gene:10498200	0.088	0	0	0	0.727	0.796	0.058	0.341	0.962
fus-4	rpl24	1148.gene:10500429	1148.gene:10498201	0.088	0	0	0	0.727	0.796	0.057	0.078	0.947
fus-4	rpl14	1148.gene:10500429	1148.gene:10498202	0.088	0.203	0.198	0	0.727	0.796	0.058	0.28	0.971
fus-4	rpl16	1148.gene:10500429	1148.gene:10498205	0.088	0	0.193	0	0.727	0.796	0.057	0.149	0.959
fus-4	rps3	1148.gene:10500429	1148.gene:10498206	0.088	0	0	0	0.727	0.796	0.058	0.276	0.959
fus-4	rpl22	1148.gene:10500429	1148.gene:10498207	0.088	0	0	0	0.727	0.796	0.057	0.149	0.951
fus-4	rps19	1148.gene:10500429	1148.gene:10498208	0.088	0	0	0	0.727	0.796	0.058	0.145	0.951
fus-4	rpl3	1148.gene:10500429	1148.gene:10498212	0.088	0	0.297	0	0.727	0.796	0.057	0.273	0.969
fus-4	rpl10	1148.gene:10500429	1148.gene:10498280	0.088	0	0	0	0.727	0.796	0.058	0.149	0.951
fus-4	rpl1	1148.gene:10500429	1148.gene:10498281	0.088	0	0	0	0.727	0.796	0.057	0.599	0.977
fus-4	rps6	1148.gene:10500429	1148.gene:10498548	0.07	0	0	0	0.727	0.793	0	0.148	0.949
fus-4	tsf	1148.gene:10500429	1148.gene:10499018	0.042	0	0	0	0.727	0.234	0	0.592	0.907
fus-4	rps2	1148.gene:10500429	1148.gene:10499019	0.045	0	0	0	0.727	0.796	0.057	0.272	0.956
fus-4	rpl9	1148.gene:10500429	1148.gene:10499046	0.059	0	0	0	0.72	0.796	0	0.149	0.948
fus-4	rps7	1148.gene:10500429	1148.gene:10499199	0.11	0.416	0.636	0	0.727	0.796	0.057	0.404	0.992
fus-4	rps12	1148.gene:10500429	1148.gene:10499200	0.11	0.57	0.528	0	0.727	0.796	0.057	0.265	0.991
fus-4	rpl20	1148.gene:10500429	1148.gene:10499613	0	0	0.164	0	0.595	0.796	0	0.149	0.933
fus-4	deaD	1148.gene:10500429	1148.gene:10500060	0	0	0	0	0.099	0.721	0.613	0.147	0.905
gap2	talB	1148.gene:10500398	1148.gene:10497669	0.049	0	0	0	0.285	0	0.8	0.498	0.922
gap2	prk	1148.gene:10500398	1148.gene:10499335	0.106	0	0	0	0	0.805	0	0.769	0.956
gap2	cbbA	1148.gene:10500398	1148.gene:10499681	0.11	0	0	0	0.727	0.099	0.9	0.748	0.993
gap2	eno	1148.gene:10500398	1148.gene:10500521	0.11	0	0.423	0	0.749	0.445	0	0.631	0.968
glnA	gltD	1148.gene:10497916	1148.gene:10497633	0.17	0	0	0	0.133	0	0.9	0.544	0.962
glnA	gltB	1148.gene:10497916	1148.gene:10497879	0.267	0	0	0	0.574	0	0.9	0.811	0.993
glnA	arcC	1148.gene:10497916	1148.gene:10500625	0	0	0	0	0	0	0.9	0.229	0.919
glnA	glnB	1148.gene:10497916	1148.gene:10499415	0.17	0	0.183	0	0.229	0	0	0.865	0.92
glnA	purF	1148.gene:10497916	1148.gene:10499625	0.115	0	0	0	0	0	0.9	0.23	0.925
glnA	putA	1148.gene:10497916	1148.gene:10499245	0.085	0	0	0	0.063	0	0.9	0.331	0.934
glnA	gltB-2	1148.gene:10497916	1148.gene:10500464	0.267	0	0	0	0.574	0	0.9	0.883	0.995
glnB	glnA	1148.gene:10499415	1148.gene:10497916	0.17	0	0.183	0	0.229	0	0	0.865	0.92
glnB	amt1	1148.gene:10499415	1148.gene:10500135	0.088	0.137	0.526	0	0.727	0.691	0	0.352	0.974
glpX	talB	1148.gene:10498858	1148.gene:10497669	0.17	0	0	0	0	0	0.9	0.309	0.937
glpX	cbbA	1148.gene:10498858	1148.gene:10499681	0.17	0	0	0	0.049	0	0.9	0.477	0.953
gltB	gltD	1148.gene:10497879	1148.gene:10497633	0.299	0.9	0.774	0	0.999	0.948	0.9	0.732	0.999
gltB	putA	1148.gene:10497879	1148.gene:10499245	0.185	0	0	0	0.259	0	0.8	0.335	0.908
gltB	glnA	1148.gene:10497879	1148.gene:10497916	0.267	0	0	0	0.574	0	0.9	0.811	0.993
gltB	gltB-2	1148.gene:10497879	1148.gene:10500464	0.308	0	0.107	0.909	0.947	0.948	0.9	0.329	0.999
gltB-2	gltD	1148.gene:10500464	1148.gene:10497633	0.267	0.9	0.744	0	0.999	0.948	0.9	0.871	0.999
gltB-2	gltB	1148.gene:10500464	1148.gene:10497879	0.308	0	0.107	0.909	0.947	0.948	0.9	0.329	0.999
gltB-2	glnA	1148.gene:10500464	1148.gene:10497916	0.267	0	0	0	0.574	0	0.9	0.883	0.995
gltB-2	putA	1148.gene:10500464	1148.gene:10499245	0.185	0	0	0	0.259	0	0.8	0.337	0.909
gltD	aspC-2	1148.gene:10497633	1148.gene:10499760	0.046	0	0	0	0.051	0	0.9	0.107	0.908
gltD	putA	1148.gene:10497633	1148.gene:10499245	0.045	0	0	0	0	0.098	0.9	0.328	0.934
gltD	purF	1148.gene:10497633	1148.gene:10499625	0.062	0	0	0	0.049	0	0.9	0.576	0.957
gltD	glnA	1148.gene:10497633	1148.gene:10497916	0.17	0	0	0	0.133	0	0.9	0.544	0.962
gltD	gltB-2	1148.gene:10497633	1148.gene:10500464	0.267	0.9	0.744	0	0.999	0.948	0.9	0.871	0.999
gltD	gltB	1148.gene:10497633	1148.gene:10497879	0.299	0.9	0.774	0	0.999	0.948	0.9	0.732	0.999
groEL	clpB	1148.gene:10498274	1148.gene:10499333	0.046	0	0	0	0.405	0.113	0	0.825	0.9
groEL	dnaK-3	1148.gene:10498274	1148.gene:10499790	0.059	0	0.164	0	0.574	0.267	0	0.936	0.981
groEL	dnaK-2	1148.gene:10498274	1148.gene:10499551	0.059	0	0.172	0	0.574	0.267	0	0.976	0.993
gspD	slr1276	1148.gene:10499154	1148.gene:10499153	0.612	0	0.34	0	0.226	0.63	0	0.31	0.94
gylA	trpB	1148.gene:10497985	1148.gene:10500341	0	0	0	0	0	0	0.9	0.31	0.928
gylA	folD	1148.gene:10497985	1148.gene:10499632	0.17	0	0.21	0	0.733	0.093	0.9	0.863	0.997
hemH	ho1	1148.gene:10500027	1148.gene:10497722	0	0	0	0	0	0	0.9	0.716	0.97
hemH	chlH	1148.gene:10500027	1148.gene:10497901	0	0	0	0	0.049	0	0.9	0.741	0.973
hlyD	sll1951	1148.gene:10499140	1148.gene:10498740	0.047	0	0.459	0	0.063	0	0	0.829	0.906
ho1	hemH	1148.gene:10497722	1148.gene:10500027	0	0	0	0	0	0	0.9	0.716	0.97
ilvB	ilvG	1148.gene:10498854	1148.gene:10498846	0	0	0.229	0.742	0	0	0.9	0.125	0.926
ilvB	leuA-2	1148.gene:10498854	1148.gene:10499571	0.081	0	0	0	0.281	0	0.806	0.592	0.94
ilvB	ilvD	1148.gene:10498854	1148.gene:10500579	0.11	0.183	0.445	0	0.647	0	0	0.741	0.956
ilvB	ilvC	1148.gene:10498854	1148.gene:10500432	0.11	0.003	0.321	0	0.717	0	0.9	0.749	0.994
ilvC	ilvG	1148.gene:10500432	1148.gene:10498846	0.11	0.011	0.762	0	0.717	0	0.9	0.487	0.996
ilvC	ilvB	1148.gene:10500432	1148.gene:10498854	0.11	0.003	0.321	0	0.717	0	0.9	0.749	0.994
ilvC	leuA-2	1148.gene:10500432	1148.gene:10499571	0.11	0	0.202	0	0.75	0	0	0.917	0.983
ilvC	ilvE	1148.gene:10500432	1148.gene:10500296	0.11	0	0	0	0.286	0	0	0.915	0.941
ilvC	leuC	1148.gene:10500432	1148.gene:10500510	0.17	0.721	0.156	0	0.924	0	0	0.479	0.99
ilvC	ilvD	1148.gene:10500432	1148.gene:10500579	0.17	0	0.701	0	0.833	0	0.9	0.972	0.999
ilvD	ilvG	1148.gene:10500579	1148.gene:10498846	0.11	0.528	0.762	0	0.647	0	0	0.414	0.975
ilvD	ilvB	1148.gene:10500579	1148.gene:10498854	0.11	0.183	0.445	0	0.647	0	0	0.741	0.956
ilvD	leuA-2	1148.gene:10500579	1148.gene:10499571	0.11	0	0.329	0	0.722	0	0.9	0.859	0.997
ilvD	ilvE	1148.gene:10500579	1148.gene:10500296	0.11	0	0	0	0.714	0.243	0.9	0.86	0.996
ilvD	ilvC	1148.gene:10500579	1148.gene:10500432	0.17	0	0.701	0	0.833	0	0.9	0.972	0.999
ilvD	leuC	1148.gene:10500579	1148.gene:10500510	0.17	0	0.389	0	0.92	0	0	0.548	0.979
ilvE	leuA-2	1148.gene:10500296	1148.gene:10499571	0.081	0.894	0	0	0.615	0.097	0.9	0.842	0.999
ilvE	ilvC	1148.gene:10500296	1148.gene:10500432	0.11	0	0	0	0.286	0	0	0.915	0.941
ilvE	ilvD	1148.gene:10500296	1148.gene:10500579	0.11	0	0	0	0.714	0.243	0.9	0.86	0.996
ilvG	ilvB	1148.gene:10498846	1148.gene:10498854	0	0	0.229	0.742	0	0	0.9	0.125	0.926
ilvG	leuA-2	1148.gene:10498846	1148.gene:10499571	0.081	0	0.468	0	0.281	0	0.806	0.59	0.967
ilvG	ilvD	1148.gene:10498846	1148.gene:10500579	0.11	0.528	0.762	0	0.647	0	0	0.414	0.975
ilvG	ilvC	1148.gene:10498846	1148.gene:10500432	0.11	0.011	0.762	0	0.717	0	0.9	0.487	0.996
infA	infB	1148.gene:10498192	1148.gene:10497551	0	0	0	0	0.137	0.916	0	0.31	0.945
infA	infC	1148.gene:10498192	1148.gene:10497749	0	0	0.176	0	0.795	0.805	0	0.31	0.974
infA	rps9	1148.gene:10498192	1148.gene:10498184	0.291	0	0	0	0.638	0.63	0	0.415	0.937
infA	rps11	1148.gene:10498192	1148.gene:10498189	0.403	0	0.474	0	0.925	0.916	0.155	0.31	0.998
infA	rps13	1148.gene:10498192	1148.gene:10498190	0.45	0	0.186	0	0.925	0.916	0.686	0.268	0.999
infA	rps20	1148.gene:10498192	1148.gene:10498230	0	0	0	0	0.749	0.63	0	0.229	0.922
infA	adk-2	1148.gene:10498192	1148.gene:10498193	0.551	0	0	0	0.76	0	0	0.484	0.939
infA	secY	1148.gene:10498192	1148.gene:10498194	0.421	0	0.154	0	0.885	0	0	0.55	0.971
infA	rpl1	1148.gene:10498192	1148.gene:10498281	0.17	0	0	0	0.837	0	0.788	0.23	0.974
infA	rpl10	1148.gene:10498192	1148.gene:10498280	0.17	0	0	0	0.839	0	0.789	0.246	0.975
infA	rps6	1148.gene:10498192	1148.gene:10498548	0.07	0	0	0	0.733	0.63	0	0.769	0.975
infA	rps2	1148.gene:10498192	1148.gene:10499019	0.067	0	0	0	0.729	0.916	0.402	0.31	0.989
infA	rpl6	1148.gene:10498192	1148.gene:10498198	0.309	0	0.158	0	0.925	0	0.786	0.159	0.99
infA	rpl16	1148.gene:10498192	1148.gene:10498205	0.269	0	0.187	0	0.925	0.079	0.788	0.229	0.991
infA	rpl22	1148.gene:10498192	1148.gene:10498207	0.263	0	0.33	0	0.925	0	0.789	0.229	0.992
infA	rpl3	1148.gene:10498192	1148.gene:10498212	0.256	0	0	0	0.917	0	0.788	0.509	0.992
infA	rpl24	1148.gene:10498192	1148.gene:10498201	0.271	0	0	0	0.925	0.216	0.789	0.309	0.992
infA	rpl18	1148.gene:10498192	1148.gene:10498197	0.309	0	0.374	0	0.925	0	0.788	0.047	0.992
infA	rpl5	1148.gene:10498192	1148.gene:10498200	0.277	0	0.232	0	0.925	0	0.789	0.229	0.992
infA	rpl14	1148.gene:10498192	1148.gene:10498202	0.271	0	0.316	0	0.925	0	0.789	0.226	0.992
infA	rpl15	1148.gene:10498192	1148.gene:10498195	0.356	0	0	0	0.925	0	0.785	0.458	0.993
infA	rps7	1148.gene:10498192	1148.gene:10499199	0.17	0	0	0	0.924	0.916	0.663	0.424	0.998
infA	rps12	1148.gene:10498192	1148.gene:10499200	0.17	0	0	0	0.925	0.916	0.672	0.254	0.998
infA	rps5	1148.gene:10498192	1148.gene:10498196	0.323	0	0	0	0.925	0.916	0.663	0.169	0.998
infA	rps19	1148.gene:10498192	1148.gene:10498208	0.262	0	0.154	0	0.925	0.916	0.686	0.31	0.998
infA	rps3	1148.gene:10498192	1148.gene:10498206	0.265	0	0.207	0	0.925	0.916	0.686	0.081	0.998
infA	rps8	1148.gene:10498192	1148.gene:10498199	0.292	0	0.344	0	0.925	0.916	0.686	0.31	0.999
infB	pnp	1148.gene:10497551	1148.gene:10497516	0.17	0	0.217	0	0.879	0	0	0.444	0.95
infB	rpoC2	1148.gene:10497551	1148.gene:10498227	0.045	0	0.306	0	0.731	0.259	0	0.413	0.908
infB	rpl20	1148.gene:10497551	1148.gene:10499613	0.045	0	0	0	0.16	0.878	0.078	0.308	0.926
infB	infC	1148.gene:10497551	1148.gene:10497749	0	0	0	0	0.17	0.823	0	0.553	0.928
infB	tsf	1148.gene:10497551	1148.gene:10499018	0.17	0	0.159	0	0.851	0.193	0	0.442	0.944
infB	infA	1148.gene:10497551	1148.gene:10498192	0	0	0	0	0.137	0.916	0	0.31	0.945
infB	rps12	1148.gene:10497551	1148.gene:10499200	0.111	0	0.18	0	0.264	0.916	0.074	0.171	0.957
infB	rpl24	1148.gene:10497551	1148.gene:10498201	0	0	0.152	0	0.322	0.914	0.067	0.353	0.964
infB	rps13	1148.gene:10497551	1148.gene:10498190	0	0	0	0	0.312	0.916	0	0.45	0.965
infB	rps6	1148.gene:10497551	1148.gene:10498548	0	0	0	0	0.575	0.909	0.082	0.146	0.965
infB	rpl9	1148.gene:10497551	1148.gene:10499046	0	0	0	0	0.664	0.878	0.078	0.23	0.967
infB	rps9	1148.gene:10497551	1148.gene:10498184	0.062	0	0.209	0	0.444	0.909	0.082	0.31	0.97
infB	rps8	1148.gene:10497551	1148.gene:10498199	0	0	0	0	0.411	0.916	0	0.477	0.971
infB	rpl14	1148.gene:10497551	1148.gene:10498202	0	0	0.154	0	0.413	0.911	0	0.478	0.973
infB	rpl22	1148.gene:10497551	1148.gene:10498207	0	0	0	0	0.579	0.916	0.069	0.31	0.974
infB	rpl10	1148.gene:10497551	1148.gene:10498280	0	0	0	0	0.725	0.893	0	0.276	0.976
infB	rpl1	1148.gene:10497551	1148.gene:10498281	0.062	0	0	0	0.777	0.848	0.067	0.414	0.979
infB	rpl13	1148.gene:10497551	1148.gene:10498185	0.085	0	0.218	0	0.501	0.914	0.067	0.41	0.979
infB	rpoB	1148.gene:10497551	1148.gene:10498228	0.112	0	0	0	0.888	0.27	0	0.784	0.982
infB	rpl5	1148.gene:10497551	1148.gene:10498200	0	0	0.263	0	0.582	0.916	0	0.41	0.982
infB	rps19	1148.gene:10497551	1148.gene:10498208	0	0	0.156	0	0.736	0.916	0	0.369	0.986
infB	rps11	1148.gene:10497551	1148.gene:10498189	0	0	0.205	0	0.747	0.916	0.072	0.31	0.987
infB	rpl15	1148.gene:10497551	1148.gene:10498195	0	0	0	0	0.788	0.916	0.071	0.31	0.987
infB	rpl18	1148.gene:10497551	1148.gene:10498197	0	0	0	0	0.728	0.912	0	0.545	0.988
infB	rpl3	1148.gene:10497551	1148.gene:10498212	0	0	0.212	0	0.735	0.914	0.067	0.413	0.988
infB	rpl16	1148.gene:10497551	1148.gene:10498205	0	0	0	0	0.787	0.914	0.067	0.476	0.989
infB	rps7	1148.gene:10497551	1148.gene:10499199	0	0	0.227	0	0.719	0.916	0.075	0.461	0.989
infB	rps5	1148.gene:10497551	1148.gene:10498196	0	0	0.375	0	0.724	0.916	0.075	0.31	0.989
infB	rpl6	1148.gene:10497551	1148.gene:10498198	0	0	0.218	0	0.743	0.916	0	0.519	0.99
infB	rps3	1148.gene:10497551	1148.gene:10498206	0	0	0	0	0.84	0.916	0	0.416	0.991
infB	rps2	1148.gene:10497551	1148.gene:10499019	0.17	0	0.183	0	0.775	0.916	0.075	0.466	0.992
infC	infB	1148.gene:10497749	1148.gene:10497551	0	0	0	0	0.17	0.823	0	0.553	0.928
infC	rpl10	1148.gene:10497749	1148.gene:10498280	0	0	0	0	0.902	0	0	0.153	0.913
infC	rpl6	1148.gene:10497749	1148.gene:10498198	0	0	0	0	0.842	0	0	0.545	0.925
infC	rpl5	1148.gene:10497749	1148.gene:10498200	0	0	0	0	0.884	0	0	0.415	0.929
infC	rpl22	1148.gene:10497749	1148.gene:10498207	0	0	0	0	0.923	0	0	0.227	0.937
infC	rpl16	1148.gene:10497749	1148.gene:10498205	0	0	0	0	0.896	0	0	0.515	0.947
infC	rps5	1148.gene:10497749	1148.gene:10498196	0	0	0	0	0.793	0.63	0	0.417	0.951
infC	rpl14	1148.gene:10497749	1148.gene:10498202	0	0	0	0	0.906	0	0	0.515	0.952
infC	rps9	1148.gene:10497749	1148.gene:10498184	0.148	0	0.199	0	0.747	0.63	0	0.413	0.955
infC	rpl1	1148.gene:10497749	1148.gene:10498281	0	0	0.212	0	0.921	0	0	0.428	0.961
infC	rpl3	1148.gene:10497749	1148.gene:10498212	0	0	0	0	0.925	0	0	0.54	0.964
infC	tsf	1148.gene:10497749	1148.gene:10499018	0.095	0	0	0	0.905	0	0	0.672	0.969
infC	rps8	1148.gene:10497749	1148.gene:10498199	0	0	0	0	0.906	0.63	0	0.31	0.973
infC	infA	1148.gene:10497749	1148.gene:10498192	0	0	0.176	0	0.795	0.805	0	0.31	0.974
infC	rps12	1148.gene:10497749	1148.gene:10499200	0	0	0	0	0.925	0.63	0	0.23	0.976
infC	rps6	1148.gene:10497749	1148.gene:10498548	0.102	0	0	0	0.923	0.63	0	0.31	0.979
infC	rpl13	1148.gene:10497749	1148.gene:10498185	0.148	0	0.506	0	0.925	0	0	0.479	0.981
infC	rps2	1148.gene:10497749	1148.gene:10499019	0.13	0	0.158	0	0.908	0.63	0	0.417	0.982
infC	rps3	1148.gene:10497749	1148.gene:10498206	0	0	0	0	0.921	0.63	0	0.544	0.985
infC	rps19	1148.gene:10497749	1148.gene:10498208	0	0	0	0	0.886	0.845	0	0.479	0.989
infC	rps7	1148.gene:10497749	1148.gene:10499199	0	0	0	0	0.925	0.875	0	0.244	0.992
infC	rps13	1148.gene:10497749	1148.gene:10498190	0	0	0	0	0.924	0.831	0	0.549	0.993
infC	rps11	1148.gene:10497749	1148.gene:10498189	0	0	0	0	0.914	0.871	0	0.477	0.993
infC	rpl20	1148.gene:10497749	1148.gene:10499613	0.17	0.724	0.709	0	0.925	0	0	0.671	0.998
katG	aspC-2	1148.gene:10498844	1148.gene:10499760	0	0	0	0	0	0	0.9	0	0.9
lepA	rps9	1148.gene:10500643	1148.gene:10498184	0.045	0	0.314	0	0.049	0.91	0	0.31	0.954
lepA	rpl13	1148.gene:10500643	1148.gene:10498185	0.046	0	0.286	0	0.216	0.911	0	0.31	0.961
lepA	rps11	1148.gene:10500643	1148.gene:10498189	0	0	0.196	0	0.056	0.91	0	0.31	0.946
lepA	rps13	1148.gene:10500643	1148.gene:10498190	0	0	0.266	0	0	0.91	0	0.31	0.95
lepA	rpl15	1148.gene:10500643	1148.gene:10498195	0	0	0.244	0	0	0.91	0	0.31	0.948
lepA	rps5	1148.gene:10500643	1148.gene:10498196	0	0	0	0	0.063	0.913	0	0.31	0.938
lepA	rpl18	1148.gene:10500643	1148.gene:10498197	0	0	0	0	0.111	0.91	0	0.31	0.939
lepA	rpl6	1148.gene:10500643	1148.gene:10498198	0	0	0	0	0.053	0.91	0	0.31	0.936
lepA	rps8	1148.gene:10500643	1148.gene:10498199	0	0	0	0	0.058	0.91	0	0.31	0.936
lepA	rpl5	1148.gene:10500643	1148.gene:10498200	0	0	0.238	0	0.062	0.91	0	0.31	0.949
lepA	rpl24	1148.gene:10500643	1148.gene:10498201	0	0	0	0	0	0.911	0	0.081	0.914
lepA	rpl14	1148.gene:10500643	1148.gene:10498202	0.046	0	0	0	0	0.91	0	0.31	0.935
lepA	rpl16	1148.gene:10500643	1148.gene:10498205	0	0	0.161	0	0.05	0.91	0	0.31	0.943
lepA	rps3	1148.gene:10500643	1148.gene:10498206	0	0	0	0	0.051	0.91	0	0.31	0.935
lepA	rpl22	1148.gene:10500643	1148.gene:10498207	0	0	0	0	0	0.911	0	0.31	0.935
lepA	rps19	1148.gene:10500643	1148.gene:10498208	0	0	0	0	0	0.91	0	0	0.91
lepA	rpl3	1148.gene:10500643	1148.gene:10498212	0	0	0.223	0	0.057	0.911	0	0.31	0.948
lepA	rps20	1148.gene:10500643	1148.gene:10498230	0.17	0	0	0	0	0.91	0	0	0.922
lepA	rpl1	1148.gene:10500643	1148.gene:10498281	0	0	0.171	0	0.232	0.91	0	0.31	0.955
lepA	rps6	1148.gene:10500643	1148.gene:10498548	0	0	0	0	0.192	0.911	0	0.274	0.943
lepA	rps2	1148.gene:10500643	1148.gene:10499019	0	0	0.262	0	0.173	0.911	0	0.31	0.957
lepA	rps7	1148.gene:10500643	1148.gene:10499199	0	0	0	0	0.107	0.912	0	0.31	0.941
lepA	rps12	1148.gene:10500643	1148.gene:10499200	0	0.001	0	0	0.064	0.914	0	0.23	0.932
lepA	rpl20	1148.gene:10500643	1148.gene:10499613	0.17	0	0.17	0	0.088	0.91	0	0.229	0.948
leuA-2	ilvG	1148.gene:10499571	1148.gene:10498846	0.081	0	0.468	0	0.281	0	0.806	0.59	0.967
leuA-2	ilvB	1148.gene:10499571	1148.gene:10498854	0.081	0	0	0	0.281	0	0.806	0.592	0.94
leuA-2	ilvC	1148.gene:10499571	1148.gene:10500432	0.11	0	0.202	0	0.75	0	0	0.917	0.983
leuA-2	ilvD	1148.gene:10499571	1148.gene:10500579	0.11	0	0.329	0	0.722	0	0.9	0.859	0.997
leuA-2	leuC	1148.gene:10499571	1148.gene:10500510	0.11	0.641	0.394	0	0.77	0	0.9	0.718	0.998
leuA-2	ilvE	1148.gene:10499571	1148.gene:10500296	0.081	0.894	0	0	0.615	0.097	0.9	0.842	0.999
leuC	leuA-2	1148.gene:10500510	1148.gene:10499571	0.11	0.641	0.394	0	0.77	0	0.9	0.718	0.998
leuC	ilvC	1148.gene:10500510	1148.gene:10500432	0.17	0.721	0.156	0	0.924	0	0	0.479	0.99
leuC	ilvD	1148.gene:10500510	1148.gene:10500579	0.17	0	0.389	0	0.92	0	0	0.548	0.979
lig-2	fmu/fmv	1148.gene:10498085	1148.gene:10497820	0.242	0	0.342	0	0.911	0	0	0.069	0.953
lrtA	rpl31	1148.gene:10499505	1148.gene:10498183	0	0	0	0	0.062	0.916	0	0.056	0.919
lrtA	rps9	1148.gene:10499505	1148.gene:10498184	0.058	0	0	0	0	0.916	0.54	0.333	0.972
lrtA	rpl13	1148.gene:10499505	1148.gene:10498185	0.061	0	0	0	0.049	0.916	0	0	0.918
lrtA	rps11	1148.gene:10499505	1148.gene:10498189	0	0	0	0	0	0.916	0.54	0	0.959
lrtA	rps13	1148.gene:10499505	1148.gene:10498190	0	0	0	0	0.053	0.916	0	0	0.917
lrtA	rpl15	1148.gene:10499505	1148.gene:10498195	0	0	0	0	0.043	0.916	0	0.156	0.926
lrtA	rps5	1148.gene:10499505	1148.gene:10498196	0	0	0	0	0	0.916	0.54	0.158	0.964
lrtA	rpl18	1148.gene:10499505	1148.gene:10498197	0	0	0	0	0	0.916	0	0	0.916
lrtA	rpl6	1148.gene:10499505	1148.gene:10498198	0	0	0	0	0.05	0.916	0	0	0.916
lrtA	rps8	1148.gene:10499505	1148.gene:10498199	0	0	0	0	0	0.916	0	0	0.916
lrtA	rpl5	1148.gene:10499505	1148.gene:10498200	0	0	0	0	0.06	0.916	0	0	0.917
lrtA	rpl24	1148.gene:10499505	1148.gene:10498201	0	0	0	0	0	0.916	0	0.046	0.916
lrtA	rpl14	1148.gene:10499505	1148.gene:10498202	0	0	0	0	0	0.916	0	0	0.916
lrtA	rpl16	1148.gene:10499505	1148.gene:10498205	0	0	0	0	0	0.916	0	0	0.916
lrtA	rps3	1148.gene:10499505	1148.gene:10498206	0	0	0	0	0	0.916	0.54	0	0.959
lrtA	rpl22	1148.gene:10499505	1148.gene:10498207	0	0	0	0	0	0.916	0	0	0.916
lrtA	rps19	1148.gene:10499505	1148.gene:10498208	0	0	0	0	0	0.916	0.54	0.046	0.959
lrtA	rpl3	1148.gene:10499505	1148.gene:10498212	0	0	0	0	0.052	0.916	0	0.125	0.924
lrtA	rps20	1148.gene:10499505	1148.gene:10498230	0	0	0	0	0	0.916	0	0	0.916
lrtA	rpl10	1148.gene:10499505	1148.gene:10498280	0	0	0	0	0	0.905	0	0	0.905
lrtA	rps1	1148.gene:10499505	1148.gene:10498437	0	0	0	0	0.049	0.826	0.54	0.06	0.918
lrtA	rps6	1148.gene:10499505	1148.gene:10498548	0	0	0.154	0	0	0.916	0	0	0.925
lrtA	rps2	1148.gene:10499505	1148.gene:10499019	0	0	0	0	0	0.916	0.54	0	0.959
lrtA	rpl9	1148.gene:10499505	1148.gene:10499046	0.125	0	0	0	0.081	0.916	0	0	0.926
lrtA	rps7	1148.gene:10499505	1148.gene:10499199	0	0	0	0	0	0.916	0.54	0	0.959
lrtA	rps12	1148.gene:10499505	1148.gene:10499200	0	0	0	0	0	0.916	0	0.137	0.924
lrtA	rpl20	1148.gene:10499505	1148.gene:10499613	0.044	0	0	0	0	0.916	0	0.046	0.916
lysC	asd	1148.gene:10500447	1148.gene:10500375	0.17	0	0.388	0	0.789	0	0.9	0.669	0.995
mcpA	slr0322	1148.gene:10497889	1148.gene:10499514	0.17	0	0.775	0	0.535	0.845	0.8	0.846	0.999
ndhB	petB	1148.gene:10497576	1148.gene:10499642	0	0	0	0	0.577	0.88	0	0.37	0.965
ndhB	acp	1148.gene:10497576	1148.gene:10498175	0	0	0	0	0.047	0.916	0.727	0.108	0.977
ndhB	ndhF-3	1148.gene:10497576	1148.gene:10500034	0.088	0.012	0.328	0.608	0.727	0.805	0	0.662	0.986
ndhB	ndhD3	1148.gene:10497576	1148.gene:10498298	0.081	0	0.327	0.61	0.716	0.805	0.56	0.577	0.992
ndhB	ndhJ	1148.gene:10497576	1148.gene:10499161	0.17	0	0.767	0	0.914	0.999	0.706	0.769	0.999
ndhB	ndhK	1148.gene:10497576	1148.gene:10499160	0.17	0	0.727	0	0.919	0.916	0.706	0.868	0.999
ndhD3	ndhB	1148.gene:10498298	1148.gene:10497576	0.081	0	0.327	0.61	0.716	0.805	0.56	0.577	0.992
ndhD3	petB	1148.gene:10498298	1148.gene:10499642	0	0	0	0	0.703	0.729	0	0.135	0.924
ndhD3	ndhF-3	1148.gene:10498298	1148.gene:10500034	0.048	0	0.319	0.62	0.479	0.559	0	0.902	0.982
ndhD3	ndhK	1148.gene:10498298	1148.gene:10499160	0.081	0	0.694	0	0.715	0.751	0.716	0.135	0.993
ndhD3	ndhJ	1148.gene:10498298	1148.gene:10499161	0.081	0	0.737	0	0.715	0.731	0.409	0.598	0.994
ndhF-3	ndhB	1148.gene:10500034	1148.gene:10497576	0.088	0.012	0.328	0.608	0.727	0.805	0	0.662	0.986
ndhF-3	ndhD3	1148.gene:10500034	1148.gene:10498298	0.048	0	0.319	0.62	0.479	0.559	0	0.902	0.982
ndhF-3	ndhK	1148.gene:10500034	1148.gene:10499160	0.088	0	0.714	0	0.724	0.794	0	0.49	0.991
ndhF-3	ndhJ	1148.gene:10500034	1148.gene:10499161	0.088	0	0.751	0	0.719	0.999	0	0.594	0.999
ndhJ	ndhB	1148.gene:10499161	1148.gene:10497576	0.17	0	0.767	0	0.914	0.999	0.706	0.769	0.999
ndhJ	atpC	1148.gene:10499161	1148.gene:10497589	0.149	0	0	0	0.88	0.143	0	0.23	0.923
ndhJ	acp	1148.gene:10499161	1148.gene:10498175	0	0	0	0	0.734	0.916	0.757	0.152	0.994
ndhJ	ndhD3	1148.gene:10499161	1148.gene:10498298	0.081	0	0.737	0	0.715	0.731	0.409	0.598	0.994
ndhJ	ndhK	1148.gene:10499161	1148.gene:10499160	0.799	0.736	0.774	0	0.925	0.999	0.776	0.95	0.999
ndhJ	petB	1148.gene:10499161	1148.gene:10499642	0	0	0	0	0.169	0.898	0	0.31	0.936
ndhJ	ssl1690	1148.gene:10499161	1148.gene:10499974	0	0	0	0	0	0.805	0	0.881	0.975
ndhJ	ndhF-3	1148.gene:10499161	1148.gene:10500034	0.088	0	0.751	0	0.719	0.999	0	0.594	0.999
ndhK	ndhB	1148.gene:10499160	1148.gene:10497576	0.17	0	0.727	0	0.919	0.916	0.706	0.868	0.999
ndhK	acp	1148.gene:10499160	1148.gene:10498175	0	0	0	0	0.452	0.916	0.757	0.229	0.99
ndhK	ndhD3	1148.gene:10499160	1148.gene:10498298	0.081	0	0.694	0	0.715	0.751	0.716	0.135	0.993
ndhK	petB	1148.gene:10499160	1148.gene:10499642	0	0	0	0	0.178	0.895	0	0.238	0.928
ndhK	ssl1690	1148.gene:10499160	1148.gene:10499974	0	0	0	0	0	0.805	0	0.946	0.989
ndhK	ndhF-3	1148.gene:10499160	1148.gene:10500034	0.088	0	0.714	0	0.724	0.794	0	0.49	0.991
ndhK	ndhJ	1148.gene:10499160	1148.gene:10499161	0.799	0.736	0.774	0	0.925	0.999	0.776	0.95	0.999
nrdA	adk-2	1148.gene:10499210	1148.gene:10498193	0	0	0	0	0	0	0.9	0.224	0.919
nrtC-2	cmpA	1148.gene:10500310	1148.gene:10500307	0.326	0	0.263	0.696	0.391	0	0.8	0.286	0.949
nrtC-2	nrtD-3	1148.gene:10500310	1148.gene:10500311	0.576	0	0.082	0.943	0.391	0	0.8	0.315	0.961
nrtD-3	cmpA	1148.gene:10500311	1148.gene:10500307	0.249	0.351	0.773	0	0.391	0	0.8	0.702	0.995
nrtD-3	nrtC-2	1148.gene:10500311	1148.gene:10500310	0.576	0	0.082	0.943	0.391	0	0.8	0.315	0.961
petA	petE	1148.gene:10498494	1148.gene:10499726	0	0	0.159	0	0	0.896	0	0.146	0.918
petA	petB	1148.gene:10498494	1148.gene:10499642	0	0	0.369	0	0	0.999	0.9	0.276	0.999
petA	petG	1148.gene:10498494	1148.gene:10499110	0	0	0.707	0	0	0.984	0.9	0.229	0.999
petB	ndhB	1148.gene:10499642	1148.gene:10497576	0	0	0	0	0.577	0.88	0	0.37	0.965
petB	atpI	1148.gene:10499642	1148.gene:10497595	0	0	0.151	0	0.925	0	0	0.769	0.984
petB	ssr2998	1148.gene:10499642	1148.gene:10497670	0	0	0	0	0	0.9	0	0	0.9
petB	ndhD3	1148.gene:10499642	1148.gene:10498298	0	0	0	0	0.703	0.729	0	0.135	0.924
petB	petA	1148.gene:10499642	1148.gene:10498494	0	0	0.369	0	0	0.999	0.9	0.276	0.999
petB	petG	1148.gene:10499642	1148.gene:10499110	0	0	0.179	0	0	0.989	0.9	0.65	0.999
petB	ndhK	1148.gene:10499642	1148.gene:10499160	0	0	0	0	0.178	0.895	0	0.238	0.928
petB	ndhJ	1148.gene:10499642	1148.gene:10499161	0	0	0	0	0.169	0.898	0	0.31	0.936
petB	psbB	1148.gene:10499642	1148.gene:10499959	0	0.599	0.336	0	0	0	0	0.74	0.924
petE	petA	1148.gene:10499726	1148.gene:10498494	0	0	0.159	0	0	0.896	0	0.146	0.918
petE	psaF	1148.gene:10499726	1148.gene:10498979	0	0	0	0	0.196	0.805	0	0.458	0.907
petF-2	petH	1148.gene:10499122	1148.gene:10499336	0	0	0.214	0	0	0.332	0	0.851	0.915
petG	ssr2998	1148.gene:10499110	1148.gene:10497670	0	0	0	0	0	0.9	0	0	0.9
petG	psaA	1148.gene:10499110	1148.gene:10498301	0	0	0.75	0	0	0	0.5	0.313	0.906
petG	psaB	1148.gene:10499110	1148.gene:10498302	0	0	0.726	0	0	0	0.5	0.4	0.91
petG	petA	1148.gene:10499110	1148.gene:10498494	0	0	0.707	0	0	0.984	0.9	0.229	0.999
petG	psbI	1148.gene:10499110	1148.gene:10499577	0	0	0.751	0	0	0	0.5	0.631	0.95
petG	petB	1148.gene:10499110	1148.gene:10499642	0	0	0.179	0	0	0.989	0.9	0.65	0.999
petH	petF-2	1148.gene:10499336	1148.gene:10499122	0	0	0.214	0	0	0.332	0	0.851	0.915
pnp	rne	1148.gene:10497516	1148.gene:10497513	0.148	0	0	0	0.053	0.913	0	0.762	0.981
pnp	rpl3	1148.gene:10497516	1148.gene:10498212	0	0	0	0	0.891	0	0	0.225	0.911
pnp	rpoB	1148.gene:10497516	1148.gene:10498228	0.045	0	0	0	0.889	0	0	0.31	0.92
pnp	infB	1148.gene:10497516	1148.gene:10497551	0.17	0	0.217	0	0.879	0	0	0.444	0.95
pnp	deaD	1148.gene:10497516	1148.gene:10500060	0.132	0.002	0	0	0.742	0.814	0	0.516	0.977
ppsA	talB	1148.gene:10500172	1148.gene:10497669	0.046	0	0	0	0	0	0.8	0.518	0.9
ppsA	slr1934	1148.gene:10500172	1148.gene:10499474	0.108	0	0	0	0	0	0.9	0.496	0.951
ppsA	eno	1148.gene:10500172	1148.gene:10500521	0.17	0	0	0	0	0	0.9	0.476	0.952
prk	cfxE	1148.gene:10499335	1148.gene:10499009	0.153	0	0	0	0.049	0	0.9	0.842	0.985
prk	gap2	1148.gene:10499335	1148.gene:10500398	0.106	0	0	0	0	0.805	0	0.769	0.956
prk	rbcL	1148.gene:10499335	1148.gene:10499687	0.154	0	0.52	0	0	0	0.9	0.598	0.981
prk	rbcS	1148.gene:10499335	1148.gene:10499689	0.1	0	0.605	0	0	0	0.9	0.698	0.987
prsA	purF	1148.gene:10500108	1148.gene:10499625	0.128	0	0	0	0.049	0.094	0.9	0.31	0.938
psaA	psaD	1148.gene:10498301	1148.gene:10497543	0	0	0.549	0	0	0.999	0.9	0.961	0.999
psaA	psbE	1148.gene:10498301	1148.gene:10497953	0	0	0.775	0	0	0	0.9	0.64	0.991
psaA	sll1130	1148.gene:10498301	1148.gene:10498393	0	0	0	0	0	0	0.9	0	0.9
psaA	petG	1148.gene:10498301	1148.gene:10499110	0	0	0.75	0	0	0	0.5	0.313	0.906
psaA	psbV	1148.gene:10498301	1148.gene:10499393	0	0	0.507	0	0	0	0.9	0.179	0.955
psaA	psbI	1148.gene:10498301	1148.gene:10499577	0	0	0.743	0	0	0	0.9	0.496	0.985
psaA	psbC	1148.gene:10498301	1148.gene:10498667	0	0	0.775	0	0	0	0.9	0.75	0.993
psaA	psbB	1148.gene:10498301	1148.gene:10499959	0	0.023	0.775	0	0.165	0	0.9	0.744	0.994
psaA	psbD	1148.gene:10498301	1148.gene:10498668	0	0	0.775	0	0	0	0.9	0.813	0.995
psaA	psaC	1148.gene:10498301	1148.gene:10499528	0	0	0.753	0	0	0.99	0.9	0.967	0.999
psaA	psaF	1148.gene:10498301	1148.gene:10498979	0	0	0.464	0	0	0.999	0.9	0.955	0.999
psaA	psaB	1148.gene:10498301	1148.gene:10498302	0.5	0	0.105	0.912	0	0.999	0.9	0.862	0.999
psaB	psaD	1148.gene:10498302	1148.gene:10497543	0	0	0.561	0	0	0.989	0.9	0.975	0.999
psaB	psbE	1148.gene:10498302	1148.gene:10497953	0	0	0.775	0	0	0	0.9	0.401	0.985
psaB	psaA	1148.gene:10498302	1148.gene:10498301	0.5	0	0.105	0.912	0	0.999	0.9	0.862	0.999
psaB	sll1130	1148.gene:10498302	1148.gene:10498393	0	0	0	0	0	0	0.9	0	0.9
psaB	petG	1148.gene:10498302	1148.gene:10499110	0	0	0.726	0	0	0	0.5	0.4	0.91
psaB	psbV	1148.gene:10498302	1148.gene:10499393	0	0	0.586	0	0	0	0.9	0.128	0.96
psaB	psbI	1148.gene:10498302	1148.gene:10499577	0	0	0.715	0	0	0	0.9	0.458	0.983
psaB	psbD	1148.gene:10498302	1148.gene:10498668	0	0	0.775	0	0	0	0.9	0.732	0.993
psaB	psbB	1148.gene:10498302	1148.gene:10499959	0	0.001	0.775	0	0	0	0.9	0.742	0.993
psaB	psbC	1148.gene:10498302	1148.gene:10498667	0	0	0.775	0	0	0	0.9	0.827	0.995
psaB	psaF	1148.gene:10498302	1148.gene:10498979	0	0	0.497	0	0	0.989	0.9	0.962	0.999
psaB	psaC	1148.gene:10498302	1148.gene:10499528	0	0	0.741	0	0	0.989	0.9	0.971	0.999
psaC	psaD	1148.gene:10499528	1148.gene:10497543	0	0	0.298	0	0	0.989	0.9	0.999	0.999
psaC	psbE	1148.gene:10499528	1148.gene:10497953	0	0	0.772	0	0	0	0.54	0.438	0.935
psaC	psaA	1148.gene:10499528	1148.gene:10498301	0	0	0.753	0	0	0.99	0.9	0.967	0.999
psaC	psaB	1148.gene:10499528	1148.gene:10498302	0	0	0.741	0	0	0.989	0.9	0.971	0.999
psaC	psbC	1148.gene:10499528	1148.gene:10498667	0	0	0.761	0	0	0	0.54	0.44	0.933
psaC	psbD	1148.gene:10499528	1148.gene:10498668	0	0	0.773	0	0	0	0.54	0.609	0.955
psaC	psaF	1148.gene:10499528	1148.gene:10498979	0	0	0.324	0	0	0.981	0.9	0.957	0.999
psaC	psbB	1148.gene:10499528	1148.gene:10499959	0	0	0.754	0	0	0	0.54	0.677	0.96
psaD	sll1130	1148.gene:10497543	1148.gene:10498393	0	0	0	0	0	0	0.9	0	0.9
psaD	psbI	1148.gene:10497543	1148.gene:10499577	0	0	0.207	0	0	0	0.9	0.164	0.927
psaD	psbE	1148.gene:10497543	1148.gene:10497953	0	0	0.525	0	0	0	0.9	0.303	0.964
psaD	psbV	1148.gene:10497543	1148.gene:10499393	0	0	0.167	0	0	0	0.9	0.65	0.968
psaD	psbC	1148.gene:10497543	1148.gene:10498667	0	0	0.646	0	0	0	0.9	0.437	0.978
psaD	psbD	1148.gene:10497543	1148.gene:10498668	0	0	0.607	0	0	0	0.9	0.588	0.982
psaD	psbB	1148.gene:10497543	1148.gene:10499959	0	0	0.673	0	0	0	0.9	0.574	0.984
psaD	psaC	1148.gene:10497543	1148.gene:10499528	0	0	0.298	0	0	0.989	0.9	0.999	0.999
psaD	psaA	1148.gene:10497543	1148.gene:10498301	0	0	0.549	0	0	0.999	0.9	0.961	0.999
psaD	psaB	1148.gene:10497543	1148.gene:10498302	0	0	0.561	0	0	0.989	0.9	0.975	0.999
psaD	psaF	1148.gene:10497543	1148.gene:10498979	0	0	0.774	0	0	0.981	0.9	0.982	0.999
psaF	psaD	1148.gene:10498979	1148.gene:10497543	0	0	0.774	0	0	0.981	0.9	0.982	0.999
psaF	psbE	1148.gene:10498979	1148.gene:10497953	0	0	0.46	0	0	0	0.9	0.387	0.964
psaF	psaA	1148.gene:10498979	1148.gene:10498301	0	0	0.464	0	0	0.999	0.9	0.955	0.999
psaF	psaB	1148.gene:10498979	1148.gene:10498302	0	0	0.497	0	0	0.989	0.9	0.962	0.999
psaF	sll1130	1148.gene:10498979	1148.gene:10498393	0	0	0	0	0	0	0.9	0	0.9
psaF	psbC	1148.gene:10498979	1148.gene:10498667	0	0	0.663	0	0	0	0.9	0.503	0.981
psaF	psbD	1148.gene:10498979	1148.gene:10498668	0	0	0.602	0	0	0	0.9	0.262	0.968
psaF	petE	1148.gene:10498979	1148.gene:10499726	0	0	0	0	0.196	0.805	0	0.458	0.907
psaF	psbI	1148.gene:10498979	1148.gene:10499577	0	0	0.33	0	0	0	0.9	0.197	0.941
psaF	psbV	1148.gene:10498979	1148.gene:10499393	0	0	0.435	0	0	0	0.9	0.551	0.972
psaF	psbB	1148.gene:10498979	1148.gene:10499959	0	0	0.593	0	0	0	0.9	0.376	0.972
psaF	psaC	1148.gene:10498979	1148.gene:10499528	0	0	0.324	0	0	0.981	0.9	0.957	0.999
psbB	psaD	1148.gene:10499959	1148.gene:10497543	0	0	0.673	0	0	0	0.9	0.574	0.984
psbB	ftsH	1148.gene:10499959	1148.gene:10497871	0	0	0	0	0	0.908	0	0.274	0.93
psbB	psbE	1148.gene:10499959	1148.gene:10497953	0	0	0.772	0	0	0.998	0.9	0.637	0.999
psbB	psaA	1148.gene:10499959	1148.gene:10498301	0	0.023	0.775	0	0.165	0	0.9	0.744	0.994
psbB	psaB	1148.gene:10499959	1148.gene:10498302	0	0.001	0.775	0	0	0	0.9	0.742	0.993
psbB	sll1130	1148.gene:10499959	1148.gene:10498393	0	0	0	0	0	0.908	0.9	0	0.99
psbB	psbC	1148.gene:10499959	1148.gene:10498667	0	0	0.323	0.615	0	0.996	0.9	0.668	0.999
psbB	psbD	1148.gene:10499959	1148.gene:10498668	0	0	0.773	0	0	0.998	0.9	0.86	0.999
psbB	psaF	1148.gene:10499959	1148.gene:10498979	0	0	0.593	0	0	0	0.9	0.376	0.972
psbB	psbV	1148.gene:10499959	1148.gene:10499393	0	0	0.28	0	0	0.996	0.9	0.711	0.999
psbB	psaC	1148.gene:10499959	1148.gene:10499528	0	0	0.754	0	0	0	0.54	0.677	0.96
psbB	psbI	1148.gene:10499959	1148.gene:10499577	0	0	0.565	0	0	0.998	0.9	0.491	0.999
psbB	petB	1148.gene:10499959	1148.gene:10499642	0	0.599	0.336	0	0	0	0	0.74	0.924
psbB	ftsH-4	1148.gene:10499959	1148.gene:10499729	0	0	0	0	0	0.908	0	0.277	0.93
psbB	psbD2	1148.gene:10499959	1148.gene:10500357	0	0	0.773	0	0	0.981	0	0.498	0.997
psbC	psaD	1148.gene:10498667	1148.gene:10497543	0	0	0.646	0	0	0	0.9	0.437	0.978
psbC	psbE	1148.gene:10498667	1148.gene:10497953	0	0	0.775	0	0	0.974	0.9	0.741	0.999
psbC	psaA	1148.gene:10498667	1148.gene:10498301	0	0	0.775	0	0	0	0.9	0.75	0.993
psbC	psaB	1148.gene:10498667	1148.gene:10498302	0	0	0.775	0	0	0	0.9	0.827	0.995
psbC	sll1130	1148.gene:10498667	1148.gene:10498393	0	0	0	0	0	0	0.9	0	0.9
psbC	psaC	1148.gene:10498667	1148.gene:10499528	0	0	0.761	0	0	0	0.54	0.44	0.933
psbC	psaF	1148.gene:10498667	1148.gene:10498979	0	0	0.663	0	0	0	0.9	0.503	0.981
psbC	psbB	1148.gene:10498667	1148.gene:10499959	0	0	0.323	0.615	0	0.996	0.9	0.668	0.999
psbC	psbD2	1148.gene:10498667	1148.gene:10500357	0.11	0.887	0.775	0	0	0.981	0	0.396	0.999
psbC	psbI	1148.gene:10498667	1148.gene:10499577	0	0	0.754	0	0	0.988	0.9	0.493	0.999
psbC	psbV	1148.gene:10498667	1148.gene:10499393	0	0	0.413	0	0	0.989	0.9	0.288	0.999
psbC	psbD	1148.gene:10498667	1148.gene:10498668	0.789	0.887	0.775	0	0	0.981	0.9	0.947	0.999
psbD	psaD	1148.gene:10498668	1148.gene:10497543	0	0	0.607	0	0	0	0.9	0.588	0.982
psbD	psbE	1148.gene:10498668	1148.gene:10497953	0	0	0.775	0	0	0.981	0.9	0.714	0.999
psbD	psaA	1148.gene:10498668	1148.gene:10498301	0	0	0.775	0	0	0	0.9	0.813	0.995
psbD	psaB	1148.gene:10498668	1148.gene:10498302	0	0	0.775	0	0	0	0.9	0.732	0.993
psbD	sll1130	1148.gene:10498668	1148.gene:10498393	0	0	0	0	0	0	0.9	0	0.9
psbD	psbC	1148.gene:10498668	1148.gene:10498667	0.789	0.887	0.775	0	0	0.981	0.9	0.947	0.999
psbD	psaC	1148.gene:10498668	1148.gene:10499528	0	0	0.773	0	0	0	0.54	0.609	0.955
psbD	psaF	1148.gene:10498668	1148.gene:10498979	0	0	0.602	0	0	0	0.9	0.262	0.968
psbD	psbB	1148.gene:10498668	1148.gene:10499959	0	0	0.773	0	0	0.998	0.9	0.86	0.999
psbD	psbI	1148.gene:10498668	1148.gene:10499577	0	0	0.721	0	0	0.957	0.9	0.583	0.999
psbD	psbV	1148.gene:10498668	1148.gene:10499393	0	0	0.539	0	0	0.982	0.9	0.388	0.999
psbD2	psbE	1148.gene:10500357	1148.gene:10497953	0	0	0.775	0	0	0.981	0	0.147	0.996
psbD2	psbC	1148.gene:10500357	1148.gene:10498667	0.11	0.887	0.775	0	0	0.981	0	0.396	0.999
psbD2	psbV	1148.gene:10500357	1148.gene:10499393	0	0	0.539	0	0	0.982	0	0.08	0.991
psbD2	psbI	1148.gene:10500357	1148.gene:10499577	0	0	0.721	0	0	0.957	0	0.128	0.988
psbD2	psbB	1148.gene:10500357	1148.gene:10499959	0	0	0.773	0	0	0.981	0	0.498	0.997
psbE	psaD	1148.gene:10497953	1148.gene:10497543	0	0	0.525	0	0	0	0.9	0.303	0.964
psbE	sll1130	1148.gene:10497953	1148.gene:10498393	0	0	0	0	0	0	0.9	0	0.9
psbE	psaC	1148.gene:10497953	1148.gene:10499528	0	0	0.772	0	0	0	0.54	0.438	0.935
psbE	psaF	1148.gene:10497953	1148.gene:10498979	0	0	0.46	0	0	0	0.9	0.387	0.964
psbE	psaB	1148.gene:10497953	1148.gene:10498302	0	0	0.775	0	0	0	0.9	0.401	0.985
psbE	psaA	1148.gene:10497953	1148.gene:10498301	0	0	0.775	0	0	0	0.9	0.64	0.991
psbE	psbD2	1148.gene:10497953	1148.gene:10500357	0	0	0.775	0	0	0.981	0	0.147	0.996
psbE	psbD	1148.gene:10497953	1148.gene:10498668	0	0	0.775	0	0	0.981	0.9	0.714	0.999
psbE	psbB	1148.gene:10497953	1148.gene:10499959	0	0	0.772	0	0	0.998	0.9	0.637	0.999
psbE	psbC	1148.gene:10497953	1148.gene:10498667	0	0	0.775	0	0	0.974	0.9	0.741	0.999
psbE	psbV	1148.gene:10497953	1148.gene:10499393	0	0	0.33	0	0	0.989	0.9	0.719	0.999
psbE	psbI	1148.gene:10497953	1148.gene:10499577	0	0	0.769	0	0	0.967	0.9	0.863	0.999
psbI	psaD	1148.gene:10499577	1148.gene:10497543	0	0	0.207	0	0	0	0.9	0.164	0.927
psbI	psbE	1148.gene:10499577	1148.gene:10497953	0	0	0.769	0	0	0.967	0.9	0.863	0.999
psbI	psaA	1148.gene:10499577	1148.gene:10498301	0	0	0.743	0	0	0	0.9	0.496	0.985
psbI	psaB	1148.gene:10499577	1148.gene:10498302	0	0	0.715	0	0	0	0.9	0.458	0.983
psbI	sll1130	1148.gene:10499577	1148.gene:10498393	0	0	0	0	0	0	0.9	0	0.9
psbI	psbC	1148.gene:10499577	1148.gene:10498667	0	0	0.754	0	0	0.988	0.9	0.493	0.999
psbI	psbD	1148.gene:10499577	1148.gene:10498668	0	0	0.721	0	0	0.957	0.9	0.583	0.999
psbI	psaF	1148.gene:10499577	1148.gene:10498979	0	0	0.33	0	0	0	0.9	0.197	0.941
psbI	petG	1148.gene:10499577	1148.gene:10499110	0	0	0.751	0	0	0	0.5	0.631	0.95
psbI	psbV	1148.gene:10499577	1148.gene:10499393	0	0	0.352	0	0	0.981	0.9	0.542	0.999
psbI	psbD2	1148.gene:10499577	1148.gene:10500357	0	0	0.721	0	0	0.957	0	0.128	0.988
psbI	psbB	1148.gene:10499577	1148.gene:10499959	0	0	0.565	0	0	0.998	0.9	0.491	0.999
psbV	psaD	1148.gene:10499393	1148.gene:10497543	0	0	0.167	0	0	0	0.9	0.65	0.968
psbV	psbE	1148.gene:10499393	1148.gene:10497953	0	0	0.33	0	0	0.989	0.9	0.719	0.999
psbV	psaA	1148.gene:10499393	1148.gene:10498301	0	0	0.507	0	0	0	0.9	0.179	0.955
psbV	psaB	1148.gene:10499393	1148.gene:10498302	0	0	0.586	0	0	0	0.9	0.128	0.96
psbV	sll1130	1148.gene:10499393	1148.gene:10498393	0	0	0	0	0	0	0.9	0	0.9
psbV	psbC	1148.gene:10499393	1148.gene:10498667	0	0	0.413	0	0	0.989	0.9	0.288	0.999
psbV	psbD	1148.gene:10499393	1148.gene:10498668	0	0	0.539	0	0	0.982	0.9	0.388	0.999
psbV	psaF	1148.gene:10499393	1148.gene:10498979	0	0	0.435	0	0	0	0.9	0.551	0.972
psbV	psbD2	1148.gene:10499393	1148.gene:10500357	0	0	0.539	0	0	0.982	0	0.08	0.991
psbV	psbI	1148.gene:10499393	1148.gene:10499577	0	0	0.352	0	0	0.981	0.9	0.542	0.999
psbV	psbB	1148.gene:10499393	1148.gene:10499959	0	0	0.28	0	0	0.996	0.9	0.711	0.999
purA	aspC-2	1148.gene:10498181	1148.gene:10499760	0	0	0	0	0.049	0.071	0.9	0.106	0.91
purF	gltD	1148.gene:10499625	1148.gene:10497633	0.062	0	0	0	0.049	0	0.9	0.576	0.957
purF	glnA	1148.gene:10499625	1148.gene:10497916	0.115	0	0	0	0	0	0.9	0.23	0.925
purF	prsA	1148.gene:10499625	1148.gene:10500108	0.128	0	0	0	0.049	0.094	0.9	0.31	0.938
putA	gltD	1148.gene:10499245	1148.gene:10497633	0.045	0	0	0	0	0.098	0.9	0.328	0.934
putA	gltB	1148.gene:10499245	1148.gene:10497879	0.185	0	0	0	0.259	0	0.8	0.335	0.908
putA	glnA	1148.gene:10499245	1148.gene:10497916	0.085	0	0	0	0.063	0	0.9	0.331	0.934
putA	gltB-2	1148.gene:10499245	1148.gene:10500464	0.185	0	0	0	0.259	0	0.8	0.337	0.909
putA	aspC-2	1148.gene:10499245	1148.gene:10499760	0	0	0	0	0.18	0.099	0.9	0.549	0.962
rbcL	prk	1148.gene:10499687	1148.gene:10499335	0.154	0	0.52	0	0	0	0.9	0.598	0.981
rbcL	rbcS	1148.gene:10499687	1148.gene:10499689	0.472	0	0.775	0	0.169	0.916	0.9	0.99	0.999
rbcS	prk	1148.gene:10499689	1148.gene:10499335	0.1	0	0.605	0	0	0	0.9	0.698	0.987
rbcS	rbcL	1148.gene:10499689	1148.gene:10499687	0.472	0	0.775	0	0.169	0.916	0.9	0.99	0.999
rne	pnp	1148.gene:10497513	1148.gene:10497516	0.148	0	0	0	0.053	0.913	0	0.762	0.981
rpl1	infB	1148.gene:10498281	1148.gene:10497551	0.062	0	0	0	0.777	0.848	0.067	0.414	0.979
rpl1	atpA	1148.gene:10498281	1148.gene:10497590	0	0	0	0	0.882	0.268	0	0.153	0.92
rpl1	infC	1148.gene:10498281	1148.gene:10497749	0	0	0.212	0	0.921	0	0	0.428	0.961
rpl1	rpl31	1148.gene:10498281	1148.gene:10498183	0	0	0	0	0.869	0.916	0	0.31	0.991
rpl1	rps9	1148.gene:10498281	1148.gene:10498184	0.046	0	0.177	0	0.925	0.916	0	0.767	0.998
rpl1	rpl13	1148.gene:10498281	1148.gene:10498185	0.047	0	0.399	0	0.925	0.916	0.239	0.769	0.999
rpl1	rps11	1148.gene:10498281	1148.gene:10498189	0.131	0	0	0	0.925	0.916	0	0.769	0.998
rpl1	rps13	1148.gene:10498281	1148.gene:10498190	0.136	0	0.165	0	0.925	0.916	0	0.844	0.999
rpl1	infA	1148.gene:10498281	1148.gene:10498192	0.17	0	0	0	0.837	0	0.788	0.23	0.974
rpl1	secY	1148.gene:10498281	1148.gene:10498194	0.17	0	0	0	0.925	0.858	0	0.31	0.993
rpl1	rpl15	1148.gene:10498281	1148.gene:10498195	0.17	0	0.334	0	0.925	0.916	0.209	0.374	0.997
rpl1	rps5	1148.gene:10498281	1148.gene:10498196	0.17	0	0	0	0.925	0.916	0	0.773	0.998
rpl1	rpl18	1148.gene:10498281	1148.gene:10498197	0.17	0	0	0	0.925	0.916	0.718	0.31	0.998
rpl1	rpl6	1148.gene:10498281	1148.gene:10498198	0.17	0	0	0	0.925	0.916	0.29	0.775	0.999
rpl1	rps8	1148.gene:10498281	1148.gene:10498199	0.17	0	0.188	0	0.925	0.916	0	0.424	0.997
rpl1	rpl5	1148.gene:10498281	1148.gene:10498200	0.17	0.819	0.173	0	0.925	0.916	0.209	0.871	0.999
rpl1	rpl24	1148.gene:10498281	1148.gene:10498201	0.17	0	0	0	0.925	0.916	0.609	0.31	0.998
rpl1	rpl14	1148.gene:10498281	1148.gene:10498202	0.17	0	0	0	0.925	0.916	0.209	0.776	0.998
rpl1	rpl16	1148.gene:10498281	1148.gene:10498205	0.17	0	0	0	0.925	0.916	0.102	0.731	0.998
rpl1	rps3	1148.gene:10498281	1148.gene:10498206	0.17	0	0	0	0.925	0.916	0	0.769	0.998
rpl1	rpl22	1148.gene:10498281	1148.gene:10498207	0.17	0	0	0	0.925	0.916	0.744	0.31	0.998
rpl1	rps19	1148.gene:10498281	1148.gene:10498208	0.17	0	0	0	0.925	0.916	0	0.763	0.998
rpl1	rpl3	1148.gene:10498281	1148.gene:10498212	0.17	0	0	0	0.925	0.916	0.44	0.86	0.999
rpl1	rpoB	1148.gene:10498281	1148.gene:10498228	0.17	0.258	0.27	0	0.925	0.094	0	0.669	0.987
rpl1	rps20	1148.gene:10498281	1148.gene:10498230	0	0	0	0	0.726	0.916	0	0.31	0.982
rpl1	rpl10	1148.gene:10498281	1148.gene:10498280	0.501	0	0.437	0	0.925	0.916	0.718	0.479	0.999
rpl1	atpB	1148.gene:10498281	1148.gene:10498958	0	0	0	0	0.862	0	0	0.31	0.9
rpl1	tig	1148.gene:10498281	1148.gene:10500374	0	0	0	0	0.876	0.194	0	0.229	0.916
rpl1	rps1	1148.gene:10498281	1148.gene:10498437	0	0	0	0	0.769	0.657	0	0.343	0.943
rpl1	fus-3	1148.gene:10498281	1148.gene:10500024	0.088	0	0	0	0.727	0.796	0.057	0.149	0.951
rpl1	fus-2	1148.gene:10498281	1148.gene:10499198	0.088	0	0	0	0.727	0.796	0.057	0.149	0.951
rpl1	tsf	1148.gene:10498281	1148.gene:10499018	0	0	0	0	0.925	0	0.058	0.41	0.954
rpl1	lepA	1148.gene:10498281	1148.gene:10500643	0	0	0.171	0	0.232	0.91	0	0.31	0.955
rpl1	fus-4	1148.gene:10498281	1148.gene:10500429	0.088	0	0	0	0.727	0.796	0.057	0.599	0.977
rpl1	rpl9	1148.gene:10498281	1148.gene:10499046	0.045	0	0.176	0	0.925	0.916	0	0.31	0.995
rpl1	rps12	1148.gene:10498281	1148.gene:10499200	0.17	0	0	0	0.925	0.916	0	0.31	0.995
rpl1	rps7	1148.gene:10498281	1148.gene:10499199	0.17	0	0	0	0.925	0.916	0	0.41	0.996
rpl1	frr	1148.gene:10498281	1148.gene:10499439	0.17	0	0.384	0	0.743	0.858	0	0.835	0.996
rpl1	rps6	1148.gene:10498281	1148.gene:10498548	0.061	0	0.293	0	0.925	0.916	0	0.31	0.996
rpl1	rps2	1148.gene:10498281	1148.gene:10499019	0	0	0.293	0	0.925	0.916	0	0.769	0.998
rpl1	rpl20	1148.gene:10498281	1148.gene:10499613	0	0	0.212	0	0.925	0.916	0	0.747	0.998
rpl10	infB	1148.gene:10498280	1148.gene:10497551	0	0	0	0	0.725	0.893	0	0.276	0.976
rpl10	atpC	1148.gene:10498280	1148.gene:10497589	0	0	0.212	0	0.89	0	0	0.229	0.927
rpl10	infC	1148.gene:10498280	1148.gene:10497749	0	0	0	0	0.902	0	0	0.153	0.913
rpl10	rpl31	1148.gene:10498280	1148.gene:10498183	0.056	0	0.152	0	0.727	0.916	0	0.548	0.99
rpl10	rps9	1148.gene:10498280	1148.gene:10498184	0	0	0	0	0.925	0.916	0	0.475	0.996
rpl10	rpl13	1148.gene:10498280	1148.gene:10498185	0	0	0.172	0	0.925	0.916	0.725	0.476	0.999
rpl10	rps11	1148.gene:10498280	1148.gene:10498189	0.154	0	0	0	0.925	0.916	0	0.31	0.995
rpl10	rps13	1148.gene:10498280	1148.gene:10498190	0.153	0	0	0	0.925	0.916	0	0.463	0.996
rpl10	infA	1148.gene:10498280	1148.gene:10498192	0.17	0	0	0	0.839	0	0.789	0.246	0.975
rpl10	secY	1148.gene:10498280	1148.gene:10498194	0.17	0	0	0	0.925	0.873	0	0.058	0.991
rpl10	rpl15	1148.gene:10498280	1148.gene:10498195	0.17	0	0	0	0.925	0.916	0.735	0.539	0.999
rpl10	rps5	1148.gene:10498280	1148.gene:10498196	0.17	0	0	0	0.925	0.916	0	0.477	0.996
rpl10	rpl18	1148.gene:10498280	1148.gene:10498197	0.17	0	0	0	0.925	0.916	0.781	0.548	0.999
rpl10	rpl6	1148.gene:10498280	1148.gene:10498198	0.17	0	0	0	0.925	0.916	0.716	0.669	0.999
rpl10	rps8	1148.gene:10498280	1148.gene:10498199	0.17	0	0	0	0.925	0.916	0.065	0.31	0.996
rpl10	rpl5	1148.gene:10498280	1148.gene:10498200	0.17	0	0	0	0.925	0.916	0.29	0.31	0.996
rpl10	rpl24	1148.gene:10498280	1148.gene:10498201	0.17	0	0.181	0	0.925	0.916	0.758	0.517	0.999
rpl10	rpl14	1148.gene:10498280	1148.gene:10498202	0.17	0	0	0	0.925	0.916	0.29	0.31	0.996
rpl10	rpl16	1148.gene:10498280	1148.gene:10498205	0.17	0	0	0	0.925	0.916	0.663	0.31	0.998
rpl10	rps3	1148.gene:10498280	1148.gene:10498206	0.17	0	0	0	0.925	0.916	0	0.31	0.995
rpl10	rpl22	1148.gene:10498280	1148.gene:10498207	0.17	0	0	0	0.925	0.916	0.782	0.31	0.999
rpl10	rps19	1148.gene:10498280	1148.gene:10498208	0.17	0	0	0	0.925	0.916	0	0.415	0.996
rpl10	rpl3	1148.gene:10498280	1148.gene:10498212	0.17	0	0	0	0.925	0.916	0.751	0.31	0.998
rpl10	rpoC2	1148.gene:10498280	1148.gene:10498227	0.11	0	0.209	0	0.736	0.449	0	0.225	0.906
rpl10	rpoB	1148.gene:10498280	1148.gene:10498228	0.17	0	0.4	0	0.924	0.785	0	0.31	0.993
rpl10	rps20	1148.gene:10498280	1148.gene:10498230	0	0	0.179	0	0.72	0.916	0	0.31	0.984
rpl10	lrtA	1148.gene:10498280	1148.gene:10499505	0	0	0	0	0	0.905	0	0	0.905
rpl10	rpoC1	1148.gene:10498280	1148.gene:10499142	0.11	0	0.279	0	0.736	0.449	0	0.225	0.914
rpl10	tig	1148.gene:10498280	1148.gene:10500374	0	0	0.337	0	0.881	0.194	0	0.309	0.95
rpl10	fus-3	1148.gene:10498280	1148.gene:10500024	0.088	0	0	0	0.727	0.796	0.058	0.149	0.951
rpl10	fus-4	1148.gene:10498280	1148.gene:10500429	0.088	0	0	0	0.727	0.796	0.058	0.149	0.951
rpl10	fus-2	1148.gene:10498280	1148.gene:10499198	0.088	0	0	0	0.727	0.796	0.058	0.149	0.951
rpl10	tsf	1148.gene:10498280	1148.gene:10499018	0.092	0	0.207	0	0.925	0	0	0.31	0.957
rpl10	rps1	1148.gene:10498280	1148.gene:10498437	0	0	0	0	0.767	0.831	0	0.225	0.966
rpl10	rps12	1148.gene:10498280	1148.gene:10499200	0.17	0	0	0	0.925	0.916	0	0.31	0.995
rpl10	rps6	1148.gene:10498280	1148.gene:10498548	0	0	0.164	0	0.925	0.916	0	0.31	0.995
rpl10	rps7	1148.gene:10498280	1148.gene:10499199	0.17	0	0	0	0.925	0.916	0	0.466	0.996
rpl10	rpl20	1148.gene:10498280	1148.gene:10499613	0	0	0.155	0	0.925	0.916	0	0.443	0.996
rpl10	rpl9	1148.gene:10498280	1148.gene:10499046	0	0	0	0	0.925	0.916	0	0.669	0.997
rpl10	rps2	1148.gene:10498280	1148.gene:10499019	0.045	0	0.251	0	0.925	0.916	0.065	0.552	0.997
rpl10	rpl1	1148.gene:10498280	1148.gene:10498281	0.501	0	0.437	0	0.925	0.916	0.718	0.479	0.999
rpl13	infB	1148.gene:10498185	1148.gene:10497551	0.085	0	0.218	0	0.501	0.914	0.067	0.41	0.979
rpl13	infC	1148.gene:10498185	1148.gene:10497749	0.148	0	0.506	0	0.925	0	0	0.479	0.981
rpl13	fmu/fmv	1148.gene:10498185	1148.gene:10497820	0.177	0	0	0	0.241	0.84	0	0.156	0.904
rpl13	acp	1148.gene:10498185	1148.gene:10498175	0	0	0	0	0.714	0.9	0	0	0.97
rpl13	rpl31	1148.gene:10498185	1148.gene:10498183	0.664	0	0	0	0.897	0.916	0	0.31	0.997
rpl13	rps9	1148.gene:10498185	1148.gene:10498184	0.799	0.339	0.625	0	0.925	0.916	0	0.863	0.999
rpl13	lrtA	1148.gene:10498185	1148.gene:10499505	0.061	0	0	0	0.049	0.916	0	0	0.918
rpl13	deaD	1148.gene:10498185	1148.gene:10500060	0.045	0	0	0	0.226	0.882	0.057	0.225	0.924
rpl13	rps1	1148.gene:10498185	1148.gene:10498437	0	0	0	0	0.745	0.794	0	0.224	0.955
rpl13	fus-4	1148.gene:10498185	1148.gene:10500429	0.086	0	0.182	0	0.727	0.796	0.057	0.149	0.958
rpl13	lepA	1148.gene:10498185	1148.gene:10500643	0.046	0	0.286	0	0.216	0.911	0	0.31	0.961
rpl13	fus-3	1148.gene:10498185	1148.gene:10500024	0.086	0	0.248	0	0.727	0.796	0.057	0.149	0.962
rpl13	fus-2	1148.gene:10498185	1148.gene:10499198	0.086	0	0.377	0	0.727	0.796	0.057	0.149	0.968
rpl13	tsf	1148.gene:10498185	1148.gene:10499018	0.17	0	0.152	0	0.925	0	0.058	0.556	0.973
rpl13	tig	1148.gene:10498185	1148.gene:10500374	0	0	0	0	0.923	0.796	0	0.054	0.983
rpl13	rpoB	1148.gene:10498185	1148.gene:10498228	0.135	0	0	0	0.83	0.7	0	0.765	0.988
rpl13	secY	1148.gene:10498185	1148.gene:10498194	0.263	0	0	0	0.892	0.899	0	0.31	0.993
rpl13	rps20	1148.gene:10498185	1148.gene:10498230	0.112	0	0	0	0.925	0.916	0	0.31	0.995
rpl13	frr	1148.gene:10498185	1148.gene:10499439	0.17	0	0.272	0	0.716	0.916	0	0.776	0.996
rpl13	rps12	1148.gene:10498185	1148.gene:10499200	0.17	0	0.168	0	0.925	0.916	0.058	0.31	0.996
rpl13	rps8	1148.gene:10498185	1148.gene:10498199	0.253	0	0.157	0	0.925	0.916	0.058	0.31	0.996
rpl13	rps6	1148.gene:10498185	1148.gene:10498548	0	0	0	0	0.925	0.916	0	0.515	0.996
rpl13	rpl9	1148.gene:10498185	1148.gene:10499046	0	0	0	0	0.925	0.916	0	0.544	0.996
rpl13	rps7	1148.gene:10498185	1148.gene:10499199	0.17	0	0.197	0	0.925	0.916	0.058	0.463	0.997
rpl13	rpl22	1148.gene:10498185	1148.gene:10498207	0.251	0	0	0	0.925	0.916	0.739	0.31	0.998
rpl13	rpl24	1148.gene:10498185	1148.gene:10498201	0.252	0	0.321	0	0.925	0.916	0.26	0.516	0.998
rpl13	rps2	1148.gene:10498185	1148.gene:10499019	0.17	0	0	0	0.925	0.916	0.058	0.769	0.998
rpl13	rpl20	1148.gene:10498185	1148.gene:10499613	0.17	0	0.507	0	0.924	0.916	0	0.863	0.999
rpl13	rpl15	1148.gene:10498185	1148.gene:10498195	0.258	0	0.561	0	0.925	0.916	0.749	0.474	0.999
rpl13	rps11	1148.gene:10498185	1148.gene:10498189	0.396	0	0	0	0.925	0.916	0.058	0.843	0.999
rpl13	rps5	1148.gene:10498185	1148.gene:10498196	0.255	0	0.16	0	0.925	0.916	0.058	0.842	0.999
rpl13	rpl16	1148.gene:10498185	1148.gene:10498205	0.252	0	0.236	0	0.925	0.916	0.663	0.776	0.999
rpl13	rpl18	1148.gene:10498185	1148.gene:10498197	0.254	0	0	0	0.925	0.916	0.753	0.31	0.999
rpl13	rpl1	1148.gene:10498185	1148.gene:10498281	0.047	0	0.399	0	0.925	0.916	0.239	0.769	0.999
rpl13	rpl3	1148.gene:10498185	1148.gene:10498212	0.251	0	0.364	0	0.925	0.916	0.715	0.769	0.999
rpl13	rps13	1148.gene:10498185	1148.gene:10498190	0.362	0	0.152	0	0.925	0.916	0.058	0.863	0.999
rpl13	rps3	1148.gene:10498185	1148.gene:10498206	0.251	0	0	0	0.925	0.916	0.058	0.847	0.999
rpl13	rpl14	1148.gene:10498185	1148.gene:10498202	0.252	0	0	0	0.925	0.916	0.614	0.776	0.999
rpl13	rpl6	1148.gene:10498185	1148.gene:10498198	0.254	0	0.284	0	0.925	0.916	0.688	0.859	0.999
rpl13	rpl10	1148.gene:10498185	1148.gene:10498280	0	0	0.172	0	0.925	0.916	0.725	0.476	0.999
rpl13	rps19	1148.gene:10498185	1148.gene:10498208	0.251	0	0	0	0.925	0.916	0.058	0.845	0.999
rpl13	rpl5	1148.gene:10498185	1148.gene:10498200	0.252	0	0.332	0	0.925	0.916	0.614	0.841	0.999
rpl14	infB	1148.gene:10498202	1148.gene:10497551	0	0	0.154	0	0.413	0.911	0	0.478	0.973
rpl14	infC	1148.gene:10498202	1148.gene:10497749	0	0	0	0	0.906	0	0	0.515	0.952
rpl14	acp	1148.gene:10498202	1148.gene:10498175	0	0	0	0	0.416	0.837	0	0	0.9
rpl14	rpl31	1148.gene:10498202	1148.gene:10498183	0.135	0	0	0	0.36	0.916	0	0.31	0.963
rpl14	rps9	1148.gene:10498202	1148.gene:10498184	0.252	0	0.413	0	0.925	0.916	0	0.769	0.999
rpl14	rpl13	1148.gene:10498202	1148.gene:10498185	0.252	0	0	0	0.925	0.916	0.614	0.776	0.999
rpl14	rps11	1148.gene:10498202	1148.gene:10498189	0.256	0.406	0.747	0	0.925	0.916	0	0.864	0.999
rpl14	rps13	1148.gene:10498202	1148.gene:10498190	0.258	0	0.743	0	0.925	0.916	0	0.769	0.999
rpl14	infA	1148.gene:10498202	1148.gene:10498192	0.271	0	0.316	0	0.925	0	0.789	0.226	0.992
rpl14	secY	1148.gene:10498202	1148.gene:10498194	0.317	0	0.351	0	0.925	0.899	0	0.444	0.997
rpl14	rpl15	1148.gene:10498202	1148.gene:10498195	0.359	0	0.181	0	0.925	0.916	0.589	0.481	0.999
rpl14	rps5	1148.gene:10498202	1148.gene:10498196	0.408	0	0.646	0	0.925	0.916	0	0.863	0.999
rpl14	rpl18	1148.gene:10498202	1148.gene:10498197	0.446	0	0.277	0	0.925	0.916	0.613	0.371	0.999
rpl14	rpl6	1148.gene:10498202	1148.gene:10498198	0.446	0	0.688	0	0.925	0.916	0.209	0.863	0.999
rpl14	rps8	1148.gene:10498202	1148.gene:10498199	0.521	0.102	0.651	0	0.925	0.916	0	0.774	0.999
rpl14	rpl5	1148.gene:10498202	1148.gene:10498200	0.675	0.325	0.729	0	0.925	0.916	0.613	0.876	0.999
rpl14	rpl24	1148.gene:10498202	1148.gene:10498201	0.799	0	0	0	0.925	0.916	0.327	0.55	0.999
rpl14	lrtA	1148.gene:10498202	1148.gene:10499505	0	0	0	0	0	0.916	0	0	0.916
rpl14	lepA	1148.gene:10498202	1148.gene:10500643	0.046	0	0	0	0	0.91	0	0.31	0.935
rpl14	rps1	1148.gene:10498202	1148.gene:10498437	0.042	0	0	0	0.718	0.815	0	0.173	0.953
rpl14	fus-3	1148.gene:10498202	1148.gene:10500024	0.088	0.061	0.241	0	0.727	0.796	0.058	0.149	0.962
rpl14	tig	1148.gene:10498202	1148.gene:10500374	0.107	0	0	0	0.772	0.796	0	0.229	0.963
rpl14	tsf	1148.gene:10498202	1148.gene:10499018	0	0	0	0	0.925	0	0	0.552	0.965
rpl14	fus-2	1148.gene:10498202	1148.gene:10499198	0.088	0.26	0.24	0	0.727	0.796	0.058	0.149	0.97
rpl14	fus-4	1148.gene:10498202	1148.gene:10500429	0.088	0.203	0.198	0	0.727	0.796	0.058	0.28	0.971
rpl14	rps20	1148.gene:10498202	1148.gene:10498230	0.045	0	0	0	0.669	0.916	0	0.31	0.979
rpl14	frr	1148.gene:10498202	1148.gene:10499439	0	0	0	0	0.284	0.915	0	0.769	0.984
rpl14	rpl9	1148.gene:10498202	1148.gene:10499046	0	0	0	0	0.792	0.916	0	0.31	0.986
rpl14	rpoB	1148.gene:10498202	1148.gene:10498228	0.17	0	0	0	0.925	0.63	0	0.773	0.994
rpl14	rps6	1148.gene:10498202	1148.gene:10498548	0	0	0	0	0.925	0.916	0	0.31	0.995
rpl14	rpl10	1148.gene:10498202	1148.gene:10498280	0.17	0	0	0	0.925	0.916	0.29	0.31	0.996
rpl14	rps12	1148.gene:10498202	1148.gene:10499200	0.17	0	0.351	0	0.925	0.916	0	0.31	0.997
rpl14	rps7	1148.gene:10498202	1148.gene:10499199	0.17	0	0.271	0	0.925	0.916	0	0.67	0.998
rpl14	rpl1	1148.gene:10498202	1148.gene:10498281	0.17	0	0	0	0.925	0.916	0.209	0.776	0.998
rpl14	rps19	1148.gene:10498202	1148.gene:10498208	0.571	0	0.514	0	0.925	0.916	0	0.875	0.999
rpl14	rpl16	1148.gene:10498202	1148.gene:10498205	0.739	0.899	0.722	0	0.925	0.916	0.08	0.876	0.999
rpl14	rps2	1148.gene:10498202	1148.gene:10499019	0.063	0	0.188	0	0.925	0.916	0	0.842	0.999
rpl14	rpl22	1148.gene:10498202	1148.gene:10498207	0.589	0	0.179	0	0.925	0.916	0.67	0.519	0.999
rpl14	rpl3	1148.gene:10498202	1148.gene:10498212	0.415	0.214	0.335	0	0.925	0.916	0.473	0.863	0.999
rpl14	rpl20	1148.gene:10498202	1148.gene:10499613	0	0	0	0	0.923	0.916	0	0.863	0.999
rpl14	rps3	1148.gene:10498202	1148.gene:10498206	0.645	0.381	0.675	0	0.925	0.916	0	0.874	0.999
rpl15	infB	1148.gene:10498195	1148.gene:10497551	0	0	0	0	0.788	0.916	0.071	0.31	0.987
rpl15	atpC	1148.gene:10498195	1148.gene:10497589	0.046	0	0	0	0.901	0	0	0	0.901
rpl15	atpA	1148.gene:10498195	1148.gene:10497590	0.049	0	0	0	0.881	0.12	0	0.129	0.901
rpl15	acp	1148.gene:10498195	1148.gene:10498175	0	0	0	0	0.229	0.897	0	0	0.917
rpl15	rpl31	1148.gene:10498195	1148.gene:10498183	0.158	0	0	0	0.213	0.916	0	0.496	0.968
rpl15	rps9	1148.gene:10498195	1148.gene:10498184	0.258	0	0	0	0.924	0.916	0	0.466	0.997
rpl15	rpl13	1148.gene:10498195	1148.gene:10498185	0.258	0	0.561	0	0.925	0.916	0.749	0.474	0.999
rpl15	rps11	1148.gene:10498195	1148.gene:10498189	0.279	0	0	0	0.925	0.916	0	0.31	0.996
rpl15	rps13	1148.gene:10498195	1148.gene:10498190	0.288	0	0.249	0	0.925	0.916	0	0.729	0.998
rpl15	infA	1148.gene:10498195	1148.gene:10498192	0.356	0	0	0	0.925	0	0.785	0.458	0.993
rpl15	adk-2	1148.gene:10498195	1148.gene:10498193	0.443	0	0.174	0	0.77	0	0	0.449	0.934
rpl15	secY	1148.gene:10498195	1148.gene:10498194	0.589	0	0.175	0	0.925	0.896	0	0.639	0.998
rpl15	rpoC1	1148.gene:10498195	1148.gene:10499142	0.11	0	0	0	0.77	0.468	0	0.225	0.904
rpl15	lrtA	1148.gene:10498195	1148.gene:10499505	0	0	0	0	0.043	0.916	0	0.156	0.926
rpl15	rpoC2	1148.gene:10498195	1148.gene:10498227	0.11	0	0	0	0.77	0.468	0	0.458	0.933
rpl15	tsf	1148.gene:10498195	1148.gene:10499018	0	0	0.174	0	0.925	0	0.059	0.167	0.944
rpl15	lepA	1148.gene:10498195	1148.gene:10500643	0	0	0.244	0	0	0.91	0	0.31	0.948
rpl15	tig	1148.gene:10498195	1148.gene:10500374	0.123	0	0	0	0.75	0.796	0	0.137	0.956
rpl15	rps1	1148.gene:10498195	1148.gene:10498437	0	0	0	0	0.747	0.803	0	0.224	0.957
rpl15	fus-3	1148.gene:10498195	1148.gene:10500024	0.088	0	0.174	0	0.727	0.796	0.057	0.149	0.958
rpl15	rps20	1148.gene:10498195	1148.gene:10498230	0.043	0	0	0	0.406	0.916	0	0.229	0.958
rpl15	fus-4	1148.gene:10498195	1148.gene:10500429	0.088	0	0.194	0	0.727	0.796	0.057	0.149	0.959
rpl15	fus-2	1148.gene:10498195	1148.gene:10499198	0.088	0	0.248	0	0.727	0.796	0.057	0.149	0.962
rpl15	frr	1148.gene:10498195	1148.gene:10499439	0	0	0.568	0	0.659	0.916	0	0.09	0.987
rpl15	rpoB	1148.gene:10498195	1148.gene:10498228	0.17	0	0	0	0.925	0.828	0	0.31	0.991
rpl15	rps6	1148.gene:10498195	1148.gene:10498548	0	0	0	0	0.925	0.916	0	0.254	0.994
rpl15	rps12	1148.gene:10498195	1148.gene:10499200	0.17	0	0	0	0.925	0.916	0	0.31	0.995
rpl15	rps2	1148.gene:10498195	1148.gene:10499019	0.061	0	0	0	0.925	0.916	0	0.55	0.996
rpl15	rpl20	1148.gene:10498195	1148.gene:10499613	0	0	0.21	0	0.921	0.916	0	0.427	0.996
rpl15	rpl9	1148.gene:10498195	1148.gene:10499046	0	0	0	0	0.925	0.916	0	0.669	0.997
rpl15	rps3	1148.gene:10498195	1148.gene:10498206	0.328	0	0	0	0.925	0.916	0	0.579	0.997
rpl15	rpl1	1148.gene:10498195	1148.gene:10498281	0.17	0	0.334	0	0.925	0.916	0.209	0.374	0.997
rpl15	rpl24	1148.gene:10498195	1148.gene:10498201	0.359	0	0.249	0	0.925	0.916	0.154	0.515	0.998
rpl15	rps7	1148.gene:10498195	1148.gene:10499199	0.17	0	0	0	0.925	0.916	0	0.669	0.998
rpl15	rps8	1148.gene:10498195	1148.gene:10498199	0.473	0	0.406	0	0.925	0.916	0	0.543	0.998
rpl15	rps19	1148.gene:10498195	1148.gene:10498208	0.314	0	0	0	0.925	0.916	0	0.767	0.998
rpl15	rpl16	1148.gene:10498195	1148.gene:10498205	0.348	0	0.467	0	0.925	0.916	0.66	0.417	0.999
rpl15	rpl5	1148.gene:10498195	1148.gene:10498200	0.392	0	0.288	0	0.925	0.916	0.589	0.518	0.999
rpl15	rpl18	1148.gene:10498195	1148.gene:10498197	0.558	0	0.411	0	0.925	0.916	0.76	0.544	0.999
rpl15	rpl10	1148.gene:10498195	1148.gene:10498280	0.17	0	0	0	0.925	0.916	0.735	0.539	0.999
rpl15	rpl6	1148.gene:10498195	1148.gene:10498198	0.558	0	0.469	0	0.925	0.916	0.676	0.774	0.999
rpl15	rpl14	1148.gene:10498195	1148.gene:10498202	0.359	0	0.181	0	0.925	0.916	0.589	0.481	0.999
rpl15	rpl3	1148.gene:10498195	1148.gene:10498212	0.283	0	0.592	0	0.925	0.916	0.739	0.767	0.999
rpl15	rpl22	1148.gene:10498195	1148.gene:10498207	0.317	0	0	0	0.925	0.916	0.763	0.784	0.999
rpl15	rps5	1148.gene:10498195	1148.gene:10498196	0.634	0	0.283	0	0.925	0.916	0	0.674	0.999
rpl16	infB	1148.gene:10498205	1148.gene:10497551	0	0	0	0	0.787	0.914	0.067	0.476	0.989
rpl16	atpC	1148.gene:10498205	1148.gene:10497589	0.045	0	0	0	0.92	0.095	0	0.23	0.939
rpl16	atpA	1148.gene:10498205	1148.gene:10497590	0.045	0	0	0	0.917	0.102	0	0.669	0.973
rpl16	infC	1148.gene:10498205	1148.gene:10497749	0	0	0	0	0.896	0	0	0.515	0.947
rpl16	rpl31	1148.gene:10498205	1148.gene:10498183	0.135	0	0	0	0.302	0.916	0	0.309	0.96
rpl16	rps9	1148.gene:10498205	1148.gene:10498184	0.252	0	0.255	0	0.925	0.916	0	0.769	0.999
rpl16	rpl13	1148.gene:10498205	1148.gene:10498185	0.252	0	0.236	0	0.925	0.916	0.663	0.776	0.999
rpl16	rps11	1148.gene:10498205	1148.gene:10498189	0.255	0.669	0.611	0	0.925	0.916	0	0.863	0.999
rpl16	rps13	1148.gene:10498205	1148.gene:10498190	0.257	0	0.563	0	0.925	0.916	0	0.674	0.999
rpl16	infA	1148.gene:10498205	1148.gene:10498192	0.269	0	0.187	0	0.925	0.079	0.788	0.229	0.991
rpl16	secY	1148.gene:10498205	1148.gene:10498194	0.31	0	0.433	0	0.925	0.898	0	0.441	0.998
rpl16	rpl15	1148.gene:10498205	1148.gene:10498195	0.348	0	0.467	0	0.925	0.916	0.66	0.417	0.999
rpl16	rps5	1148.gene:10498205	1148.gene:10498196	0.391	0	0.237	0	0.925	0.916	0	0.846	0.999
rpl16	rpl18	1148.gene:10498205	1148.gene:10498197	0.425	0	0.23	0	0.925	0.916	0.628	0.461	0.999
rpl16	rpl6	1148.gene:10498205	1148.gene:10498198	0.425	0	0.619	0	0.925	0.916	0.595	0.82	0.999
rpl16	rps8	1148.gene:10498205	1148.gene:10498199	0.492	0.657	0.659	0	0.925	0.916	0	0.675	0.999
rpl16	rpl5	1148.gene:10498205	1148.gene:10498200	0.632	0	0.675	0	0.925	0.916	0.08	0.867	0.999
rpl16	rpl24	1148.gene:10498205	1148.gene:10498201	0.739	0	0	0	0.925	0.916	0.12	0.31	0.998
rpl16	rpl14	1148.gene:10498205	1148.gene:10498202	0.739	0.899	0.722	0	0.925	0.916	0.08	0.876	0.999
rpl16	lrtA	1148.gene:10498205	1148.gene:10499505	0	0	0	0	0	0.916	0	0	0.916
rpl16	atpB	1148.gene:10498205	1148.gene:10498958	0	0	0	0	0.903	0.095	0	0.309	0.934
rpl16	lepA	1148.gene:10498205	1148.gene:10500643	0	0	0.161	0	0.05	0.91	0	0.31	0.943
rpl16	rps20	1148.gene:10498205	1148.gene:10498230	0	0	0	0	0.307	0.916	0	0.309	0.956
rpl16	fus-4	1148.gene:10498205	1148.gene:10500429	0.088	0	0.193	0	0.727	0.796	0.057	0.149	0.959
rpl16	fus-3	1148.gene:10498205	1148.gene:10500024	0.088	0	0.227	0	0.727	0.796	0.057	0.149	0.961
rpl16	tig	1148.gene:10498205	1148.gene:10500374	0.109	0	0	0	0.779	0.796	0	0.165	0.961
rpl16	rps1	1148.gene:10498205	1148.gene:10498437	0.045	0	0	0	0.744	0.776	0	0.419	0.963
rpl16	fus-2	1148.gene:10498205	1148.gene:10499198	0.088	0	0.371	0	0.727	0.796	0.057	0.149	0.968
rpl16	tsf	1148.gene:10498205	1148.gene:10499018	0	0	0.174	0	0.925	0	0.058	0.551	0.97
rpl16	frr	1148.gene:10498205	1148.gene:10499439	0	0	0.248	0	0.501	0.916	0	0.769	0.991
rpl16	rpl9	1148.gene:10498205	1148.gene:10499046	0	0	0	0	0.922	0.916	0.058	0.31	0.995
rpl16	rps6	1148.gene:10498205	1148.gene:10498548	0	0	0	0	0.925	0.916	0	0.31	0.995
rpl16	rpoB	1148.gene:10498205	1148.gene:10498228	0.17	0	0	0	0.925	0.8	0	0.77	0.996
rpl16	rpl20	1148.gene:10498205	1148.gene:10499613	0	0	0	0	0.805	0.916	0.058	0.859	0.997
rpl16	rps7	1148.gene:10498205	1148.gene:10499199	0.17	0	0.582	0	0.925	0.916	0	0.518	0.998
rpl16	rps12	1148.gene:10498205	1148.gene:10499200	0.17	0	0.666	0	0.925	0.916	0	0.31	0.998
rpl16	rpl10	1148.gene:10498205	1148.gene:10498280	0.17	0	0	0	0.925	0.916	0.663	0.31	0.998
rpl16	rpl1	1148.gene:10498205	1148.gene:10498281	0.17	0	0	0	0.925	0.916	0.102	0.731	0.998
rpl16	rpl22	1148.gene:10498205	1148.gene:10498207	0.629	0	0.198	0	0.925	0.916	0.659	0.473	0.999
rpl16	rps19	1148.gene:10498205	1148.gene:10498208	0.61	0	0.626	0	0.925	0.916	0	0.865	0.999
rpl16	rps2	1148.gene:10498205	1148.gene:10499019	0.064	0	0.152	0	0.925	0.916	0	0.841	0.999
rpl16	rpl3	1148.gene:10498205	1148.gene:10498212	0.435	0.303	0.56	0	0.925	0.916	0.737	0.819	0.999
rpl16	rps3	1148.gene:10498205	1148.gene:10498206	0.686	0.73	0.673	0	0.925	0.916	0	0.864	0.999
rpl18	infB	1148.gene:10498197	1148.gene:10497551	0	0	0	0	0.728	0.912	0	0.545	0.988
rpl18	atpC	1148.gene:10498197	1148.gene:10497589	0.047	0	0	0	0.903	0	0	0.152	0.914
rpl18	atpA	1148.gene:10498197	1148.gene:10497590	0.048	0	0	0	0.891	0	0	0.134	0.902
rpl18	rpl31	1148.gene:10498197	1148.gene:10498183	0.155	0	0	0	0.23	0.916	0	0.256	0.953
rpl18	rps9	1148.gene:10498197	1148.gene:10498184	0.254	0	0.198	0	0.905	0.916	0	0.31	0.996
rpl18	rpl13	1148.gene:10498197	1148.gene:10498185	0.254	0	0	0	0.925	0.916	0.753	0.31	0.999
rpl18	rps11	1148.gene:10498197	1148.gene:10498189	0.266	0	0.586	0	0.925	0.916	0	0.31	0.998
rpl18	rps13	1148.gene:10498197	1148.gene:10498190	0.272	0	0.539	0	0.925	0.916	0	0.476	0.998
rpl18	infA	1148.gene:10498197	1148.gene:10498192	0.309	0	0.374	0	0.925	0	0.788	0.047	0.992
rpl18	secY	1148.gene:10498197	1148.gene:10498194	0.44	0	0.596	0	0.925	0.9	0	0.31	0.998
rpl18	rpl15	1148.gene:10498197	1148.gene:10498195	0.558	0	0.411	0	0.925	0.916	0.76	0.544	0.999
rpl18	rps5	1148.gene:10498197	1148.gene:10498196	0.689	0	0.457	0	0.925	0.916	0	0.765	0.999
rpl18	lrtA	1148.gene:10498197	1148.gene:10499505	0	0	0	0	0	0.916	0	0	0.916
rpl18	rps1	1148.gene:10498197	1148.gene:10498437	0	0	0	0	0.745	0.573	0	0.362	0.924
rpl18	tsf	1148.gene:10498197	1148.gene:10499018	0	0	0	0	0.925	0	0	0.049	0.925
rpl18	lepA	1148.gene:10498197	1148.gene:10500643	0	0	0	0	0.111	0.91	0	0.31	0.939
rpl18	frr	1148.gene:10498197	1148.gene:10499439	0	0	0.18	0	0.267	0.905	0	0.229	0.95
rpl18	fus-2	1148.gene:10498197	1148.gene:10499198	0.088	0	0.151	0	0.727	0.796	0.058	0.149	0.957
rpl18	rps20	1148.gene:10498197	1148.gene:10498230	0.046	0	0	0	0.414	0.916	0	0.229	0.958
rpl18	fus-4	1148.gene:10498197	1148.gene:10500429	0.088	0	0.167	0	0.727	0.796	0.058	0.149	0.958
rpl18	fus-3	1148.gene:10498197	1148.gene:10500024	0.088	0	0.189	0	0.727	0.796	0.058	0.149	0.959
rpl18	rpoB	1148.gene:10498197	1148.gene:10498228	0.17	0	0	0	0.925	0.63	0	0.31	0.981
rpl18	rpl9	1148.gene:10498197	1148.gene:10499046	0	0	0	0	0.904	0.916	0	0.31	0.993
rpl18	rpl20	1148.gene:10498197	1148.gene:10499613	0	0	0	0	0.917	0.916	0	0.31	0.994
rpl18	rps6	1148.gene:10498197	1148.gene:10498548	0	0	0	0	0.925	0.916	0	0.229	0.994
rpl18	rps12	1148.gene:10498197	1148.gene:10499200	0.17	0	0	0	0.925	0.916	0	0.31	0.995
rpl18	rps7	1148.gene:10498197	1148.gene:10499199	0.17	0	0	0	0.925	0.916	0	0.476	0.996
rpl18	rps2	1148.gene:10498197	1148.gene:10499019	0.049	0	0	0	0.925	0.916	0	0.424	0.996
rpl18	rps3	1148.gene:10498197	1148.gene:10498206	0.39	0	0	0	0.925	0.916	0	0.443	0.997
rpl18	rpl1	1148.gene:10498197	1148.gene:10498281	0.17	0	0	0	0.925	0.916	0.718	0.31	0.998
rpl18	rps19	1148.gene:10498197	1148.gene:10498208	0.364	0	0.226	0	0.925	0.916	0	0.515	0.998
rpl18	rps8	1148.gene:10498197	1148.gene:10498199	0.649	0	0.568	0	0.925	0.916	0	0.31	0.999
rpl18	rpl3	1148.gene:10498197	1148.gene:10498212	0.309	0	0.422	0	0.925	0.916	0.739	0.43	0.999
rpl18	rpl22	1148.gene:10498197	1148.gene:10498207	0.37	0	0.429	0	0.925	0.916	0.786	0.553	0.999
rpl18	rpl14	1148.gene:10498197	1148.gene:10498202	0.446	0	0.277	0	0.925	0.916	0.613	0.371	0.999
rpl18	rpl24	1148.gene:10498197	1148.gene:10498201	0.446	0	0.428	0	0.925	0.916	0.718	0.31	0.999
rpl18	rpl6	1148.gene:10498197	1148.gene:10498198	0.799	0.728	0.606	0	0.925	0.916	0.774	0.518	0.999
rpl18	rpl10	1148.gene:10498197	1148.gene:10498280	0.17	0	0	0	0.925	0.916	0.781	0.548	0.999
rpl18	rpl5	1148.gene:10498197	1148.gene:10498200	0.504	0	0.502	0	0.925	0.916	0.613	0.31	0.999
rpl18	rpl16	1148.gene:10498197	1148.gene:10498205	0.425	0	0.23	0	0.925	0.916	0.628	0.461	0.999
rpl20	infB	1148.gene:10499613	1148.gene:10497551	0.045	0	0	0	0.16	0.878	0.078	0.308	0.926
rpl20	infC	1148.gene:10499613	1148.gene:10497749	0.17	0.724	0.709	0	0.925	0	0	0.671	0.998
rpl20	acp	1148.gene:10499613	1148.gene:10498175	0	0	0	0	0.739	0.791	0	0.109	0.947
rpl20	rpl31	1148.gene:10499613	1148.gene:10498183	0.148	0	0	0	0.877	0.916	0	0.31	0.993
rpl20	rps9	1148.gene:10499613	1148.gene:10498184	0.17	0	0	0	0.923	0.916	0	0.845	0.999
rpl20	rpl13	1148.gene:10499613	1148.gene:10498185	0.17	0	0.507	0	0.924	0.916	0	0.863	0.999
rpl20	rps11	1148.gene:10499613	1148.gene:10498189	0	0	0	0	0.903	0.916	0	0.87	0.998
rpl20	rps13	1148.gene:10499613	1148.gene:10498190	0	0	0	0	0.925	0.916	0	0.769	0.998
rpl20	rpl15	1148.gene:10499613	1148.gene:10498195	0	0	0.21	0	0.921	0.916	0	0.427	0.996
rpl20	rps5	1148.gene:10499613	1148.gene:10498196	0	0	0.165	0	0.837	0.916	0	0.774	0.997
rpl20	rpl18	1148.gene:10499613	1148.gene:10498197	0	0	0	0	0.917	0.916	0	0.31	0.994
rpl20	rpl6	1148.gene:10499613	1148.gene:10498198	0	0	0	0	0.804	0.916	0	0.842	0.997
rpl20	rps8	1148.gene:10499613	1148.gene:10498199	0	0	0.15	0	0.883	0.916	0	0.545	0.995
rpl20	rpl5	1148.gene:10499613	1148.gene:10498200	0	0	0	0	0.92	0.916	0	0.847	0.998
rpl20	rpl24	1148.gene:10499613	1148.gene:10498201	0	0	0.185	0	0.823	0.916	0	0.477	0.992
rpl20	rpl14	1148.gene:10499613	1148.gene:10498202	0	0	0	0	0.923	0.916	0	0.863	0.999
rpl20	rpl16	1148.gene:10499613	1148.gene:10498205	0	0	0	0	0.805	0.916	0.058	0.859	0.997
rpl20	rps3	1148.gene:10499613	1148.gene:10498206	0	0	0	0	0.924	0.916	0	0.847	0.998
rpl20	rpl22	1148.gene:10499613	1148.gene:10498207	0	0	0.162	0	0.924	0.916	0	0.31	0.995
rpl20	rps19	1148.gene:10499613	1148.gene:10498208	0	0	0	0	0.925	0.916	0	0.864	0.999
rpl20	rpl3	1148.gene:10499613	1148.gene:10498212	0	0	0.181	0	0.925	0.916	0	0.769	0.998
rpl20	rpoB	1148.gene:10499613	1148.gene:10498228	0	0	0.191	0	0.582	0.63	0	0.769	0.967
rpl20	rps20	1148.gene:10499613	1148.gene:10498230	0	0	0	0	0.719	0.916	0	0.31	0.982
rpl20	rpl10	1148.gene:10499613	1148.gene:10498280	0	0	0.155	0	0.925	0.916	0	0.443	0.996
rpl20	rpl1	1148.gene:10499613	1148.gene:10498281	0	0	0.212	0	0.925	0.916	0	0.747	0.998
rpl20	rps6	1148.gene:10499613	1148.gene:10498548	0.084	0	0	0	0.921	0.916	0	0.23	0.994
rpl20	tsf	1148.gene:10499613	1148.gene:10499018	0.045	0	0	0	0.924	0	0.065	0.545	0.965
rpl20	rps2	1148.gene:10499613	1148.gene:10499019	0.144	0	0	0	0.925	0.916	0	0.842	0.999
rpl20	rpl9	1148.gene:10499613	1148.gene:10499046	0.06	0	0	0	0.925	0.916	0	0.518	0.996
rpl20	fus-2	1148.gene:10499613	1148.gene:10499198	0	0	0.237	0	0.595	0.796	0	0.149	0.939
rpl20	rps7	1148.gene:10499613	1148.gene:10499199	0	0	0.192	0	0.889	0.916	0	0.671	0.997
rpl20	rps12	1148.gene:10499613	1148.gene:10499200	0	0	0	0	0.924	0.916	0	0.234	0.994
rpl20	frr	1148.gene:10499613	1148.gene:10499439	0.138	0	0.394	0	0.443	0.916	0	0.769	0.993
rpl20	lrtA	1148.gene:10499613	1148.gene:10499505	0.044	0	0	0	0	0.916	0	0.046	0.916
rpl20	tig	1148.gene:10499613	1148.gene:10500374	0.17	0	0	0	0.713	0.63	0	0.081	0.908
rpl20	fus-3	1148.gene:10499613	1148.gene:10500024	0	0	0	0	0.595	0.796	0	0.149	0.923
rpl20	fus-4	1148.gene:10499613	1148.gene:10500429	0	0	0.164	0	0.595	0.796	0	0.149	0.933
rpl20	lepA	1148.gene:10499613	1148.gene:10500643	0.17	0	0.17	0	0.088	0.91	0	0.229	0.948
rpl22	infB	1148.gene:10498207	1148.gene:10497551	0	0	0	0	0.579	0.916	0.069	0.31	0.974
rpl22	atpC	1148.gene:10498207	1148.gene:10497589	0.045	0	0	0	0.91	0	0	0.23	0.928
rpl22	atpA	1148.gene:10498207	1148.gene:10497590	0.045	0	0	0	0.875	0.098	0	0.273	0.911
rpl22	infC	1148.gene:10498207	1148.gene:10497749	0	0	0	0	0.923	0	0	0.227	0.937
rpl22	rpl31	1148.gene:10498207	1148.gene:10498183	0.135	0	0.191	0	0.4	0.916	0	0.308	0.971
rpl22	rps9	1148.gene:10498207	1148.gene:10498184	0.251	0	0.216	0	0.925	0.916	0	0.31	0.996
rpl22	rpl13	1148.gene:10498207	1148.gene:10498185	0.251	0	0	0	0.925	0.916	0.739	0.31	0.998
rpl22	rps11	1148.gene:10498207	1148.gene:10498189	0.253	0	0.393	0	0.925	0.916	0	0.31	0.997
rpl22	rps13	1148.gene:10498207	1148.gene:10498190	0.254	0	0.246	0	0.925	0.916	0	0.729	0.998
rpl22	infA	1148.gene:10498207	1148.gene:10498192	0.263	0	0.33	0	0.925	0	0.789	0.229	0.992
rpl22	secY	1148.gene:10498207	1148.gene:10498194	0.291	0	0.281	0	0.925	0.911	0	0.461	0.997
rpl22	rpl15	1148.gene:10498207	1148.gene:10498195	0.317	0	0	0	0.925	0.916	0.763	0.784	0.999
rpl22	rps5	1148.gene:10498207	1148.gene:10498196	0.347	0	0.157	0	0.925	0.916	0	0.767	0.999
rpl22	rpl18	1148.gene:10498207	1148.gene:10498197	0.37	0	0.429	0	0.925	0.916	0.786	0.553	0.999
rpl22	rpl6	1148.gene:10498207	1148.gene:10498198	0.37	0	0.214	0	0.925	0.916	0.775	0.519	0.999
rpl22	rps8	1148.gene:10498207	1148.gene:10498199	0.416	0	0.578	0	0.925	0.916	0	0.551	0.999
rpl22	rpl5	1148.gene:10498207	1148.gene:10498200	0.512	0	0.324	0	0.925	0.916	0.67	0.545	0.999
rpl22	rpl24	1148.gene:10498207	1148.gene:10498201	0.589	0	0.484	0	0.925	0.916	0.752	0.31	0.999
rpl22	rpl14	1148.gene:10498207	1148.gene:10498202	0.589	0	0.179	0	0.925	0.916	0.67	0.519	0.999
rpl22	rpl16	1148.gene:10498207	1148.gene:10498205	0.629	0	0.198	0	0.925	0.916	0.659	0.473	0.999
rpl22	rps3	1148.gene:10498207	1148.gene:10498206	0.719	0.625	0.635	0	0.925	0.916	0	0.776	0.999
rpl22	lrtA	1148.gene:10498207	1148.gene:10499505	0	0	0	0	0	0.916	0	0	0.916
rpl22	lepA	1148.gene:10498207	1148.gene:10500643	0	0	0	0	0	0.911	0	0.31	0.935
rpl22	rps1	1148.gene:10498207	1148.gene:10498437	0.045	0	0	0	0.747	0.811	0	0.049	0.95
rpl22	fus-3	1148.gene:10498207	1148.gene:10500024	0.088	0	0	0	0.727	0.796	0.057	0.149	0.951
rpl22	fus-4	1148.gene:10498207	1148.gene:10500429	0.088	0	0	0	0.727	0.796	0.057	0.149	0.951
rpl22	fus-2	1148.gene:10498207	1148.gene:10499198	0.088	0	0	0	0.727	0.796	0.057	0.149	0.951
rpl22	rpoC1	1148.gene:10498207	1148.gene:10499142	0.11	0	0	0	0.77	0.754	0	0.17	0.952
rpl22	rpoC2	1148.gene:10498207	1148.gene:10498227	0.11	0	0	0	0.77	0.754	0	0.17	0.952
rpl22	tsf	1148.gene:10498207	1148.gene:10499018	0.042	0	0.193	0	0.925	0	0.059	0.309	0.955
rpl22	frr	1148.gene:10498207	1148.gene:10499439	0	0	0.283	0	0.277	0.916	0	0.229	0.961
rpl22	tig	1148.gene:10498207	1148.gene:10500374	0.095	0	0	0	0.836	0.796	0	0.104	0.969
rpl22	rps20	1148.gene:10498207	1148.gene:10498230	0	0	0.23	0	0.416	0.916	0	0.301	0.97
rpl22	rpoB	1148.gene:10498207	1148.gene:10498228	0.17	0	0	0	0.925	0.788	0	0.31	0.989
rpl22	rps6	1148.gene:10498207	1148.gene:10498548	0	0	0	0	0.925	0.916	0	0.309	0.995
rpl22	rpl20	1148.gene:10498207	1148.gene:10499613	0	0	0.162	0	0.924	0.916	0	0.31	0.995
rpl22	rps12	1148.gene:10498207	1148.gene:10499200	0.17	0	0	0	0.925	0.916	0	0.31	0.995
rpl22	rpl9	1148.gene:10498207	1148.gene:10499046	0	0	0	0	0.925	0.916	0	0.31	0.995
rpl22	rps2	1148.gene:10498207	1148.gene:10499019	0.063	0	0	0	0.925	0.916	0	0.516	0.996
rpl22	rps7	1148.gene:10498207	1148.gene:10499199	0.17	0	0	0	0.925	0.916	0	0.479	0.996
rpl22	rpl1	1148.gene:10498207	1148.gene:10498281	0.17	0	0	0	0.925	0.916	0.744	0.31	0.998
rpl22	rpl3	1148.gene:10498207	1148.gene:10498212	0.52	0	0.495	0	0.925	0.916	0.736	0.669	0.999
rpl22	rpl10	1148.gene:10498207	1148.gene:10498280	0.17	0	0	0	0.925	0.916	0.782	0.31	0.999
rpl22	rps19	1148.gene:10498207	1148.gene:10498208	0.771	0.693	0.38	0	0.925	0.916	0	0.669	0.999
rpl24	infB	1148.gene:10498201	1148.gene:10497551	0	0	0.152	0	0.322	0.914	0.067	0.353	0.964
rpl24	fmu/fmv	1148.gene:10498201	1148.gene:10497820	0	0	0	0	0.157	0.86	0	0.264	0.905
rpl24	acp	1148.gene:10498201	1148.gene:10498175	0	0	0	0	0.297	0.9	0	0	0.926
rpl24	rpl31	1148.gene:10498201	1148.gene:10498183	0.135	0	0	0	0.198	0.916	0	0.543	0.969
rpl24	rps9	1148.gene:10498201	1148.gene:10498184	0.252	0	0	0	0.923	0.916	0	0.426	0.996
rpl24	rpl13	1148.gene:10498201	1148.gene:10498185	0.252	0	0.321	0	0.925	0.916	0.26	0.516	0.998
rpl24	rps11	1148.gene:10498201	1148.gene:10498189	0.256	0	0.211	0	0.925	0.916	0	0.31	0.996
rpl24	rps13	1148.gene:10498201	1148.gene:10498190	0.258	0	0	0	0.925	0.916	0	0.479	0.997
rpl24	infA	1148.gene:10498201	1148.gene:10498192	0.271	0	0	0	0.925	0.216	0.789	0.309	0.992
rpl24	secY	1148.gene:10498201	1148.gene:10498194	0.317	0	0.192	0	0.925	0.915	0	0.309	0.997
rpl24	rpl15	1148.gene:10498201	1148.gene:10498195	0.359	0	0.249	0	0.925	0.916	0.154	0.515	0.998
rpl24	rps5	1148.gene:10498201	1148.gene:10498196	0.408	0	0.156	0	0.925	0.916	0	0.31	0.997
rpl24	rpl18	1148.gene:10498201	1148.gene:10498197	0.446	0	0.428	0	0.925	0.916	0.718	0.31	0.999
rpl24	rpl6	1148.gene:10498201	1148.gene:10498198	0.446	0	0	0	0.925	0.916	0.725	0.476	0.999
rpl24	rps8	1148.gene:10498201	1148.gene:10498199	0.521	0	0.205	0	0.925	0.916	0.065	0.516	0.998
rpl24	rpl5	1148.gene:10498201	1148.gene:10498200	0.675	0	0.201	0	0.925	0.916	0.327	0.31	0.999
rpl24	lepA	1148.gene:10498201	1148.gene:10500643	0	0	0	0	0	0.911	0	0.081	0.914
rpl24	lrtA	1148.gene:10498201	1148.gene:10499505	0	0	0	0	0	0.916	0	0.046	0.916
rpl24	deaD	1148.gene:10498201	1148.gene:10500060	0	0	0	0	0.061	0.9	0	0.25	0.923
rpl24	rpoC2	1148.gene:10498201	1148.gene:10498227	0.11	0	0	0	0.76	0.645	0	0.155	0.927
rpl24	rpoC1	1148.gene:10498201	1148.gene:10499142	0.11	0	0	0	0.76	0.645	0	0.225	0.933
rpl24	fus-2	1148.gene:10498201	1148.gene:10499198	0.088	0	0	0	0.727	0.796	0.057	0.078	0.947
rpl24	fus-4	1148.gene:10498201	1148.gene:10500429	0.088	0	0	0	0.727	0.796	0.057	0.078	0.947
rpl24	frr	1148.gene:10498201	1148.gene:10499439	0	0	0.247	0	0.156	0.916	0	0.152	0.948
rpl24	fus-3	1148.gene:10498201	1148.gene:10500024	0.088	0	0.162	0	0.727	0.796	0.057	0.078	0.954
rpl24	tig	1148.gene:10498201	1148.gene:10500374	0.11	0	0	0	0.493	0.888	0	0.229	0.955
rpl24	rps1	1148.gene:10498201	1148.gene:10498437	0.042	0	0	0	0.757	0.811	0	0.207	0.96
rpl24	tsf	1148.gene:10498201	1148.gene:10499018	0	0	0.348	0	0.924	0	0.058	0.261	0.96
rpl24	rps20	1148.gene:10498201	1148.gene:10498230	0.045	0	0	0	0.285	0.916	0	0.61	0.974
rpl24	rpoB	1148.gene:10498201	1148.gene:10498228	0.17	0	0	0	0.925	0.703	0	0.144	0.982
rpl24	rpl20	1148.gene:10498201	1148.gene:10499613	0	0	0.185	0	0.823	0.916	0	0.477	0.992
rpl24	rpl9	1148.gene:10498201	1148.gene:10499046	0	0	0	0	0.849	0.916	0	0.553	0.993
rpl24	rps6	1148.gene:10498201	1148.gene:10498548	0	0	0	0	0.925	0.916	0	0.309	0.995
rpl24	rps12	1148.gene:10498201	1148.gene:10499200	0.17	0	0	0	0.925	0.916	0	0.31	0.995
rpl24	rps7	1148.gene:10498201	1148.gene:10499199	0.17	0	0	0	0.925	0.916	0	0.48	0.996
rpl24	rps2	1148.gene:10498201	1148.gene:10499019	0.06	0	0	0	0.925	0.916	0.065	0.445	0.996
rpl24	rpl16	1148.gene:10498201	1148.gene:10498205	0.739	0	0	0	0.925	0.916	0.12	0.31	0.998
rpl24	rpl3	1148.gene:10498201	1148.gene:10498212	0.415	0	0.246	0	0.925	0.916	0.46	0.31	0.998
rpl24	rps3	1148.gene:10498201	1148.gene:10498206	0.645	0	0	0	0.925	0.916	0	0.31	0.998
rpl24	rpl1	1148.gene:10498201	1148.gene:10498281	0.17	0	0	0	0.925	0.916	0.609	0.31	0.998
rpl24	rpl22	1148.gene:10498201	1148.gene:10498207	0.589	0	0.484	0	0.925	0.916	0.752	0.31	0.999
rpl24	rpl14	1148.gene:10498201	1148.gene:10498202	0.799	0	0	0	0.925	0.916	0.327	0.55	0.999
rpl24	rpl10	1148.gene:10498201	1148.gene:10498280	0.17	0	0.181	0	0.925	0.916	0.758	0.517	0.999
rpl24	rps19	1148.gene:10498201	1148.gene:10498208	0.571	0	0	0	0.925	0.916	0	0.746	0.999
rpl3	pnp	1148.gene:10498212	1148.gene:10497516	0	0	0	0	0.891	0	0	0.225	0.911
rpl3	infB	1148.gene:10498212	1148.gene:10497551	0	0	0.212	0	0.735	0.914	0.067	0.413	0.988
rpl3	infC	1148.gene:10498212	1148.gene:10497749	0	0	0	0	0.925	0	0	0.54	0.964
rpl3	acp	1148.gene:10498212	1148.gene:10498175	0.045	0	0	0	0.206	0.898	0	0.224	0.931
rpl3	rpl31	1148.gene:10498212	1148.gene:10498183	0.138	0	0	0	0.726	0.916	0	0.435	0.987
rpl3	rps9	1148.gene:10498212	1148.gene:10498184	0.251	0	0.313	0	0.925	0.916	0	0.822	0.999
rpl3	rpl13	1148.gene:10498212	1148.gene:10498185	0.251	0	0.364	0	0.925	0.916	0.715	0.769	0.999
rpl3	rps11	1148.gene:10498212	1148.gene:10498189	0.252	0	0.208	0	0.925	0.916	0	0.797	0.999
rpl3	rps13	1148.gene:10498212	1148.gene:10498190	0.253	0	0.392	0	0.925	0.916	0	0.825	0.999
rpl3	infA	1148.gene:10498212	1148.gene:10498192	0.256	0	0	0	0.917	0	0.788	0.509	0.992
rpl3	secY	1148.gene:10498212	1148.gene:10498194	0.27	0	0.359	0	0.925	0.899	0	0.672	0.998
rpl3	rpl15	1148.gene:10498212	1148.gene:10498195	0.283	0	0.592	0	0.925	0.916	0.739	0.767	0.999
rpl3	rps5	1148.gene:10498212	1148.gene:10498196	0.298	0	0.464	0	0.925	0.916	0	0.863	0.999
rpl3	rpl18	1148.gene:10498212	1148.gene:10498197	0.309	0	0.422	0	0.925	0.916	0.739	0.43	0.999
rpl3	rpl6	1148.gene:10498212	1148.gene:10498198	0.309	0	0.546	0	0.925	0.916	0.731	0.845	0.999
rpl3	rps8	1148.gene:10498212	1148.gene:10498199	0.331	0	0.42	0	0.925	0.916	0	0.669	0.999
rpl3	rpl5	1148.gene:10498212	1148.gene:10498200	0.378	0	0.533	0	0.925	0.916	0.473	0.875	0.999
rpl3	rpl24	1148.gene:10498212	1148.gene:10498201	0.415	0	0.246	0	0.925	0.916	0.46	0.31	0.998
rpl3	rpl14	1148.gene:10498212	1148.gene:10498202	0.415	0.214	0.335	0	0.925	0.916	0.473	0.863	0.999
rpl3	rpl16	1148.gene:10498212	1148.gene:10498205	0.435	0.303	0.56	0	0.925	0.916	0.737	0.819	0.999
rpl3	rps3	1148.gene:10498212	1148.gene:10498206	0.482	0.319	0.237	0	0.925	0.916	0	0.863	0.999
rpl3	rpl22	1148.gene:10498212	1148.gene:10498207	0.52	0	0.495	0	0.925	0.916	0.736	0.669	0.999
rpl3	rps19	1148.gene:10498212	1148.gene:10498208	0.534	0	0.428	0	0.925	0.916	0	0.845	0.999
rpl3	rpoC1	1148.gene:10498212	1148.gene:10499142	0.11	0	0	0	0.74	0.572	0	0.174	0.907
rpl3	lrtA	1148.gene:10498212	1148.gene:10499505	0	0	0	0	0.052	0.916	0	0.125	0.924
rpl3	rpoC2	1148.gene:10498212	1148.gene:10498227	0.11	0	0	0	0.74	0.572	0	0.423	0.935
rpl3	deaD	1148.gene:10498212	1148.gene:10500060	0	0	0	0	0.413	0.88	0	0.292	0.945
rpl3	lepA	1148.gene:10498212	1148.gene:10500643	0	0	0.223	0	0.057	0.911	0	0.31	0.948
rpl3	rps1	1148.gene:10498212	1148.gene:10498437	0.046	0	0	0	0.769	0.804	0	0.224	0.961
rpl3	fus-3	1148.gene:10498212	1148.gene:10500024	0.088	0	0.37	0	0.727	0.796	0.057	0.149	0.968
rpl3	fus-4	1148.gene:10498212	1148.gene:10500429	0.088	0	0.297	0	0.727	0.796	0.057	0.273	0.969
rpl3	tsf	1148.gene:10498212	1148.gene:10499018	0.043	0	0.187	0	0.925	0	0.058	0.539	0.97
rpl3	fus-2	1148.gene:10498212	1148.gene:10499198	0.088	0	0.548	0	0.727	0.796	0.057	0.149	0.977
rpl3	tig	1148.gene:10498212	1148.gene:10500374	0.07	0	0	0	0.92	0.798	0	0.228	0.986
rpl3	rps20	1148.gene:10498212	1148.gene:10498230	0	0	0	0	0.693	0.916	0	0.514	0.986
rpl3	frr	1148.gene:10498212	1148.gene:10499439	0	0	0.166	0	0.576	0.916	0	0.767	0.992
rpl3	rps12	1148.gene:10498212	1148.gene:10499200	0.17	0	0	0	0.925	0.916	0	0.31	0.995
rpl3	rpoB	1148.gene:10498212	1148.gene:10498228	0.17	0	0	0	0.925	0.743	0	0.768	0.995
rpl3	rpl9	1148.gene:10498212	1148.gene:10499046	0.044	0	0	0	0.925	0.916	0	0.31	0.995
rpl3	rps7	1148.gene:10498212	1148.gene:10499199	0.17	0	0	0	0.925	0.916	0	0.463	0.996
rpl3	rps6	1148.gene:10498212	1148.gene:10498548	0	0	0	0	0.925	0.916	0.065	0.424	0.996
rpl3	rpl20	1148.gene:10498212	1148.gene:10499613	0	0	0.181	0	0.925	0.916	0	0.769	0.998
rpl3	rps2	1148.gene:10498212	1148.gene:10499019	0.062	0	0	0	0.925	0.916	0	0.765	0.998
rpl3	rpl10	1148.gene:10498212	1148.gene:10498280	0.17	0	0	0	0.925	0.916	0.751	0.31	0.998
rpl3	rpl1	1148.gene:10498212	1148.gene:10498281	0.17	0	0	0	0.925	0.916	0.44	0.86	0.999
rpl31	lrtA	1148.gene:10498183	1148.gene:10499505	0	0	0	0	0.062	0.916	0	0.056	0.919
rpl31	frr	1148.gene:10498183	1148.gene:10499439	0.17	0	0	0	0.159	0.914	0	0.225	0.947
rpl31	rps5	1148.gene:10498183	1148.gene:10498196	0.147	0	0	0	0.187	0.916	0	0.226	0.948
rpl31	rpl18	1148.gene:10498183	1148.gene:10498197	0.155	0	0	0	0.23	0.916	0	0.256	0.953
rpl31	rpl9	1148.gene:10498183	1148.gene:10499046	0.046	0	0.161	0	0.255	0.916	0	0.271	0.956
rpl31	rpl6	1148.gene:10498183	1148.gene:10498198	0.153	0	0	0	0.229	0.916	0	0.31	0.957
rpl31	rps3	1148.gene:10498183	1148.gene:10498206	0.135	0	0	0	0.297	0.916	0	0.309	0.96
rpl31	rpl16	1148.gene:10498183	1148.gene:10498205	0.135	0	0	0	0.302	0.916	0	0.309	0.96
rpl31	rps19	1148.gene:10498183	1148.gene:10498208	0.135	0	0	0	0.404	0.916	0	0.229	0.962
rpl31	rpl14	1148.gene:10498183	1148.gene:10498202	0.135	0	0	0	0.36	0.916	0	0.31	0.963
rpl31	rpl5	1148.gene:10498183	1148.gene:10498200	0.139	0	0	0	0.403	0.916	0	0.31	0.966
rpl31	rpl15	1148.gene:10498183	1148.gene:10498195	0.158	0	0	0	0.213	0.916	0	0.496	0.968
rpl31	rpl24	1148.gene:10498183	1148.gene:10498201	0.135	0	0	0	0.198	0.916	0	0.543	0.969
rpl31	rpl22	1148.gene:10498183	1148.gene:10498207	0.135	0	0.191	0	0.4	0.916	0	0.308	0.971
rpl31	rps8	1148.gene:10498183	1148.gene:10498199	0.142	0	0	0	0.406	0.916	0	0.46	0.973
rpl31	rps13	1148.gene:10498183	1148.gene:10498190	0.32	0	0	0	0.418	0.916	0	0.31	0.974
rpl31	rps11	1148.gene:10498183	1148.gene:10498189	0.36	0	0	0	0.506	0.916	0	0.23	0.976
rpl31	rps6	1148.gene:10498183	1148.gene:10498548	0.045	0	0	0	0.64	0.916	0	0.31	0.977
rpl31	rps2	1148.gene:10498183	1148.gene:10499019	0.17	0	0.151	0	0.628	0.916	0	0.31	0.982
rpl31	rps7	1148.gene:10498183	1148.gene:10499199	0	0	0	0	0.745	0.916	0	0.23	0.982
rpl31	rps12	1148.gene:10498183	1148.gene:10499200	0	0	0	0	0.777	0.916	0	0.31	0.985
rpl31	rpl3	1148.gene:10498183	1148.gene:10498212	0.138	0	0	0	0.726	0.916	0	0.435	0.987
rpl31	rpl10	1148.gene:10498183	1148.gene:10498280	0.056	0	0.152	0	0.727	0.916	0	0.548	0.99
rpl31	rpl1	1148.gene:10498183	1148.gene:10498281	0	0	0	0	0.869	0.916	0	0.31	0.991
rpl31	rpl20	1148.gene:10498183	1148.gene:10499613	0.148	0	0	0	0.877	0.916	0	0.31	0.993
rpl31	rps9	1148.gene:10498183	1148.gene:10498184	0.664	0	0	0	0.825	0.916	0	0.31	0.996
rpl31	rpl13	1148.gene:10498183	1148.gene:10498185	0.664	0	0	0	0.897	0.916	0	0.31	0.997
rpl31	rps20	1148.gene:10498183	1148.gene:10498230	0.15	0	0	0	0.915	0.916	0	0.765	0.998
rpl5	infB	1148.gene:10498200	1148.gene:10497551	0	0	0.263	0	0.582	0.916	0	0.41	0.982
rpl5	atpC	1148.gene:10498200	1148.gene:10497589	0.042	0	0	0	0.919	0	0	0	0.919
rpl5	atpA	1148.gene:10498200	1148.gene:10497590	0.045	0	0	0	0.911	0	0	0.366	0.941
rpl5	infC	1148.gene:10498200	1148.gene:10497749	0	0	0	0	0.884	0	0	0.415	0.929
rpl5	rpl31	1148.gene:10498200	1148.gene:10498183	0.139	0	0	0	0.403	0.916	0	0.31	0.966
rpl5	rps9	1148.gene:10498200	1148.gene:10498184	0.252	0	0.402	0	0.925	0.916	0	0.815	0.999
rpl5	rpl13	1148.gene:10498200	1148.gene:10498185	0.252	0	0.332	0	0.925	0.916	0.614	0.841	0.999
rpl5	rps11	1148.gene:10498200	1148.gene:10498189	0.258	0	0.7	0	0.925	0.916	0	0.863	0.999
rpl5	rps13	1148.gene:10498200	1148.gene:10498190	0.26	0	0.727	0	0.925	0.916	0	0.776	0.999
rpl5	infA	1148.gene:10498200	1148.gene:10498192	0.277	0	0.232	0	0.925	0	0.789	0.229	0.992
rpl5	secY	1148.gene:10498200	1148.gene:10498194	0.337	0	0.491	0	0.925	0.899	0	0.417	0.998
rpl5	rpl15	1148.gene:10498200	1148.gene:10498195	0.392	0	0.288	0	0.925	0.916	0.589	0.518	0.999
rpl5	rps5	1148.gene:10498200	1148.gene:10498196	0.454	0	0.694	0	0.925	0.916	0	0.871	0.999
rpl5	rpl18	1148.gene:10498200	1148.gene:10498197	0.504	0	0.502	0	0.925	0.916	0.613	0.31	0.999
rpl5	rpl6	1148.gene:10498200	1148.gene:10498198	0.504	0	0.735	0	0.925	0.916	0.209	0.867	0.999
rpl5	rps8	1148.gene:10498200	1148.gene:10498199	0.6	0.716	0.76	0	0.925	0.916	0	0.768	0.999
rpl5	lrtA	1148.gene:10498200	1148.gene:10499505	0	0	0	0	0.06	0.916	0	0	0.917
rpl5	lepA	1148.gene:10498200	1148.gene:10500643	0	0	0.238	0	0.062	0.91	0	0.31	0.949
rpl5	fus-3	1148.gene:10498200	1148.gene:10500024	0.088	0	0.166	0	0.727	0.796	0.058	0.149	0.958
rpl5	fus-2	1148.gene:10498200	1148.gene:10499198	0.088	0	0.193	0	0.727	0.796	0.058	0.149	0.959
rpl5	rps20	1148.gene:10498200	1148.gene:10498230	0.045	0	0	0	0.39	0.916	0	0.309	0.961
rpl5	rps1	1148.gene:10498200	1148.gene:10498437	0	0	0	0	0.757	0.815	0	0.22	0.961
rpl5	fus-4	1148.gene:10498200	1148.gene:10500429	0.088	0	0	0	0.727	0.796	0.058	0.341	0.962
rpl5	tsf	1148.gene:10498200	1148.gene:10499018	0	0	0	0	0.925	0	0	0.545	0.964
rpl5	tig	1148.gene:10498200	1148.gene:10500374	0.111	0	0	0	0.774	0.796	0	0.248	0.965
rpl5	frr	1148.gene:10498200	1148.gene:10499439	0	0	0	0	0.406	0.915	0	0.776	0.987
rpl5	rpl9	1148.gene:10498200	1148.gene:10499046	0	0	0	0	0.925	0.916	0	0.31	0.995
rpl5	rpoB	1148.gene:10498200	1148.gene:10498228	0.17	0	0.178	0	0.925	0.676	0	0.769	0.995
rpl5	rps6	1148.gene:10498200	1148.gene:10498548	0	0	0	0	0.925	0.916	0	0.309	0.995
rpl5	rpl10	1148.gene:10498200	1148.gene:10498280	0.17	0	0	0	0.925	0.916	0.29	0.31	0.996
rpl5	rps12	1148.gene:10498200	1148.gene:10499200	0.17	0	0.223	0	0.925	0.916	0	0.309	0.996
rpl5	rps7	1148.gene:10498200	1148.gene:10499199	0.17	0	0.335	0	0.925	0.916	0	0.545	0.998
rpl5	rpl20	1148.gene:10498200	1148.gene:10499613	0	0	0	0	0.92	0.916	0	0.847	0.998
rpl5	rps19	1148.gene:10498200	1148.gene:10498208	0.499	0	0.616	0	0.925	0.916	0	0.864	0.999
rpl5	rps2	1148.gene:10498200	1148.gene:10499019	0.06	0	0.39	0	0.925	0.916	0	0.819	0.999
rpl5	rpl16	1148.gene:10498200	1148.gene:10498205	0.632	0	0.675	0	0.925	0.916	0.08	0.867	0.999
rpl5	rpl22	1148.gene:10498200	1148.gene:10498207	0.512	0	0.324	0	0.925	0.916	0.67	0.545	0.999
rpl5	rpl3	1148.gene:10498200	1148.gene:10498212	0.378	0	0.533	0	0.925	0.916	0.473	0.875	0.999
rpl5	rpl1	1148.gene:10498200	1148.gene:10498281	0.17	0.819	0.173	0	0.925	0.916	0.209	0.871	0.999
rpl5	rpl14	1148.gene:10498200	1148.gene:10498202	0.675	0.325	0.729	0	0.925	0.916	0.613	0.876	0.999
rpl5	rps3	1148.gene:10498200	1148.gene:10498206	0.555	0	0.607	0	0.925	0.916	0	0.874	0.999
rpl5	rpl24	1148.gene:10498200	1148.gene:10498201	0.675	0	0.201	0	0.925	0.916	0.327	0.31	0.999
rpl6	infB	1148.gene:10498198	1148.gene:10497551	0	0	0.218	0	0.743	0.916	0	0.519	0.99
rpl6	atpC	1148.gene:10498198	1148.gene:10497589	0.047	0	0	0	0.916	0	0	0.092	0.92
rpl6	atpA	1148.gene:10498198	1148.gene:10497590	0.047	0	0	0	0.905	0	0	0.294	0.93
rpl6	infC	1148.gene:10498198	1148.gene:10497749	0	0	0	0	0.842	0	0	0.545	0.925
rpl6	rpl31	1148.gene:10498198	1148.gene:10498183	0.153	0	0	0	0.229	0.916	0	0.31	0.957
rpl6	rps9	1148.gene:10498198	1148.gene:10498184	0.254	0	0.427	0	0.922	0.916	0	0.843	0.999
rpl6	rpl13	1148.gene:10498198	1148.gene:10498185	0.254	0	0.284	0	0.925	0.916	0.688	0.859	0.999
rpl6	rps11	1148.gene:10498198	1148.gene:10498189	0.266	0.335	0.485	0	0.925	0.916	0	0.77	0.999
rpl6	rps13	1148.gene:10498198	1148.gene:10498190	0.272	0.692	0.755	0	0.925	0.916	0	0.843	0.999
rpl6	infA	1148.gene:10498198	1148.gene:10498192	0.309	0	0.158	0	0.925	0	0.786	0.159	0.99
rpl6	secY	1148.gene:10498198	1148.gene:10498194	0.44	0.125	0.593	0	0.925	0.899	0	0.481	0.999
rpl6	rpl15	1148.gene:10498198	1148.gene:10498195	0.558	0	0.469	0	0.925	0.916	0.676	0.774	0.999
rpl6	rps5	1148.gene:10498198	1148.gene:10498196	0.689	0.531	0.712	0	0.925	0.916	0	0.873	0.999
rpl6	rpl18	1148.gene:10498198	1148.gene:10498197	0.799	0.728	0.606	0	0.925	0.916	0.774	0.518	0.999
rpl6	lrtA	1148.gene:10498198	1148.gene:10499505	0	0	0	0	0.05	0.916	0	0	0.916
rpl6	rpoC1	1148.gene:10498198	1148.gene:10499142	0.11	0	0	0	0.77	0.541	0	0.225	0.917
rpl6	rpoC2	1148.gene:10498198	1148.gene:10498227	0.11	0	0	0	0.77	0.541	0	0.337	0.929
rpl6	lepA	1148.gene:10498198	1148.gene:10500643	0	0	0	0	0.053	0.91	0	0.31	0.936
rpl6	fus-3	1148.gene:10498198	1148.gene:10500024	0.088	0	0	0	0.727	0.796	0.057	0.149	0.951
rpl6	rps1	1148.gene:10498198	1148.gene:10498437	0	0	0	0	0.754	0.794	0	0.173	0.954
rpl6	fus-4	1148.gene:10498198	1148.gene:10500429	0.088	0	0	0	0.727	0.796	0.057	0.28	0.959
rpl6	fus-2	1148.gene:10498198	1148.gene:10499198	0.088	0	0.245	0	0.727	0.796	0.057	0.149	0.962
rpl6	tig	1148.gene:10498198	1148.gene:10500374	0.114	0	0	0	0.737	0.796	0	0.31	0.962
rpl6	tsf	1148.gene:10498198	1148.gene:10499018	0	0	0	0	0.925	0	0	0.544	0.964
rpl6	rps20	1148.gene:10498198	1148.gene:10498230	0.045	0	0	0	0.729	0.916	0	0.31	0.982
rpl6	frr	1148.gene:10498198	1148.gene:10499439	0	0	0	0	0.3	0.915	0	0.769	0.985
rpl6	rps6	1148.gene:10498198	1148.gene:10498548	0	0	0	0	0.925	0.916	0	0.304	0.995
rpl6	rpl9	1148.gene:10498198	1148.gene:10499046	0	0	0	0	0.925	0.916	0	0.517	0.996
rpl6	rps12	1148.gene:10498198	1148.gene:10499200	0.17	0	0.165	0	0.925	0.916	0	0.31	0.996
rpl6	rps7	1148.gene:10498198	1148.gene:10499199	0.17	0	0	0	0.925	0.916	0	0.545	0.997
rpl6	rpoB	1148.gene:10498198	1148.gene:10498228	0.17	0	0	0	0.925	0.897	0	0.67	0.997
rpl6	rpl20	1148.gene:10498198	1148.gene:10499613	0	0	0	0	0.804	0.916	0	0.842	0.997
rpl6	rps2	1148.gene:10498198	1148.gene:10499019	0.047	0	0	0	0.925	0.916	0	0.769	0.998
rpl6	rpl16	1148.gene:10498198	1148.gene:10498205	0.425	0	0.619	0	0.925	0.916	0.595	0.82	0.999
rpl6	rpl22	1148.gene:10498198	1148.gene:10498207	0.37	0	0.214	0	0.925	0.916	0.775	0.519	0.999
rpl6	rpl14	1148.gene:10498198	1148.gene:10498202	0.446	0	0.688	0	0.925	0.916	0.209	0.863	0.999
rpl6	rps3	1148.gene:10498198	1148.gene:10498206	0.39	0	0.353	0	0.925	0.916	0	0.848	0.999
rpl6	rpl3	1148.gene:10498198	1148.gene:10498212	0.309	0	0.546	0	0.925	0.916	0.731	0.845	0.999
rpl6	rpl1	1148.gene:10498198	1148.gene:10498281	0.17	0	0	0	0.925	0.916	0.29	0.775	0.999
rpl6	rps8	1148.gene:10498198	1148.gene:10498199	0.649	0.711	0.626	0	0.925	0.916	0	0.553	0.999
rpl6	rpl5	1148.gene:10498198	1148.gene:10498200	0.504	0	0.735	0	0.925	0.916	0.209	0.867	0.999
rpl6	rpl10	1148.gene:10498198	1148.gene:10498280	0.17	0	0	0	0.925	0.916	0.716	0.669	0.999
rpl6	rps19	1148.gene:10498198	1148.gene:10498208	0.364	0	0.562	0	0.925	0.916	0	0.861	0.999
rpl6	rpl24	1148.gene:10498198	1148.gene:10498201	0.446	0	0	0	0.925	0.916	0.725	0.476	0.999
rpl9	infB	1148.gene:10499046	1148.gene:10497551	0	0	0	0	0.664	0.878	0.078	0.23	0.967
rpl9	rpl31	1148.gene:10499046	1148.gene:10498183	0.046	0	0.161	0	0.255	0.916	0	0.271	0.956
rpl9	rps9	1148.gene:10499046	1148.gene:10498184	0	0	0	0	0.925	0.916	0	0.543	0.996
rpl9	rpl13	1148.gene:10499046	1148.gene:10498185	0	0	0	0	0.925	0.916	0	0.544	0.996
rpl9	rps11	1148.gene:10499046	1148.gene:10498189	0.06	0	0	0	0.923	0.916	0	0.309	0.995
rpl9	rps13	1148.gene:10499046	1148.gene:10498190	0.063	0	0	0	0.788	0.916	0	0.518	0.99
rpl9	secY	1148.gene:10499046	1148.gene:10498194	0	0	0	0	0.84	0.63	0	0.058	0.939
rpl9	rpl15	1148.gene:10499046	1148.gene:10498195	0	0	0	0	0.925	0.916	0	0.669	0.997
rpl9	rps5	1148.gene:10499046	1148.gene:10498196	0	0	0	0	0.916	0.916	0	0.286	0.994
rpl9	rpl18	1148.gene:10499046	1148.gene:10498197	0	0	0	0	0.904	0.916	0	0.31	0.993
rpl9	rpl6	1148.gene:10499046	1148.gene:10498198	0	0	0	0	0.925	0.916	0	0.517	0.996
rpl9	rps8	1148.gene:10499046	1148.gene:10498199	0	0	0	0	0.925	0.916	0	0.31	0.995
rpl9	rpl5	1148.gene:10499046	1148.gene:10498200	0	0	0	0	0.925	0.916	0	0.31	0.995
rpl9	rpl24	1148.gene:10499046	1148.gene:10498201	0	0	0	0	0.849	0.916	0	0.553	0.993
rpl9	rpl14	1148.gene:10499046	1148.gene:10498202	0	0	0	0	0.792	0.916	0	0.31	0.986
rpl9	rpl16	1148.gene:10499046	1148.gene:10498205	0	0	0	0	0.922	0.916	0.058	0.31	0.995
rpl9	rps3	1148.gene:10499046	1148.gene:10498206	0	0	0	0	0.924	0.916	0	0.23	0.994
rpl9	rpl22	1148.gene:10499046	1148.gene:10498207	0	0	0	0	0.925	0.916	0	0.31	0.995
rpl9	rps19	1148.gene:10499046	1148.gene:10498208	0.042	0	0	0	0.925	0.916	0	0.481	0.996
rpl9	rpl3	1148.gene:10499046	1148.gene:10498212	0.044	0	0	0	0.925	0.916	0	0.31	0.995
rpl9	rps20	1148.gene:10499046	1148.gene:10498230	0.064	0	0.183	0	0.366	0.916	0	0.31	0.966
rpl9	rpl10	1148.gene:10499046	1148.gene:10498280	0	0	0	0	0.925	0.916	0	0.669	0.997
rpl9	rpl1	1148.gene:10499046	1148.gene:10498281	0.045	0	0.176	0	0.925	0.916	0	0.31	0.995
rpl9	rps1	1148.gene:10499046	1148.gene:10498437	0.045	0	0.323	0	0.579	0.794	0	0.225	0.948
rpl9	rps6	1148.gene:10499046	1148.gene:10498548	0.17	0	0.276	0	0.925	0.916	0	0.31	0.996
rpl9	tsf	1148.gene:10499046	1148.gene:10499018	0	0	0	0	0.925	0	0.065	0.31	0.947
rpl9	rps2	1148.gene:10499046	1148.gene:10499019	0	0	0	0	0.913	0.916	0	0.479	0.995
rpl9	lrtA	1148.gene:10499046	1148.gene:10499505	0.125	0	0	0	0.081	0.916	0	0	0.926
rpl9	fus-3	1148.gene:10499046	1148.gene:10500024	0.059	0	0	0	0.72	0.796	0	0.149	0.948
rpl9	fus-4	1148.gene:10499046	1148.gene:10500429	0.059	0	0	0	0.72	0.796	0	0.149	0.948
rpl9	fus-2	1148.gene:10499046	1148.gene:10499198	0.059	0	0	0	0.72	0.796	0	0.149	0.948
rpl9	frr	1148.gene:10499046	1148.gene:10499439	0	0	0	0	0.355	0.916	0	0.268	0.956
rpl9	tig	1148.gene:10499046	1148.gene:10500374	0	0	0	0	0.858	0.63	0	0.271	0.958
rpl9	rps12	1148.gene:10499046	1148.gene:10499200	0.06	0	0	0	0.835	0.916	0	0.078	0.986
rpl9	rps7	1148.gene:10499046	1148.gene:10499199	0.071	0	0	0	0.908	0.916	0	0.518	0.996
rpl9	rpl20	1148.gene:10499046	1148.gene:10499613	0.06	0	0	0	0.925	0.916	0	0.518	0.996
rpoB	pnp	1148.gene:10498228	1148.gene:10497516	0.045	0	0	0	0.889	0	0	0.31	0.92
rpoB	infB	1148.gene:10498228	1148.gene:10497551	0.112	0	0	0	0.888	0.27	0	0.784	0.982
rpoB	atpA	1148.gene:10498228	1148.gene:10497590	0	0.116	0	0	0.853	0	0	0.516	0.931
rpoB	fmu/fmv	1148.gene:10498228	1148.gene:10497820	0.124	0	0	0	0.573	0.674	0	0.328	0.907
rpoB	rps9	1148.gene:10498228	1148.gene:10498184	0.111	0	0.152	0	0.57	0.63	0	0.769	0.967
rpoB	rpl13	1148.gene:10498228	1148.gene:10498185	0.135	0	0	0	0.83	0.7	0	0.765	0.988
rpoB	rps11	1148.gene:10498228	1148.gene:10498189	0.17	0	0	0	0.923	0.728	0	0.847	0.996
rpoB	rps13	1148.gene:10498228	1148.gene:10498190	0.17	0	0	0	0.925	0.827	0	0.673	0.996
rpoB	secY	1148.gene:10498228	1148.gene:10498194	0.17	0	0	0	0.905	0	0	0.417	0.95
rpoB	rpl15	1148.gene:10498228	1148.gene:10498195	0.17	0	0	0	0.925	0.828	0	0.31	0.991
rpoB	rps5	1148.gene:10498228	1148.gene:10498196	0.17	0	0.228	0	0.925	0.829	0	0.694	0.997
rpoB	rpl18	1148.gene:10498228	1148.gene:10498197	0.17	0	0	0	0.925	0.63	0	0.31	0.981
rpoB	rpl6	1148.gene:10498228	1148.gene:10498198	0.17	0	0	0	0.925	0.897	0	0.67	0.997
rpoB	rps8	1148.gene:10498228	1148.gene:10498199	0.17	0	0.17	0	0.925	0.7	0	0.479	0.99
rpoB	rpl5	1148.gene:10498228	1148.gene:10498200	0.17	0	0.178	0	0.925	0.676	0	0.769	0.995
rpoB	rpl24	1148.gene:10498228	1148.gene:10498201	0.17	0	0	0	0.925	0.703	0	0.144	0.982
rpoB	rpl14	1148.gene:10498228	1148.gene:10498202	0.17	0	0	0	0.925	0.63	0	0.773	0.994
rpoB	rpl16	1148.gene:10498228	1148.gene:10498205	0.17	0	0	0	0.925	0.8	0	0.77	0.996
rpoB	rps3	1148.gene:10498228	1148.gene:10498206	0.17	0	0.277	0	0.925	0.834	0	0.799	0.998
rpoB	rpl22	1148.gene:10498228	1148.gene:10498207	0.17	0	0	0	0.925	0.788	0	0.31	0.989
rpoB	rps19	1148.gene:10498228	1148.gene:10498208	0.17	0	0	0	0.925	0.804	0	0.769	0.996
rpoB	rpl3	1148.gene:10498228	1148.gene:10498212	0.17	0	0	0	0.925	0.743	0	0.768	0.995
rpoB	rpoC2	1148.gene:10498228	1148.gene:10498227	0.582	0.9	0.741	0	0.77	0.836	0.696	0.897	0.999
rpoB	rps1	1148.gene:10498228	1148.gene:10498437	0	0	0	0	0.747	0.651	0	0.225	0.925
rpoB	rps6	1148.gene:10498228	1148.gene:10498548	0.115	0	0	0	0.78	0.646	0	0.061	0.926
rpoB	rpoF	1148.gene:10498228	1148.gene:10500475	0	0	0.259	0	0	0.898	0	0.309	0.943
rpoB	tsf	1148.gene:10498228	1148.gene:10499018	0.059	0	0	0	0.893	0	0	0.672	0.964
rpoB	rpl20	1148.gene:10498228	1148.gene:10499613	0	0	0.191	0	0.582	0.63	0	0.769	0.967
rpoB	rps12	1148.gene:10498228	1148.gene:10499200	0.17	0	0.19	0	0.89	0.63	0	0.55	0.985
rpoB	rpl1	1148.gene:10498228	1148.gene:10498281	0.17	0.258	0.27	0	0.925	0.094	0	0.669	0.987
rpoB	rps2	1148.gene:10498228	1148.gene:10499019	0.071	0	0.403	0	0.872	0.7	0	0.673	0.991
rpoB	rpl10	1148.gene:10498228	1148.gene:10498280	0.17	0	0.4	0	0.924	0.785	0	0.31	0.993
rpoB	rps7	1148.gene:10498228	1148.gene:10499199	0.17	0	0.618	0	0.925	0.734	0	0.518	0.996
rpoB	rpoC1	1148.gene:10498228	1148.gene:10499142	0.17	0.9	0.774	0	0.77	0.836	0.696	0.911	0.999
rpoC1	rps11	1148.gene:10499142	1148.gene:10498189	0.11	0	0	0	0.742	0.605	0	0.171	0.914
rpoC1	rps13	1148.gene:10499142	1148.gene:10498190	0.11	0	0	0	0.72	0.615	0	0.14	0.906
rpoC1	rpl15	1148.gene:10499142	1148.gene:10498195	0.11	0	0	0	0.77	0.468	0	0.225	0.904
rpoC1	rps5	1148.gene:10499142	1148.gene:10498196	0.11	0	0	0	0.77	0.738	0	0.224	0.952
rpoC1	rpl6	1148.gene:10499142	1148.gene:10498198	0.11	0	0	0	0.77	0.541	0	0.225	0.917
rpoC1	rps8	1148.gene:10499142	1148.gene:10498199	0.11	0	0	0	0.765	0.605	0	0.171	0.922
rpoC1	rpl24	1148.gene:10499142	1148.gene:10498201	0.11	0	0	0	0.76	0.645	0	0.225	0.933
rpoC1	rps3	1148.gene:10499142	1148.gene:10498206	0.11	0	0.297	0	0.77	0.623	0	0.171	0.946
rpoC1	rpl22	1148.gene:10499142	1148.gene:10498207	0.11	0	0	0	0.77	0.754	0	0.17	0.952
rpoC1	rps19	1148.gene:10499142	1148.gene:10498208	0.11	0	0	0	0.77	0.625	0	0.113	0.922
rpoC1	rpl3	1148.gene:10499142	1148.gene:10498212	0.11	0	0	0	0.74	0.572	0	0.174	0.907
rpoC1	rpoC2	1148.gene:10499142	1148.gene:10498227	0.17	0.9	0.772	0	0	0	0.9	0.948	0.999
rpoC1	rpoB	1148.gene:10499142	1148.gene:10498228	0.17	0.9	0.774	0	0.77	0.836	0.696	0.911	0.999
rpoC1	rpl10	1148.gene:10499142	1148.gene:10498280	0.11	0	0.279	0	0.736	0.449	0	0.225	0.914
rpoC1	rps2	1148.gene:10499142	1148.gene:10499019	0.07	0.494	0.504	0	0.564	0.605	0	0.525	0.976
rpoC1	rps7	1148.gene:10499142	1148.gene:10499199	0.11	0	0.598	0	0.744	0.585	0	0.225	0.965
rpoC2	infB	1148.gene:10498227	1148.gene:10497551	0.045	0	0.306	0	0.731	0.259	0	0.413	0.908
rpoC2	rps11	1148.gene:10498227	1148.gene:10498189	0.11	0	0	0	0.742	0.605	0	0.298	0.927
rpoC2	rps13	1148.gene:10498227	1148.gene:10498190	0.11	0	0	0	0.72	0.615	0	0.399	0.934
rpoC2	rpl15	1148.gene:10498227	1148.gene:10498195	0.11	0	0	0	0.77	0.468	0	0.458	0.933
rpoC2	rps5	1148.gene:10498227	1148.gene:10498196	0.11	0	0.309	0	0.77	0.738	0	0.224	0.966
rpoC2	rpl6	1148.gene:10498227	1148.gene:10498198	0.11	0	0	0	0.77	0.541	0	0.337	0.929
rpoC2	rps8	1148.gene:10498227	1148.gene:10498199	0.11	0	0	0	0.765	0.605	0	0.171	0.922
rpoC2	rpl24	1148.gene:10498227	1148.gene:10498201	0.11	0	0	0	0.76	0.645	0	0.155	0.927
rpoC2	rps3	1148.gene:10498227	1148.gene:10498206	0.11	0	0.175	0	0.77	0.623	0	0.242	0.943
rpoC2	rpl22	1148.gene:10498227	1148.gene:10498207	0.11	0	0	0	0.77	0.754	0	0.17	0.952
rpoC2	rps19	1148.gene:10498227	1148.gene:10498208	0.11	0	0	0	0.77	0.625	0	0.113	0.922
rpoC2	rpl3	1148.gene:10498227	1148.gene:10498212	0.11	0	0	0	0.74	0.572	0	0.423	0.935
rpoC2	rps1	1148.gene:10498227	1148.gene:10498437	0	0	0.21	0	0.636	0.616	0	0.214	0.901
rpoC2	rpl10	1148.gene:10498227	1148.gene:10498280	0.11	0	0.209	0	0.736	0.449	0	0.225	0.906
rpoC2	rps7	1148.gene:10498227	1148.gene:10499199	0.11	0	0.522	0	0.744	0.585	0	0.225	0.958
rpoC2	rps2	1148.gene:10498227	1148.gene:10499019	0.07	0.748	0.237	0	0.564	0.605	0	0.493	0.98
rpoC2	rpoC1	1148.gene:10498227	1148.gene:10499142	0.17	0.9	0.772	0	0	0	0.9	0.948	0.999
rpoC2	rpoB	1148.gene:10498227	1148.gene:10498228	0.582	0.9	0.741	0	0.77	0.836	0.696	0.897	0.999
rpoE	slr1546	1148.gene:10498335	1148.gene:10498336	0.603	0	0.244	0	0.165	0.666	0	0.104	0.911
rpoF	rpoB	1148.gene:10500475	1148.gene:10498228	0	0	0.259	0	0	0.898	0	0.309	0.943
rps1	rps9	1148.gene:10498437	1148.gene:10498184	0.045	0	0	0	0.676	0.794	0.54	0.224	0.973
rps1	rpl13	1148.gene:10498437	1148.gene:10498185	0	0	0	0	0.745	0.794	0	0.224	0.955
rps1	rps11	1148.gene:10498437	1148.gene:10498189	0	0	0	0	0.752	0.836	0.854	0.224	0.994
rps1	rps13	1148.gene:10498437	1148.gene:10498190	0	0	0	0	0.745	0.831	0	0.165	0.96
rps1	rpl15	1148.gene:10498437	1148.gene:10498195	0	0	0	0	0.747	0.803	0	0.224	0.957
rps1	rps5	1148.gene:10498437	1148.gene:10498196	0	0	0	0	0.742	0.822	0.854	0.225	0.994
rps1	rpl18	1148.gene:10498437	1148.gene:10498197	0	0	0	0	0.745	0.573	0	0.362	0.924
rps1	rpl6	1148.gene:10498437	1148.gene:10498198	0	0	0	0	0.754	0.794	0	0.173	0.954
rps1	rps8	1148.gene:10498437	1148.gene:10498199	0	0	0	0	0.77	0.836	0.255	0.225	0.975
rps1	rpl5	1148.gene:10498437	1148.gene:10498200	0	0	0	0	0.757	0.815	0	0.22	0.961
rps1	rpl24	1148.gene:10498437	1148.gene:10498201	0.042	0	0	0	0.757	0.811	0	0.207	0.96
rps1	rpl14	1148.gene:10498437	1148.gene:10498202	0.042	0	0	0	0.718	0.815	0	0.173	0.953
rps1	rpl16	1148.gene:10498437	1148.gene:10498205	0.045	0	0	0	0.744	0.776	0	0.419	0.963
rps1	rps3	1148.gene:10498437	1148.gene:10498206	0.045	0	0	0	0.74	0.705	0.54	0.225	0.969
rps1	rpl22	1148.gene:10498437	1148.gene:10498207	0.045	0	0	0	0.747	0.811	0	0.049	0.95
rps1	rps19	1148.gene:10498437	1148.gene:10498208	0.046	0	0	0	0.744	0.665	0.54	0.185	0.963
rps1	rpl3	1148.gene:10498437	1148.gene:10498212	0.046	0	0	0	0.769	0.804	0	0.224	0.961
rps1	rpoC2	1148.gene:10498437	1148.gene:10498227	0	0	0.21	0	0.636	0.616	0	0.214	0.901
rps1	rpoB	1148.gene:10498437	1148.gene:10498228	0	0	0	0	0.747	0.651	0	0.225	0.925
rps1	rpl10	1148.gene:10498437	1148.gene:10498280	0	0	0	0	0.767	0.831	0	0.225	0.966
rps1	rpl1	1148.gene:10498437	1148.gene:10498281	0	0	0	0	0.769	0.657	0	0.343	0.943
rps1	rps6	1148.gene:10498437	1148.gene:10498548	0.045	0	0.194	0	0.745	0.449	0	0.224	0.9
rps1	tsf	1148.gene:10498437	1148.gene:10499018	0.109	0	0	0	0.749	0.449	0	0.394	0.915
rps1	lrtA	1148.gene:10498437	1148.gene:10499505	0	0	0	0	0.049	0.826	0.54	0.06	0.918
rps1	rpl9	1148.gene:10498437	1148.gene:10499046	0.045	0	0.323	0	0.579	0.794	0	0.225	0.948
rps1	rps12	1148.gene:10498437	1148.gene:10499200	0	0	0	0	0.75	0.835	0.215	0.224	0.971
rps1	rps2	1148.gene:10498437	1148.gene:10499019	0.11	0	0	0	0.751	0.833	0.54	0.294	0.985
rps1	rps7	1148.gene:10498437	1148.gene:10499199	0	0	0	0	0.753	0.836	0.624	0.225	0.986
rps11	infB	1148.gene:10498189	1148.gene:10497551	0	0	0.205	0	0.747	0.916	0.072	0.31	0.987
rps11	atpC	1148.gene:10498189	1148.gene:10497589	0	0	0	0	0.923	0.1	0	0.087	0.931
rps11	atpA	1148.gene:10498189	1148.gene:10497590	0	0	0	0	0.914	0.1	0	0.476	0.955
rps11	infC	1148.gene:10498189	1148.gene:10497749	0	0	0	0	0.914	0.871	0	0.477	0.993
rps11	rpl31	1148.gene:10498189	1148.gene:10498183	0.36	0	0	0	0.506	0.916	0	0.23	0.976
rps11	rps9	1148.gene:10498189	1148.gene:10498184	0.396	0	0.503	0	0.874	0.916	0.899	0.783	0.999
rps11	rpl13	1148.gene:10498189	1148.gene:10498185	0.396	0	0	0	0.925	0.916	0.058	0.843	0.999
rps11	adk-2	1148.gene:10498189	1148.gene:10498193	0.315	0.07	0.269	0	0.77	0.091	0	0.167	0.9
rps11	rpoC1	1148.gene:10498189	1148.gene:10499142	0.11	0	0	0	0.742	0.605	0	0.171	0.914
rps11	rpoC2	1148.gene:10498189	1148.gene:10498227	0.11	0	0	0	0.742	0.605	0	0.298	0.927
rps11	lepA	1148.gene:10498189	1148.gene:10500643	0	0	0.196	0	0.056	0.91	0	0.31	0.946
rps11	fus-4	1148.gene:10498189	1148.gene:10500429	0.088	0	0	0	0.727	0.796	0.057	0.149	0.951
rps11	fus-2	1148.gene:10498189	1148.gene:10499198	0.088	0	0.163	0	0.727	0.796	0.057	0.149	0.957
rps11	fus-3	1148.gene:10498189	1148.gene:10500024	0.088	0	0.172	0	0.727	0.796	0.057	0.149	0.958
rps11	lrtA	1148.gene:10498189	1148.gene:10499505	0	0	0	0	0	0.916	0.54	0	0.959
rps11	tsf	1148.gene:10498189	1148.gene:10499018	0.044	0	0	0	0.925	0	0.058	0.551	0.965
rps11	rps20	1148.gene:10498189	1148.gene:10498230	0.086	0	0	0	0.574	0.916	0	0.374	0.976
rps11	tig	1148.gene:10498189	1148.gene:10500374	0.146	0	0	0	0.854	0.796	0	0.229	0.977
rps11	frr	1148.gene:10498189	1148.gene:10499439	0	0	0	0	0.413	0.916	0	0.772	0.987
rps11	rps1	1148.gene:10498189	1148.gene:10498437	0	0	0	0	0.752	0.836	0.854	0.224	0.994
rps11	rpl10	1148.gene:10498189	1148.gene:10498280	0.154	0	0	0	0.925	0.916	0	0.31	0.995
rps11	rpl9	1148.gene:10498189	1148.gene:10499046	0.06	0	0	0	0.923	0.916	0	0.309	0.995
rps11	rpoB	1148.gene:10498189	1148.gene:10498228	0.17	0	0	0	0.923	0.728	0	0.847	0.996
rps11	rpl24	1148.gene:10498189	1148.gene:10498201	0.256	0	0.211	0	0.925	0.916	0	0.31	0.996
rps11	rpl15	1148.gene:10498189	1148.gene:10498195	0.279	0	0	0	0.925	0.916	0	0.31	0.996
rps11	rpl22	1148.gene:10498189	1148.gene:10498207	0.253	0	0.393	0	0.925	0.916	0	0.31	0.997
rps11	secY	1148.gene:10498189	1148.gene:10498194	0.298	0.082	0.379	0	0.925	0.873	0	0.372	0.997
rps11	rpl20	1148.gene:10498189	1148.gene:10499613	0	0	0	0	0.903	0.916	0	0.87	0.998
rps11	infA	1148.gene:10498189	1148.gene:10498192	0.403	0	0.474	0	0.925	0.916	0.155	0.31	0.998
rps11	rpl18	1148.gene:10498189	1148.gene:10498197	0.266	0	0.586	0	0.925	0.916	0	0.31	0.998
rps11	rpl1	1148.gene:10498189	1148.gene:10498281	0.131	0	0	0	0.925	0.916	0	0.769	0.998
rps11	rps6	1148.gene:10498189	1148.gene:10498548	0.058	0	0	0	0.925	0.916	0.791	0.31	0.998
rps11	rps12	1148.gene:10498189	1148.gene:10499200	0.17	0	0	0	0.925	0.916	0.791	0.31	0.999
rps11	rps7	1148.gene:10498189	1148.gene:10499199	0.17	0	0.223	0	0.925	0.916	0.899	0.544	0.999
rps11	rps5	1148.gene:10498189	1148.gene:10498196	0.27	0.369	0.576	0	0.925	0.916	0.899	0.825	0.999
rps11	rpl16	1148.gene:10498189	1148.gene:10498205	0.255	0.669	0.611	0	0.925	0.916	0	0.863	0.999
rps11	rps8	1148.gene:10498189	1148.gene:10498199	0.262	0	0.661	0	0.925	0.916	0.791	0.551	0.999
rps11	rpl3	1148.gene:10498189	1148.gene:10498212	0.252	0	0.208	0	0.925	0.916	0	0.797	0.999
rps11	rpl14	1148.gene:10498189	1148.gene:10498202	0.256	0.406	0.747	0	0.925	0.916	0	0.864	0.999
rps11	rps3	1148.gene:10498189	1148.gene:10498206	0.254	0	0.701	0	0.925	0.916	0.899	0.863	0.999
rps11	rps13	1148.gene:10498189	1148.gene:10498190	0.672	0.516	0.693	0	0.925	0.916	0.791	0.797	0.999
rps11	rpl6	1148.gene:10498189	1148.gene:10498198	0.266	0.335	0.485	0	0.925	0.916	0	0.77	0.999
rps11	rps19	1148.gene:10498189	1148.gene:10498208	0.253	0	0.454	0	0.925	0.916	0.899	0.863	0.999
rps11	rpl5	1148.gene:10498189	1148.gene:10498200	0.258	0	0.7	0	0.925	0.916	0	0.863	0.999
rps11	rps2	1148.gene:10498189	1148.gene:10499019	0.17	0	0.204	0	0.925	0.916	0.899	0.784	0.999
rps12	infB	1148.gene:10499200	1148.gene:10497551	0.111	0	0.18	0	0.264	0.916	0.074	0.171	0.957
rps12	infC	1148.gene:10499200	1148.gene:10497749	0	0	0	0	0.925	0.63	0	0.23	0.976
rps12	rpl31	1148.gene:10499200	1148.gene:10498183	0	0	0	0	0.777	0.916	0	0.31	0.985
rps12	rps9	1148.gene:10499200	1148.gene:10498184	0.17	0	0	0	0.925	0.916	0.789	0.31	0.999
rps12	rpl13	1148.gene:10499200	1148.gene:10498185	0.17	0	0.168	0	0.925	0.916	0.058	0.31	0.996
rps12	rps11	1148.gene:10499200	1148.gene:10498189	0.17	0	0	0	0.925	0.916	0.791	0.31	0.999
rps12	rps13	1148.gene:10499200	1148.gene:10498190	0.17	0	0.267	0	0.925	0.916	0.791	0.31	0.999
rps12	infA	1148.gene:10499200	1148.gene:10498192	0.17	0	0	0	0.925	0.916	0.672	0.254	0.998
rps12	secY	1148.gene:10499200	1148.gene:10498194	0.17	0	0	0	0.925	0.873	0	0.31	0.993
rps12	rpl15	1148.gene:10499200	1148.gene:10498195	0.17	0	0	0	0.925	0.916	0	0.31	0.995
rps12	rps5	1148.gene:10499200	1148.gene:10498196	0.17	0	0	0	0.925	0.916	0.791	0.31	0.999
rps12	rpl18	1148.gene:10499200	1148.gene:10498197	0.17	0	0	0	0.925	0.916	0	0.31	0.995
rps12	rpl6	1148.gene:10499200	1148.gene:10498198	0.17	0	0.165	0	0.925	0.916	0	0.31	0.996
rps12	rps8	1148.gene:10499200	1148.gene:10498199	0.17	0	0.207	0	0.925	0.916	0.791	0.31	0.999
rps12	rpl5	1148.gene:10499200	1148.gene:10498200	0.17	0	0.223	0	0.925	0.916	0	0.309	0.996
rps12	rpl24	1148.gene:10499200	1148.gene:10498201	0.17	0	0	0	0.925	0.916	0	0.31	0.995
rps12	rpl14	1148.gene:10499200	1148.gene:10498202	0.17	0	0.351	0	0.925	0.916	0	0.31	0.997
rps12	rpl16	1148.gene:10499200	1148.gene:10498205	0.17	0	0.666	0	0.925	0.916	0	0.31	0.998
rps12	rps3	1148.gene:10499200	1148.gene:10498206	0.17	0	0	0	0.925	0.916	0.791	0.31	0.999
rps12	rpl22	1148.gene:10499200	1148.gene:10498207	0.17	0	0	0	0.925	0.916	0	0.31	0.995
rps12	rps19	1148.gene:10499200	1148.gene:10498208	0.17	0	0.251	0	0.925	0.916	0.791	0.31	0.999
rps12	rpl3	1148.gene:10499200	1148.gene:10498212	0.17	0	0	0	0.925	0.916	0	0.31	0.995
rps12	rpoB	1148.gene:10499200	1148.gene:10498228	0.17	0	0.19	0	0.89	0.63	0	0.55	0.985
rps12	rps20	1148.gene:10499200	1148.gene:10498230	0	0	0	0	0.738	0.916	0	0.31	0.983
rps12	rpl10	1148.gene:10499200	1148.gene:10498280	0.17	0	0	0	0.925	0.916	0	0.31	0.995
rps12	rpl1	1148.gene:10499200	1148.gene:10498281	0.17	0	0	0	0.925	0.916	0	0.31	0.995
rps12	rps1	1148.gene:10499200	1148.gene:10498437	0	0	0	0	0.75	0.835	0.215	0.224	0.971
rps12	rps6	1148.gene:10499200	1148.gene:10498548	0.109	0	0	0	0.925	0.916	0.789	0.308	0.999
rps12	tsf	1148.gene:10499200	1148.gene:10499018	0.042	0	0	0	0.925	0	0.059	0.553	0.965
rps12	rps2	1148.gene:10499200	1148.gene:10499019	0.056	0	0.162	0	0.925	0.916	0.791	0.544	0.999
rps12	rpl9	1148.gene:10499200	1148.gene:10499046	0.06	0	0	0	0.835	0.916	0	0.078	0.986
rps12	fus-2	1148.gene:10499200	1148.gene:10499198	0.349	0.486	0.7	0	0.727	0.796	0.057	0.805	0.998
rps12	rps7	1148.gene:10499200	1148.gene:10499199	0.545	0.899	0.767	0	0.925	0.916	0.791	0.625	0.999
rps12	lrtA	1148.gene:10499200	1148.gene:10499505	0	0	0	0	0	0.916	0	0.137	0.924
rps12	lepA	1148.gene:10499200	1148.gene:10500643	0	0.001	0	0	0.064	0.914	0	0.23	0.932
rps12	frr	1148.gene:10499200	1148.gene:10499439	0	0	0	0	0.582	0.916	0	0.31	0.973
rps12	tig	1148.gene:10499200	1148.gene:10500374	0.046	0	0	0	0.917	0.63	0	0.229	0.974
rps12	fus-3	1148.gene:10499200	1148.gene:10500024	0.088	0.143	0.434	0	0.727	0.796	0.057	0.355	0.98
rps12	fus-4	1148.gene:10499200	1148.gene:10500429	0.11	0.57	0.528	0	0.727	0.796	0.057	0.265	0.991
rps12	rpl20	1148.gene:10499200	1148.gene:10499613	0	0	0	0	0.924	0.916	0	0.234	0.994
rps13	infB	1148.gene:10498190	1148.gene:10497551	0	0	0	0	0.312	0.916	0	0.45	0.965
rps13	atpC	1148.gene:10498190	1148.gene:10497589	0	0	0	0	0.898	0.1	0	0.078	0.907
rps13	atpA	1148.gene:10498190	1148.gene:10497590	0	0	0	0	0.898	0.1	0	0.229	0.923
rps13	infC	1148.gene:10498190	1148.gene:10497749	0	0	0	0	0.924	0.831	0	0.549	0.993
rps13	rpl31	1148.gene:10498190	1148.gene:10498183	0.32	0	0	0	0.418	0.916	0	0.31	0.974
rps13	rps9	1148.gene:10498190	1148.gene:10498184	0.362	0	0.42	0	0.895	0.916	0	0.771	0.999
rps13	rpl13	1148.gene:10498190	1148.gene:10498185	0.362	0	0.152	0	0.925	0.916	0.058	0.863	0.999
rps13	rps11	1148.gene:10498190	1148.gene:10498189	0.672	0.516	0.693	0	0.925	0.916	0.791	0.797	0.999
rps13	rpoC1	1148.gene:10498190	1148.gene:10499142	0.11	0	0	0	0.72	0.615	0	0.14	0.906
rps13	tig	1148.gene:10498190	1148.gene:10500374	0.141	0	0	0	0.744	0.63	0	0.087	0.915
rps13	lrtA	1148.gene:10498190	1148.gene:10499505	0	0	0	0	0.053	0.916	0	0	0.917
rps13	rpoC2	1148.gene:10498190	1148.gene:10498227	0.11	0	0	0	0.72	0.615	0	0.399	0.934
rps13	lepA	1148.gene:10498190	1148.gene:10500643	0	0	0.266	0	0	0.91	0	0.31	0.95
rps13	tsf	1148.gene:10498190	1148.gene:10499018	0.042	0	0	0	0.922	0	0	0.424	0.953
rps13	rps1	1148.gene:10498190	1148.gene:10498437	0	0	0	0	0.745	0.831	0	0.165	0.96
rps13	fus-4	1148.gene:10498190	1148.gene:10500429	0.088	0	0	0	0.727	0.796	0.058	0.308	0.96
rps13	fus-3	1148.gene:10498190	1148.gene:10500024	0.088	0	0.248	0	0.727	0.796	0.058	0.149	0.962
rps13	fus-2	1148.gene:10498190	1148.gene:10499198	0.088	0	0.328	0	0.727	0.796	0.058	0.149	0.966
rps13	rps20	1148.gene:10498190	1148.gene:10498230	0.083	0	0	0	0.509	0.916	0	0.539	0.98
rps13	frr	1148.gene:10498190	1148.gene:10499439	0	0	0	0	0.345	0.905	0	0.769	0.984
rps13	rpl9	1148.gene:10498190	1148.gene:10499046	0.063	0	0	0	0.788	0.916	0	0.518	0.99
rps13	rpl10	1148.gene:10498190	1148.gene:10498280	0.153	0	0	0	0.925	0.916	0	0.463	0.996
rps13	rps6	1148.gene:10498190	1148.gene:10498548	0.059	0	0	0	0.925	0.916	0	0.477	0.996
rps13	rpoB	1148.gene:10498190	1148.gene:10498228	0.17	0	0	0	0.925	0.827	0	0.673	0.996
rps13	secY	1148.gene:10498190	1148.gene:10498194	0.312	0	0.587	0	0.925	0.875	0	0.31	0.997
rps13	rpl24	1148.gene:10498190	1148.gene:10498201	0.258	0	0	0	0.925	0.916	0	0.479	0.997
rps13	rpl18	1148.gene:10498190	1148.gene:10498197	0.272	0	0.539	0	0.925	0.916	0	0.476	0.998
rps13	rpl22	1148.gene:10498190	1148.gene:10498207	0.254	0	0.246	0	0.925	0.916	0	0.729	0.998
rps13	rpl15	1148.gene:10498190	1148.gene:10498195	0.288	0	0.249	0	0.925	0.916	0	0.729	0.998
rps13	rpl20	1148.gene:10498190	1148.gene:10499613	0	0	0	0	0.925	0.916	0	0.769	0.998
rps13	rps19	1148.gene:10498190	1148.gene:10498208	0.254	0	0.543	0	0.925	0.916	0.791	0.825	0.999
rps13	rpl6	1148.gene:10498190	1148.gene:10498198	0.272	0.692	0.755	0	0.925	0.916	0	0.843	0.999
rps13	rps2	1148.gene:10498190	1148.gene:10499019	0.17	0	0.211	0	0.925	0.916	0.791	0.789	0.999
rps13	rpl5	1148.gene:10498190	1148.gene:10498200	0.26	0	0.727	0	0.925	0.916	0	0.776	0.999
rps13	rpl3	1148.gene:10498190	1148.gene:10498212	0.253	0	0.392	0	0.925	0.916	0	0.825	0.999
rps13	rpl1	1148.gene:10498190	1148.gene:10498281	0.136	0	0.165	0	0.925	0.916	0	0.844	0.999
rps13	rps8	1148.gene:10498190	1148.gene:10498199	0.266	0	0.524	0	0.925	0.916	0.791	0.474	0.999
rps13	rps3	1148.gene:10498190	1148.gene:10498206	0.255	0	0.461	0	0.925	0.916	0.791	0.863	0.999
rps13	rpl14	1148.gene:10498190	1148.gene:10498202	0.258	0	0.743	0	0.925	0.916	0	0.769	0.999
rps13	rps5	1148.gene:10498190	1148.gene:10498196	0.277	0	0.583	0	0.925	0.916	0.791	0.784	0.999
rps13	infA	1148.gene:10498190	1148.gene:10498192	0.45	0	0.186	0	0.925	0.916	0.686	0.268	0.999
rps13	rpl16	1148.gene:10498190	1148.gene:10498205	0.257	0	0.563	0	0.925	0.916	0	0.674	0.999
rps13	rps7	1148.gene:10498190	1148.gene:10499199	0.17	0	0.153	0	0.925	0.916	0.791	0.55	0.999
rps13	rps12	1148.gene:10498190	1148.gene:10499200	0.17	0	0.267	0	0.925	0.916	0.791	0.31	0.999
rps19	infB	1148.gene:10498208	1148.gene:10497551	0	0	0.156	0	0.736	0.916	0	0.369	0.986
rps19	atpA	1148.gene:10498208	1148.gene:10497590	0.045	0	0	0	0.846	0.184	0	0.528	0.935
rps19	infC	1148.gene:10498208	1148.gene:10497749	0	0	0	0	0.886	0.845	0	0.479	0.989
rps19	rpl31	1148.gene:10498208	1148.gene:10498183	0.135	0	0	0	0.404	0.916	0	0.229	0.962
rps19	rps9	1148.gene:10498208	1148.gene:10498184	0.251	0	0.177	0	0.924	0.916	0.54	0.822	0.999
rps19	rpl13	1148.gene:10498208	1148.gene:10498185	0.251	0	0	0	0.925	0.916	0.058	0.845	0.999
rps19	rps11	1148.gene:10498208	1148.gene:10498189	0.253	0	0.454	0	0.925	0.916	0.899	0.863	0.999
rps19	rps13	1148.gene:10498208	1148.gene:10498190	0.254	0	0.543	0	0.925	0.916	0.791	0.825	0.999
rps19	infA	1148.gene:10498208	1148.gene:10498192	0.262	0	0.154	0	0.925	0.916	0.686	0.31	0.998
rps19	secY	1148.gene:10498208	1148.gene:10498194	0.289	0	0.193	0	0.925	0.875	0	0.424	0.996
rps19	rpl15	1148.gene:10498208	1148.gene:10498195	0.314	0	0	0	0.925	0.916	0	0.767	0.998
rps19	rps5	1148.gene:10498208	1148.gene:10498196	0.342	0	0.434	0	0.925	0.916	0.899	0.863	0.999
rps19	rpl18	1148.gene:10498208	1148.gene:10498197	0.364	0	0.226	0	0.925	0.916	0	0.515	0.998
rps19	rpl6	1148.gene:10498208	1148.gene:10498198	0.364	0	0.562	0	0.925	0.916	0	0.861	0.999
rps19	rps8	1148.gene:10498208	1148.gene:10498199	0.408	0	0.48	0	0.925	0.916	0.791	0.746	0.999
rps19	rpl5	1148.gene:10498208	1148.gene:10498200	0.499	0	0.616	0	0.925	0.916	0	0.864	0.999
rps19	rpl24	1148.gene:10498208	1148.gene:10498201	0.571	0	0	0	0.925	0.916	0	0.746	0.999
rps19	rpl14	1148.gene:10498208	1148.gene:10498202	0.571	0	0.514	0	0.925	0.916	0	0.875	0.999
rps19	rpl16	1148.gene:10498208	1148.gene:10498205	0.61	0	0.626	0	0.925	0.916	0	0.865	0.999
rps19	rps3	1148.gene:10498208	1148.gene:10498206	0.695	0.011	0.666	0	0.925	0.916	0.899	0.871	0.999
rps19	rpl22	1148.gene:10498208	1148.gene:10498207	0.771	0.693	0.38	0	0.925	0.916	0	0.669	0.999
rps19	lepA	1148.gene:10498208	1148.gene:10500643	0	0	0	0	0	0.91	0	0	0.91
rps19	rpoC2	1148.gene:10498208	1148.gene:10498227	0.11	0	0	0	0.77	0.625	0	0.113	0.922
rps19	rpoC1	1148.gene:10498208	1148.gene:10499142	0.11	0	0	0	0.77	0.625	0	0.113	0.922
rps19	fus-4	1148.gene:10498208	1148.gene:10500429	0.088	0	0	0	0.727	0.796	0.058	0.145	0.951
rps19	lrtA	1148.gene:10498208	1148.gene:10499505	0	0	0	0	0	0.916	0.54	0.046	0.959
rps19	tig	1148.gene:10498208	1148.gene:10500374	0.099	0	0	0	0.783	0.796	0	0.136	0.96
rps19	fus-3	1148.gene:10498208	1148.gene:10500024	0.088	0	0.23	0	0.727	0.796	0.058	0.145	0.961
rps19	rps20	1148.gene:10498208	1148.gene:10498230	0	0	0	0	0.403	0.916	0	0.31	0.962
rps19	rps1	1148.gene:10498208	1148.gene:10498437	0.046	0	0	0	0.744	0.665	0.54	0.185	0.963
rps19	fus-2	1148.gene:10498208	1148.gene:10499198	0.088	0	0.299	0	0.727	0.796	0.058	0.145	0.964
rps19	tsf	1148.gene:10498208	1148.gene:10499018	0.042	0	0	0	0.925	0	0	0.548	0.964
rps19	frr	1148.gene:10498208	1148.gene:10499439	0	0	0	0	0.399	0.858	0	0.767	0.978
rps19	rps6	1148.gene:10498208	1148.gene:10498548	0	0	0	0	0.925	0.916	0	0.31	0.995
rps19	rpl10	1148.gene:10498208	1148.gene:10498280	0.17	0	0	0	0.925	0.916	0	0.415	0.996
rps19	rpl9	1148.gene:10498208	1148.gene:10499046	0.042	0	0	0	0.925	0.916	0	0.481	0.996
rps19	rpoB	1148.gene:10498208	1148.gene:10498228	0.17	0	0	0	0.925	0.804	0	0.769	0.996
rps19	rpl1	1148.gene:10498208	1148.gene:10498281	0.17	0	0	0	0.925	0.916	0	0.763	0.998
rps19	rpl20	1148.gene:10498208	1148.gene:10499613	0	0	0	0	0.925	0.916	0	0.864	0.999
rps19	rps2	1148.gene:10498208	1148.gene:10499019	0.063	0	0	0	0.925	0.916	0.899	0.92	0.999
rps19	rpl3	1148.gene:10498208	1148.gene:10498212	0.534	0	0.428	0	0.925	0.916	0	0.845	0.999
rps19	rps7	1148.gene:10498208	1148.gene:10499199	0.17	0	0.204	0	0.925	0.916	0.899	0.784	0.999
rps19	rps12	1148.gene:10498208	1148.gene:10499200	0.17	0	0.251	0	0.925	0.916	0.791	0.31	0.999
rps2	infB	1148.gene:10499019	1148.gene:10497551	0.17	0	0.183	0	0.775	0.916	0.075	0.466	0.992
rps2	atpI	1148.gene:10499019	1148.gene:10497595	0	0.899	0	0	0.446	0	0	0.601	0.975
rps2	infC	1148.gene:10499019	1148.gene:10497749	0.13	0	0.158	0	0.908	0.63	0	0.417	0.982
rps2	rpl31	1148.gene:10499019	1148.gene:10498183	0.17	0	0.151	0	0.628	0.916	0	0.31	0.982
rps2	rps9	1148.gene:10499019	1148.gene:10498184	0.17	0	0.334	0	0.925	0.916	0.899	0.767	0.999
rps2	rpl13	1148.gene:10499019	1148.gene:10498185	0.17	0	0	0	0.925	0.916	0.058	0.769	0.998
rps2	rps11	1148.gene:10499019	1148.gene:10498189	0.17	0	0.204	0	0.925	0.916	0.899	0.784	0.999
rps2	rps13	1148.gene:10499019	1148.gene:10498190	0.17	0	0.211	0	0.925	0.916	0.791	0.789	0.999
rps2	infA	1148.gene:10499019	1148.gene:10498192	0.067	0	0	0	0.729	0.916	0.402	0.31	0.989
rps2	secY	1148.gene:10499019	1148.gene:10498194	0.043	0	0	0	0.905	0.872	0	0.31	0.99
rps2	rpl15	1148.gene:10499019	1148.gene:10498195	0.061	0	0	0	0.925	0.916	0	0.55	0.996
rps2	rps5	1148.gene:10499019	1148.gene:10498196	0.057	0	0	0	0.925	0.916	0.899	0.769	0.999
rps2	rpl18	1148.gene:10499019	1148.gene:10498197	0.049	0	0	0	0.925	0.916	0	0.424	0.996
rps2	rpl6	1148.gene:10499019	1148.gene:10498198	0.047	0	0	0	0.925	0.916	0	0.769	0.998
rps2	rps8	1148.gene:10499019	1148.gene:10498199	0.095	0	0.364	0	0.925	0.916	0.791	0.67	0.999
rps2	rpl5	1148.gene:10499019	1148.gene:10498200	0.06	0	0.39	0	0.925	0.916	0	0.819	0.999
rps2	rpl24	1148.gene:10499019	1148.gene:10498201	0.06	0	0	0	0.925	0.916	0.065	0.445	0.996
rps2	rpl14	1148.gene:10499019	1148.gene:10498202	0.063	0	0.188	0	0.925	0.916	0	0.842	0.999
rps2	rpl16	1148.gene:10499019	1148.gene:10498205	0.064	0	0.152	0	0.925	0.916	0	0.841	0.999
rps2	rps3	1148.gene:10499019	1148.gene:10498206	0.062	0	0.494	0	0.925	0.916	0.899	0.842	0.999
rps2	rpl22	1148.gene:10499019	1148.gene:10498207	0.063	0	0	0	0.925	0.916	0	0.516	0.996
rps2	rps19	1148.gene:10499019	1148.gene:10498208	0.063	0	0	0	0.925	0.916	0.899	0.92	0.999
rps2	rpl3	1148.gene:10499019	1148.gene:10498212	0.062	0	0	0	0.925	0.916	0	0.765	0.998
rps2	rpoC2	1148.gene:10499019	1148.gene:10498227	0.07	0.748	0.237	0	0.564	0.605	0	0.493	0.98
rps2	rpoB	1148.gene:10499019	1148.gene:10498228	0.071	0	0.403	0	0.872	0.7	0	0.673	0.991
rps2	rps20	1148.gene:10499019	1148.gene:10498230	0.047	0	0	0	0.82	0.916	0	0.31	0.988
rps2	rpl10	1148.gene:10499019	1148.gene:10498280	0.045	0	0.251	0	0.925	0.916	0.065	0.552	0.997
rps2	rpl1	1148.gene:10499019	1148.gene:10498281	0	0	0.293	0	0.925	0.916	0	0.769	0.998
rps2	rps1	1148.gene:10499019	1148.gene:10498437	0.11	0	0	0	0.751	0.833	0.54	0.294	0.985
rps2	rps6	1148.gene:10499019	1148.gene:10498548	0.046	0	0	0	0.925	0.916	0.791	0.31	0.998
rps2	tsf	1148.gene:10499019	1148.gene:10499018	0.544	0.823	0.272	0	0.925	0.097	0.059	0.8	0.999
rps2	fus-2	1148.gene:10499019	1148.gene:10499198	0.045	0	0	0	0.727	0.796	0.057	0.149	0.949
rps2	fus-3	1148.gene:10499019	1148.gene:10500024	0.045	0	0	0	0.727	0.796	0.057	0.149	0.949
rps2	fus-4	1148.gene:10499019	1148.gene:10500429	0.045	0	0	0	0.727	0.796	0.057	0.272	0.956
rps2	lepA	1148.gene:10499019	1148.gene:10500643	0	0	0.262	0	0.173	0.911	0	0.31	0.957
rps2	lrtA	1148.gene:10499019	1148.gene:10499505	0	0	0	0	0	0.916	0.54	0	0.959
rps2	rpoC1	1148.gene:10499019	1148.gene:10499142	0.07	0.494	0.504	0	0.564	0.605	0	0.525	0.976
rps2	tig	1148.gene:10499019	1148.gene:10500374	0	0	0	0	0.921	0.798	0	0.23	0.986
rps2	rpl9	1148.gene:10499019	1148.gene:10499046	0	0	0	0	0.913	0.916	0	0.479	0.995
rps2	frr	1148.gene:10499019	1148.gene:10499439	0.17	0	0	0	0.797	0.916	0	0.816	0.997
rps2	rps7	1148.gene:10499019	1148.gene:10499199	0.061	0	0.307	0	0.925	0.916	0.899	0.775	0.999
rps2	rps12	1148.gene:10499019	1148.gene:10499200	0.056	0	0.162	0	0.925	0.916	0.791	0.544	0.999
rps2	rpl20	1148.gene:10499019	1148.gene:10499613	0.144	0	0	0	0.925	0.916	0	0.842	0.999
rps20	rpl31	1148.gene:10498230	1148.gene:10498183	0.15	0	0	0	0.915	0.916	0	0.765	0.998
rps20	rps9	1148.gene:10498230	1148.gene:10498184	0.111	0	0	0	0.893	0.916	0	0.31	0.993
rps20	rpl13	1148.gene:10498230	1148.gene:10498185	0.112	0	0	0	0.925	0.916	0	0.31	0.995
rps20	rps11	1148.gene:10498230	1148.gene:10498189	0.086	0	0	0	0.574	0.916	0	0.374	0.976
rps20	rps13	1148.gene:10498230	1148.gene:10498190	0.083	0	0	0	0.509	0.916	0	0.539	0.98
rps20	infA	1148.gene:10498230	1148.gene:10498192	0	0	0	0	0.749	0.63	0	0.229	0.922
rps20	rpl15	1148.gene:10498230	1148.gene:10498195	0.043	0	0	0	0.406	0.916	0	0.229	0.958
rps20	rps5	1148.gene:10498230	1148.gene:10498196	0.047	0	0	0	0.407	0.916	0	0.31	0.962
rps20	rpl18	1148.gene:10498230	1148.gene:10498197	0.046	0	0	0	0.414	0.916	0	0.229	0.958
rps20	rpl6	1148.gene:10498230	1148.gene:10498198	0.045	0	0	0	0.729	0.916	0	0.31	0.982
rps20	rps8	1148.gene:10498230	1148.gene:10498199	0.046	0	0	0	0.53	0.916	0	0.545	0.98
rps20	rpl5	1148.gene:10498230	1148.gene:10498200	0.045	0	0	0	0.39	0.916	0	0.309	0.961
rps20	rpl24	1148.gene:10498230	1148.gene:10498201	0.045	0	0	0	0.285	0.916	0	0.61	0.974
rps20	rpl14	1148.gene:10498230	1148.gene:10498202	0.045	0	0	0	0.669	0.916	0	0.31	0.979
rps20	rpl16	1148.gene:10498230	1148.gene:10498205	0	0	0	0	0.307	0.916	0	0.309	0.956
rps20	rps3	1148.gene:10498230	1148.gene:10498206	0	0	0	0	0.36	0.916	0	0.44	0.967
rps20	rpl22	1148.gene:10498230	1148.gene:10498207	0	0	0.23	0	0.416	0.916	0	0.301	0.97
rps20	rps19	1148.gene:10498230	1148.gene:10498208	0	0	0	0	0.403	0.916	0	0.31	0.962
rps20	rpl3	1148.gene:10498230	1148.gene:10498212	0	0	0	0	0.693	0.916	0	0.514	0.986
rps20	frr	1148.gene:10498230	1148.gene:10499439	0	0	0	0	0.206	0.858	0	0.279	0.911
rps20	lrtA	1148.gene:10498230	1148.gene:10499505	0	0	0	0	0	0.916	0	0	0.916
rps20	tig	1148.gene:10498230	1148.gene:10500374	0.047	0	0	0	0.752	0.63	0	0.169	0.917
rps20	lepA	1148.gene:10498230	1148.gene:10500643	0.17	0	0	0	0	0.91	0	0	0.922
rps20	rpl9	1148.gene:10498230	1148.gene:10499046	0.064	0	0.183	0	0.366	0.916	0	0.31	0.966
rps20	rps7	1148.gene:10498230	1148.gene:10499199	0	0	0	0	0.617	0.916	0	0.31	0.975
rps20	rpl1	1148.gene:10498230	1148.gene:10498281	0	0	0	0	0.726	0.916	0	0.31	0.982
rps20	rpl20	1148.gene:10498230	1148.gene:10499613	0	0	0	0	0.719	0.916	0	0.31	0.982
rps20	rps12	1148.gene:10498230	1148.gene:10499200	0	0	0	0	0.738	0.916	0	0.31	0.983
rps20	rpl10	1148.gene:10498230	1148.gene:10498280	0	0	0.179	0	0.72	0.916	0	0.31	0.984
rps20	rps6	1148.gene:10498230	1148.gene:10498548	0.087	0	0	0	0.775	0.916	0	0.31	0.986
rps20	rps2	1148.gene:10498230	1148.gene:10499019	0.047	0	0	0	0.82	0.916	0	0.31	0.988
rps3	infB	1148.gene:10498206	1148.gene:10497551	0	0	0	0	0.84	0.916	0	0.416	0.991
rps3	atpC	1148.gene:10498206	1148.gene:10497589	0.045	0	0	0	0.925	0.102	0	0.094	0.933
rps3	atpA	1148.gene:10498206	1148.gene:10497590	0.045	0	0	0	0.92	0.172	0	0.495	0.963
rps3	infC	1148.gene:10498206	1148.gene:10497749	0	0	0	0	0.921	0.63	0	0.544	0.985
rps3	rpl31	1148.gene:10498206	1148.gene:10498183	0.135	0	0	0	0.297	0.916	0	0.309	0.96
rps3	rps9	1148.gene:10498206	1148.gene:10498184	0.251	0	0.274	0	0.918	0.916	0.54	0.769	0.999
rps3	rpl13	1148.gene:10498206	1148.gene:10498185	0.251	0	0	0	0.925	0.916	0.058	0.847	0.999
rps3	rps11	1148.gene:10498206	1148.gene:10498189	0.254	0	0.701	0	0.925	0.916	0.899	0.863	0.999
rps3	rps13	1148.gene:10498206	1148.gene:10498190	0.255	0	0.461	0	0.925	0.916	0.791	0.863	0.999
rps3	infA	1148.gene:10498206	1148.gene:10498192	0.265	0	0.207	0	0.925	0.916	0.686	0.081	0.998
rps3	secY	1148.gene:10498206	1148.gene:10498194	0.298	0	0.353	0	0.925	0.875	0	0.429	0.997
rps3	rpl15	1148.gene:10498206	1148.gene:10498195	0.328	0	0	0	0.925	0.916	0	0.579	0.997
rps3	rps5	1148.gene:10498206	1148.gene:10498196	0.363	0	0.342	0	0.925	0.916	0.899	0.868	0.999
rps3	rpl18	1148.gene:10498206	1148.gene:10498197	0.39	0	0	0	0.925	0.916	0	0.443	0.997
rps3	rpl6	1148.gene:10498206	1148.gene:10498198	0.39	0	0.353	0	0.925	0.916	0	0.848	0.999
rps3	rps8	1148.gene:10498206	1148.gene:10498199	0.444	0	0.668	0	0.925	0.916	0.791	0.769	0.999
rps3	rpl5	1148.gene:10498206	1148.gene:10498200	0.555	0	0.607	0	0.925	0.916	0	0.874	0.999
rps3	rpl24	1148.gene:10498206	1148.gene:10498201	0.645	0	0	0	0.925	0.916	0	0.31	0.998
rps3	rpl14	1148.gene:10498206	1148.gene:10498202	0.645	0.381	0.675	0	0.925	0.916	0	0.874	0.999
rps3	rpl16	1148.gene:10498206	1148.gene:10498205	0.686	0.73	0.673	0	0.925	0.916	0	0.864	0.999
rps3	atpB	1148.gene:10498206	1148.gene:10498958	0	0	0	0	0.88	0.1	0	0.31	0.918
rps3	lepA	1148.gene:10498206	1148.gene:10500643	0	0	0	0	0.051	0.91	0	0.31	0.935
rps3	rpoC2	1148.gene:10498206	1148.gene:10498227	0.11	0	0.175	0	0.77	0.623	0	0.242	0.943
rps3	rpoC1	1148.gene:10498206	1148.gene:10499142	0.11	0	0.297	0	0.77	0.623	0	0.171	0.946
rps3	fus-3	1148.gene:10498206	1148.gene:10500024	0.088	0	0	0	0.727	0.796	0.058	0.149	0.951
rps3	fus-2	1148.gene:10498206	1148.gene:10499198	0.088	0	0.171	0	0.727	0.796	0.058	0.149	0.958
rps3	lrtA	1148.gene:10498206	1148.gene:10499505	0	0	0	0	0	0.916	0.54	0	0.959
rps3	fus-4	1148.gene:10498206	1148.gene:10500429	0.088	0	0	0	0.727	0.796	0.058	0.276	0.959
rps3	tsf	1148.gene:10498206	1148.gene:10499018	0	0	0	0	0.925	0	0	0.543	0.964
rps3	rps20	1148.gene:10498206	1148.gene:10498230	0	0	0	0	0.36	0.916	0	0.44	0.967
rps3	rps1	1148.gene:10498206	1148.gene:10498437	0.045	0	0	0	0.74	0.705	0.54	0.225	0.969
rps3	tig	1148.gene:10498206	1148.gene:10500374	0.101	0	0	0	0.82	0.796	0	0.228	0.971
rps3	frr	1148.gene:10498206	1148.gene:10499439	0	0	0.172	0	0.255	0.858	0	0.767	0.976
rps3	rpl9	1148.gene:10498206	1148.gene:10499046	0	0	0	0	0.924	0.916	0	0.23	0.994
rps3	rpl10	1148.gene:10498206	1148.gene:10498280	0.17	0	0	0	0.925	0.916	0	0.31	0.995
rps3	rps6	1148.gene:10498206	1148.gene:10498548	0	0	0	0	0.925	0.916	0	0.518	0.996
rps3	rpl1	1148.gene:10498206	1148.gene:10498281	0.17	0	0	0	0.925	0.916	0	0.769	0.998
rps3	rpl20	1148.gene:10498206	1148.gene:10499613	0	0	0	0	0.924	0.916	0	0.847	0.998
rps3	rpoB	1148.gene:10498206	1148.gene:10498228	0.17	0	0.277	0	0.925	0.834	0	0.799	0.998
rps3	rps7	1148.gene:10498206	1148.gene:10499199	0.17	0	0.314	0	0.925	0.916	0.899	0.669	0.999
rps3	rps19	1148.gene:10498206	1148.gene:10498208	0.695	0.011	0.666	0	0.925	0.916	0.899	0.871	0.999
rps3	rps2	1148.gene:10498206	1148.gene:10499019	0.062	0	0.494	0	0.925	0.916	0.899	0.842	0.999
rps3	rps12	1148.gene:10498206	1148.gene:10499200	0.17	0	0	0	0.925	0.916	0.791	0.31	0.999
rps3	rpl22	1148.gene:10498206	1148.gene:10498207	0.719	0.625	0.635	0	0.925	0.916	0	0.776	0.999
rps3	rpl3	1148.gene:10498206	1148.gene:10498212	0.482	0.319	0.237	0	0.925	0.916	0	0.863	0.999
rps5	infB	1148.gene:10498196	1148.gene:10497551	0	0	0.375	0	0.724	0.916	0.075	0.31	0.989
rps5	atpA	1148.gene:10498196	1148.gene:10497590	0.049	0	0	0	0.913	0.168	0	0.283	0.944
rps5	infC	1148.gene:10498196	1148.gene:10497749	0	0	0	0	0.793	0.63	0	0.417	0.951
rps5	rpl31	1148.gene:10498196	1148.gene:10498183	0.147	0	0	0	0.187	0.916	0	0.226	0.948
rps5	rps9	1148.gene:10498196	1148.gene:10498184	0.255	0	0.229	0	0.924	0.916	0.899	0.841	0.999
rps5	rpl13	1148.gene:10498196	1148.gene:10498185	0.255	0	0.16	0	0.925	0.916	0.058	0.842	0.999
rps5	rps11	1148.gene:10498196	1148.gene:10498189	0.27	0.369	0.576	0	0.925	0.916	0.899	0.825	0.999
rps5	rps13	1148.gene:10498196	1148.gene:10498190	0.277	0	0.583	0	0.925	0.916	0.791	0.784	0.999
rps5	infA	1148.gene:10498196	1148.gene:10498192	0.323	0	0	0	0.925	0.916	0.663	0.169	0.998
rps5	secY	1148.gene:10498196	1148.gene:10498194	0.485	0.836	0.737	0	0.925	0.873	0	0.373	0.999
rps5	rpl15	1148.gene:10498196	1148.gene:10498195	0.634	0	0.283	0	0.925	0.916	0	0.674	0.999
rps5	lepA	1148.gene:10498196	1148.gene:10500643	0	0	0	0	0.063	0.913	0	0.31	0.938
rps5	rpoC1	1148.gene:10498196	1148.gene:10499142	0.11	0	0	0	0.77	0.738	0	0.224	0.952
rps5	tig	1148.gene:10498196	1148.gene:10500374	0.119	0	0	0	0.699	0.798	0	0.266	0.955
rps5	fus-3	1148.gene:10498196	1148.gene:10500024	0.088	0	0.222	0	0.727	0.796	0.057	0.149	0.96
rps5	fus-4	1148.gene:10498196	1148.gene:10500429	0.088	0	0.22	0	0.727	0.796	0.057	0.149	0.96
rps5	rps20	1148.gene:10498196	1148.gene:10498230	0.047	0	0	0	0.407	0.916	0	0.31	0.962
rps5	lrtA	1148.gene:10498196	1148.gene:10499505	0	0	0	0	0	0.916	0.54	0.158	0.964
rps5	tsf	1148.gene:10498196	1148.gene:10499018	0	0	0	0	0.925	0	0.059	0.545	0.965
rps5	rpoC2	1148.gene:10498196	1148.gene:10498227	0.11	0	0.309	0	0.77	0.738	0	0.224	0.966
rps5	fus-2	1148.gene:10498196	1148.gene:10499198	0.088	0	0.464	0	0.727	0.796	0.057	0.149	0.973
rps5	frr	1148.gene:10498196	1148.gene:10499439	0	0	0	0	0.407	0.916	0	0.788	0.988
rps5	rpl9	1148.gene:10498196	1148.gene:10499046	0	0	0	0	0.916	0.916	0	0.286	0.994
rps5	rps1	1148.gene:10498196	1148.gene:10498437	0	0	0	0	0.742	0.822	0.854	0.225	0.994
rps5	rpl10	1148.gene:10498196	1148.gene:10498280	0.17	0	0	0	0.925	0.916	0	0.477	0.996
rps5	rpl20	1148.gene:10498196	1148.gene:10499613	0	0	0.165	0	0.837	0.916	0	0.774	0.997
rps5	rpl24	1148.gene:10498196	1148.gene:10498201	0.408	0	0.156	0	0.925	0.916	0	0.31	0.997
rps5	rpoB	1148.gene:10498196	1148.gene:10498228	0.17	0	0.228	0	0.925	0.829	0	0.694	0.997
rps5	rps6	1148.gene:10498196	1148.gene:10498548	0	0	0	0	0.925	0.916	0.79	0.31	0.998
rps5	rpl1	1148.gene:10498196	1148.gene:10498281	0.17	0	0	0	0.925	0.916	0	0.773	0.998
rps5	rps2	1148.gene:10498196	1148.gene:10499019	0.057	0	0	0	0.925	0.916	0.899	0.769	0.999
rps5	rpl5	1148.gene:10498196	1148.gene:10498200	0.454	0	0.694	0	0.925	0.916	0	0.871	0.999
rps5	rps19	1148.gene:10498196	1148.gene:10498208	0.342	0	0.434	0	0.925	0.916	0.899	0.863	0.999
rps5	rps3	1148.gene:10498196	1148.gene:10498206	0.363	0	0.342	0	0.925	0.916	0.899	0.868	0.999
rps5	rpl14	1148.gene:10498196	1148.gene:10498202	0.408	0	0.646	0	0.925	0.916	0	0.863	0.999
rps5	rpl3	1148.gene:10498196	1148.gene:10498212	0.298	0	0.464	0	0.925	0.916	0	0.863	0.999
rps5	rps8	1148.gene:10498196	1148.gene:10498199	0.571	0.538	0.65	0	0.925	0.916	0.791	0.479	0.999
rps5	rpl6	1148.gene:10498196	1148.gene:10498198	0.689	0.531	0.712	0	0.925	0.916	0	0.873	0.999
rps5	rps7	1148.gene:10498196	1148.gene:10499199	0.17	0	0.216	0	0.925	0.916	0.899	0.409	0.999
rps5	rpl22	1148.gene:10498196	1148.gene:10498207	0.347	0	0.157	0	0.925	0.916	0	0.767	0.999
rps5	rps12	1148.gene:10498196	1148.gene:10499200	0.17	0	0	0	0.925	0.916	0.791	0.31	0.999
rps5	rpl18	1148.gene:10498196	1148.gene:10498197	0.689	0	0.457	0	0.925	0.916	0	0.765	0.999
rps5	rpl16	1148.gene:10498196	1148.gene:10498205	0.391	0	0.237	0	0.925	0.916	0	0.846	0.999
rps6	infB	1148.gene:10498548	1148.gene:10497551	0	0	0	0	0.575	0.909	0.082	0.146	0.965
rps6	infC	1148.gene:10498548	1148.gene:10497749	0.102	0	0	0	0.923	0.63	0	0.31	0.979
rps6	rpl31	1148.gene:10498548	1148.gene:10498183	0.045	0	0	0	0.64	0.916	0	0.31	0.977
rps6	rps9	1148.gene:10498548	1148.gene:10498184	0	0	0	0	0.925	0.916	0.791	0.31	0.998
rps6	rpl13	1148.gene:10498548	1148.gene:10498185	0	0	0	0	0.925	0.916	0	0.515	0.996
rps6	rps11	1148.gene:10498548	1148.gene:10498189	0.058	0	0	0	0.925	0.916	0.791	0.31	0.998
rps6	rps13	1148.gene:10498548	1148.gene:10498190	0.059	0	0	0	0.925	0.916	0	0.477	0.996
rps6	infA	1148.gene:10498548	1148.gene:10498192	0.07	0	0	0	0.733	0.63	0	0.769	0.975
rps6	secY	1148.gene:10498548	1148.gene:10498194	0	0	0	0	0.924	0.63	0	0.229	0.976
rps6	rpl15	1148.gene:10498548	1148.gene:10498195	0	0	0	0	0.925	0.916	0	0.254	0.994
rps6	rps5	1148.gene:10498548	1148.gene:10498196	0	0	0	0	0.925	0.916	0.79	0.31	0.998
rps6	rpl18	1148.gene:10498548	1148.gene:10498197	0	0	0	0	0.925	0.916	0	0.229	0.994
rps6	rpl6	1148.gene:10498548	1148.gene:10498198	0	0	0	0	0.925	0.916	0	0.304	0.995
rps6	rps8	1148.gene:10498548	1148.gene:10498199	0	0	0	0	0.925	0.916	0	0.31	0.995
rps6	rpl5	1148.gene:10498548	1148.gene:10498200	0	0	0	0	0.925	0.916	0	0.309	0.995
rps6	rpl24	1148.gene:10498548	1148.gene:10498201	0	0	0	0	0.925	0.916	0	0.309	0.995
rps6	rpl14	1148.gene:10498548	1148.gene:10498202	0	0	0	0	0.925	0.916	0	0.31	0.995
rps6	rpl16	1148.gene:10498548	1148.gene:10498205	0	0	0	0	0.925	0.916	0	0.31	0.995
rps6	rps3	1148.gene:10498548	1148.gene:10498206	0	0	0	0	0.925	0.916	0	0.518	0.996
rps6	rpl22	1148.gene:10498548	1148.gene:10498207	0	0	0	0	0.925	0.916	0	0.309	0.995
rps6	rps19	1148.gene:10498548	1148.gene:10498208	0	0	0	0	0.925	0.916	0	0.31	0.995
rps6	rpl3	1148.gene:10498548	1148.gene:10498212	0	0	0	0	0.925	0.916	0.065	0.424	0.996
rps6	rpoB	1148.gene:10498548	1148.gene:10498228	0.115	0	0	0	0.78	0.646	0	0.061	0.926
rps6	rps20	1148.gene:10498548	1148.gene:10498230	0.087	0	0	0	0.775	0.916	0	0.31	0.986
rps6	rpl10	1148.gene:10498548	1148.gene:10498280	0	0	0.164	0	0.925	0.916	0	0.31	0.995
rps6	rpl1	1148.gene:10498548	1148.gene:10498281	0.061	0	0.293	0	0.925	0.916	0	0.31	0.996
rps6	rps1	1148.gene:10498548	1148.gene:10498437	0.045	0	0.194	0	0.745	0.449	0	0.224	0.9
rps6	lrtA	1148.gene:10498548	1148.gene:10499505	0	0	0.154	0	0	0.916	0	0	0.925
rps6	tsf	1148.gene:10498548	1148.gene:10499018	0.047	0	0	0	0.925	0	0.065	0.227	0.941
rps6	lepA	1148.gene:10498548	1148.gene:10500643	0	0	0	0	0.192	0.911	0	0.274	0.943
rps6	fus-2	1148.gene:10498548	1148.gene:10499198	0.07	0	0	0	0.727	0.793	0	0.148	0.949
rps6	fus-4	1148.gene:10498548	1148.gene:10500429	0.07	0	0	0	0.727	0.793	0	0.148	0.949
rps6	fus-3	1148.gene:10498548	1148.gene:10500024	0.07	0	0	0	0.727	0.793	0	0.148	0.949
rps6	frr	1148.gene:10498548	1148.gene:10499439	0.045	0	0	0	0.405	0.912	0	0.292	0.959
rps6	tig	1148.gene:10498548	1148.gene:10500374	0	0	0	0	0.887	0.63	0	0.46	0.975
rps6	rpl20	1148.gene:10498548	1148.gene:10499613	0.084	0	0	0	0.921	0.916	0	0.23	0.994
rps6	rpl9	1148.gene:10498548	1148.gene:10499046	0.17	0	0.276	0	0.925	0.916	0	0.31	0.996
rps6	rps2	1148.gene:10498548	1148.gene:10499019	0.046	0	0	0	0.925	0.916	0.791	0.31	0.998
rps6	rps7	1148.gene:10498548	1148.gene:10499199	0.113	0	0	0	0.925	0.916	0.791	0.544	0.999
rps6	rps12	1148.gene:10498548	1148.gene:10499200	0.109	0	0	0	0.925	0.916	0.789	0.308	0.999
rps7	infB	1148.gene:10499199	1148.gene:10497551	0	0	0.227	0	0.719	0.916	0.075	0.461	0.989
rps7	atpA	1148.gene:10499199	1148.gene:10497590	0	0	0	0	0.86	0.111	0	0.495	0.931
rps7	infC	1148.gene:10499199	1148.gene:10497749	0	0	0	0	0.925	0.875	0	0.244	0.992
rps7	rpl31	1148.gene:10499199	1148.gene:10498183	0	0	0	0	0.745	0.916	0	0.23	0.982
rps7	rps9	1148.gene:10499199	1148.gene:10498184	0.17	0	0	0	0.925	0.916	0.899	0.406	0.999
rps7	rpl13	1148.gene:10499199	1148.gene:10498185	0.17	0	0.197	0	0.925	0.916	0.058	0.463	0.997
rps7	rps11	1148.gene:10499199	1148.gene:10498189	0.17	0	0.223	0	0.925	0.916	0.899	0.544	0.999
rps7	rps13	1148.gene:10499199	1148.gene:10498190	0.17	0	0.153	0	0.925	0.916	0.791	0.55	0.999
rps7	infA	1148.gene:10499199	1148.gene:10498192	0.17	0	0	0	0.924	0.916	0.663	0.424	0.998
rps7	secY	1148.gene:10499199	1148.gene:10498194	0.17	0	0	0	0.925	0.873	0	0.31	0.993
rps7	rpl15	1148.gene:10499199	1148.gene:10498195	0.17	0	0	0	0.925	0.916	0	0.669	0.998
rps7	rps5	1148.gene:10499199	1148.gene:10498196	0.17	0	0.216	0	0.925	0.916	0.899	0.409	0.999
rps7	rpl18	1148.gene:10499199	1148.gene:10498197	0.17	0	0	0	0.925	0.916	0	0.476	0.996
rps7	rpl6	1148.gene:10499199	1148.gene:10498198	0.17	0	0	0	0.925	0.916	0	0.545	0.997
rps7	rps8	1148.gene:10499199	1148.gene:10498199	0.17	0	0.404	0	0.925	0.916	0.791	0.766	0.999
rps7	rpl5	1148.gene:10499199	1148.gene:10498200	0.17	0	0.335	0	0.925	0.916	0	0.545	0.998
rps7	rpl24	1148.gene:10499199	1148.gene:10498201	0.17	0	0	0	0.925	0.916	0	0.48	0.996
rps7	rpl14	1148.gene:10499199	1148.gene:10498202	0.17	0	0.271	0	0.925	0.916	0	0.67	0.998
rps7	rpl16	1148.gene:10499199	1148.gene:10498205	0.17	0	0.582	0	0.925	0.916	0	0.518	0.998
rps7	rps3	1148.gene:10499199	1148.gene:10498206	0.17	0	0.314	0	0.925	0.916	0.899	0.669	0.999
rps7	rpl22	1148.gene:10499199	1148.gene:10498207	0.17	0	0	0	0.925	0.916	0	0.479	0.996
rps7	rps19	1148.gene:10499199	1148.gene:10498208	0.17	0	0.204	0	0.925	0.916	0.899	0.784	0.999
rps7	rpl3	1148.gene:10499199	1148.gene:10498212	0.17	0	0	0	0.925	0.916	0	0.463	0.996
rps7	rpoC2	1148.gene:10499199	1148.gene:10498227	0.11	0	0.522	0	0.744	0.585	0	0.225	0.958
rps7	rpoB	1148.gene:10499199	1148.gene:10498228	0.17	0	0.618	0	0.925	0.734	0	0.518	0.996
rps7	rps20	1148.gene:10499199	1148.gene:10498230	0	0	0	0	0.617	0.916	0	0.31	0.975
rps7	rpl10	1148.gene:10499199	1148.gene:10498280	0.17	0	0	0	0.925	0.916	0	0.466	0.996
rps7	rpl1	1148.gene:10499199	1148.gene:10498281	0.17	0	0	0	0.925	0.916	0	0.41	0.996
rps7	rps1	1148.gene:10499199	1148.gene:10498437	0	0	0	0	0.753	0.836	0.624	0.225	0.986
rps7	rps6	1148.gene:10499199	1148.gene:10498548	0.113	0	0	0	0.925	0.916	0.791	0.544	0.999
rps7	tsf	1148.gene:10499199	1148.gene:10499018	0	0	0.216	0	0.925	0	0.059	0.23	0.951
rps7	rps2	1148.gene:10499199	1148.gene:10499019	0.061	0	0.307	0	0.925	0.916	0.899	0.775	0.999
rps7	rpl9	1148.gene:10499199	1148.gene:10499046	0.071	0	0	0	0.908	0.916	0	0.518	0.996
rps7	rpoC1	1148.gene:10499199	1148.gene:10499142	0.11	0	0.598	0	0.744	0.585	0	0.225	0.965
rps7	fus-2	1148.gene:10499199	1148.gene:10499198	0.481	0.483	0.69	0	0.727	0.796	0.057	0.407	0.996
rps7	lepA	1148.gene:10499199	1148.gene:10500643	0	0	0	0	0.107	0.912	0	0.31	0.941
rps7	lrtA	1148.gene:10499199	1148.gene:10499505	0	0	0	0	0	0.916	0.54	0	0.959
rps7	fus-3	1148.gene:10499199	1148.gene:10500024	0.088	0.117	0.36	0	0.727	0.796	0.057	0.149	0.97
rps7	frr	1148.gene:10499199	1148.gene:10499439	0	0	0.239	0	0.58	0.916	0	0.166	0.974
rps7	fus-4	1148.gene:10499199	1148.gene:10500429	0.11	0.416	0.636	0	0.727	0.796	0.057	0.404	0.992
rps7	tig	1148.gene:10499199	1148.gene:10500374	0.052	0	0	0	0.906	0.914	0	0.229	0.993
rps7	rpl20	1148.gene:10499199	1148.gene:10499613	0	0	0.192	0	0.889	0.916	0	0.671	0.997
rps7	rps12	1148.gene:10499199	1148.gene:10499200	0.545	0.899	0.767	0	0.925	0.916	0.791	0.625	0.999
rps8	infB	1148.gene:10498199	1148.gene:10497551	0	0	0	0	0.411	0.916	0	0.477	0.971
rps8	atpC	1148.gene:10498199	1148.gene:10497589	0.041	0	0	0	0.901	0.1	0	0.137	0.916
rps8	atpA	1148.gene:10498199	1148.gene:10497590	0.042	0	0	0	0.848	0.148	0	0.481	0.927
rps8	infC	1148.gene:10498199	1148.gene:10497749	0	0	0	0	0.906	0.63	0	0.31	0.973
rps8	rpl31	1148.gene:10498199	1148.gene:10498183	0.142	0	0	0	0.406	0.916	0	0.46	0.973
rps8	rps9	1148.gene:10498199	1148.gene:10498184	0.253	0	0.306	0	0.924	0.916	0	0.31	0.997
rps8	rpl13	1148.gene:10498199	1148.gene:10498185	0.253	0	0.157	0	0.925	0.916	0.058	0.31	0.996
rps8	rps11	1148.gene:10498199	1148.gene:10498189	0.262	0	0.661	0	0.925	0.916	0.791	0.551	0.999
rps8	rps13	1148.gene:10498199	1148.gene:10498190	0.266	0	0.524	0	0.925	0.916	0.791	0.474	0.999
rps8	infA	1148.gene:10498199	1148.gene:10498192	0.292	0	0.344	0	0.925	0.916	0.686	0.31	0.999
rps8	secY	1148.gene:10498199	1148.gene:10498194	0.387	0	0.387	0	0.925	0.873	0	0.481	0.997
rps8	rpl15	1148.gene:10498199	1148.gene:10498195	0.473	0	0.406	0	0.925	0.916	0	0.543	0.998
rps8	rps5	1148.gene:10498199	1148.gene:10498196	0.571	0.538	0.65	0	0.925	0.916	0.791	0.479	0.999
rps8	rpl18	1148.gene:10498199	1148.gene:10498197	0.649	0	0.568	0	0.925	0.916	0	0.31	0.999
rps8	rpl6	1148.gene:10498199	1148.gene:10498198	0.649	0.711	0.626	0	0.925	0.916	0	0.553	0.999
rps8	lrtA	1148.gene:10498199	1148.gene:10499505	0	0	0	0	0	0.916	0	0	0.916
rps8	rpoC1	1148.gene:10498199	1148.gene:10499142	0.11	0	0	0	0.765	0.605	0	0.171	0.922
rps8	rpoC2	1148.gene:10498199	1148.gene:10498227	0.11	0	0	0	0.765	0.605	0	0.171	0.922
rps8	tsf	1148.gene:10498199	1148.gene:10499018	0	0	0	0	0.925	0	0	0.083	0.928
rps8	lepA	1148.gene:10498199	1148.gene:10500643	0	0	0	0	0.058	0.91	0	0.31	0.936
rps8	fus-3	1148.gene:10498199	1148.gene:10500024	0.088	0	0	0	0.727	0.796	0.058	0.149	0.951
rps8	fus-2	1148.gene:10498199	1148.gene:10499198	0.088	0	0	0	0.727	0.796	0.058	0.149	0.951
rps8	tig	1148.gene:10498199	1148.gene:10500374	0.112	0	0	0	0.86	0.63	0	0.229	0.959
rps8	fus-4	1148.gene:10498199	1148.gene:10500429	0.088	0	0	0	0.727	0.796	0.058	0.353	0.963
rps8	frr	1148.gene:10498199	1148.gene:10499439	0	0	0.233	0	0.409	0.905	0	0.273	0.964
rps8	rps1	1148.gene:10498199	1148.gene:10498437	0	0	0	0	0.77	0.836	0.255	0.225	0.975
rps8	rps20	1148.gene:10498199	1148.gene:10498230	0.046	0	0	0	0.53	0.916	0	0.545	0.98
rps8	rpoB	1148.gene:10498199	1148.gene:10498228	0.17	0	0.17	0	0.925	0.7	0	0.479	0.99
rps8	rpl20	1148.gene:10498199	1148.gene:10499613	0	0	0.15	0	0.883	0.916	0	0.545	0.995
rps8	rps6	1148.gene:10498199	1148.gene:10498548	0	0	0	0	0.925	0.916	0	0.31	0.995
rps8	rpl9	1148.gene:10498199	1148.gene:10499046	0	0	0	0	0.925	0.916	0	0.31	0.995
rps8	rpl10	1148.gene:10498199	1148.gene:10498280	0.17	0	0	0	0.925	0.916	0.065	0.31	0.996
rps8	rpl1	1148.gene:10498199	1148.gene:10498281	0.17	0	0.188	0	0.925	0.916	0	0.424	0.997
rps8	rpl24	1148.gene:10498199	1148.gene:10498201	0.521	0	0.205	0	0.925	0.916	0.065	0.516	0.998
rps8	rpl14	1148.gene:10498199	1148.gene:10498202	0.521	0.102	0.651	0	0.925	0.916	0	0.774	0.999
rps8	rps3	1148.gene:10498199	1148.gene:10498206	0.444	0	0.668	0	0.925	0.916	0.791	0.769	0.999
rps8	rps7	1148.gene:10498199	1148.gene:10499199	0.17	0	0.404	0	0.925	0.916	0.791	0.766	0.999
rps8	rpl22	1148.gene:10498199	1148.gene:10498207	0.416	0	0.578	0	0.925	0.916	0	0.551	0.999
rps8	rpl3	1148.gene:10498199	1148.gene:10498212	0.331	0	0.42	0	0.925	0.916	0	0.669	0.999
rps8	rps12	1148.gene:10498199	1148.gene:10499200	0.17	0	0.207	0	0.925	0.916	0.791	0.31	0.999
rps8	rps2	1148.gene:10498199	1148.gene:10499019	0.095	0	0.364	0	0.925	0.916	0.791	0.67	0.999
rps8	rpl5	1148.gene:10498199	1148.gene:10498200	0.6	0.716	0.76	0	0.925	0.916	0	0.768	0.999
rps8	rpl16	1148.gene:10498199	1148.gene:10498205	0.492	0.657	0.659	0	0.925	0.916	0	0.675	0.999
rps8	rps19	1148.gene:10498199	1148.gene:10498208	0.408	0	0.48	0	0.925	0.916	0.791	0.746	0.999
rps9	infB	1148.gene:10498184	1148.gene:10497551	0.062	0	0.209	0	0.444	0.909	0.082	0.31	0.97
rps9	infC	1148.gene:10498184	1148.gene:10497749	0.148	0	0.199	0	0.747	0.63	0	0.413	0.955
rps9	rpl31	1148.gene:10498184	1148.gene:10498183	0.664	0	0	0	0.825	0.916	0	0.31	0.996
rps9	infA	1148.gene:10498184	1148.gene:10498192	0.291	0	0	0	0.638	0.63	0	0.415	0.937
rps9	secY	1148.gene:10498184	1148.gene:10498194	0.263	0	0	0	0.719	0.63	0	0.372	0.945
rps9	fus-3	1148.gene:10498184	1148.gene:10500024	0.085	0	0	0	0.715	0.793	0	0.149	0.947
rps9	fus-4	1148.gene:10498184	1148.gene:10500429	0.085	0	0	0	0.715	0.793	0	0.149	0.947
rps9	lepA	1148.gene:10498184	1148.gene:10500643	0.045	0	0.314	0	0.049	0.91	0	0.31	0.954
rps9	fus-2	1148.gene:10498184	1148.gene:10499198	0.085	0	0.291	0	0.715	0.793	0	0.149	0.961
rps9	tig	1148.gene:10498184	1148.gene:10500374	0	0	0	0	0.808	0.796	0	0.112	0.962
rps9	rpoB	1148.gene:10498184	1148.gene:10498228	0.111	0	0.152	0	0.57	0.63	0	0.769	0.967
rps9	tsf	1148.gene:10498184	1148.gene:10499018	0.17	0	0	0	0.925	0	0.065	0.544	0.969
rps9	lrtA	1148.gene:10498184	1148.gene:10499505	0.058	0	0	0	0	0.916	0.54	0.333	0.972
rps9	rps1	1148.gene:10498184	1148.gene:10498437	0.045	0	0	0	0.676	0.794	0.54	0.224	0.973
rps9	frr	1148.gene:10498184	1148.gene:10499439	0.17	0	0.196	0	0.456	0.916	0	0.774	0.991
rps9	rps20	1148.gene:10498184	1148.gene:10498230	0.111	0	0	0	0.893	0.916	0	0.31	0.993
rps9	rpl10	1148.gene:10498184	1148.gene:10498280	0	0	0	0	0.925	0.916	0	0.475	0.996
rps9	rpl9	1148.gene:10498184	1148.gene:10499046	0	0	0	0	0.925	0.916	0	0.543	0.996
rps9	rpl22	1148.gene:10498184	1148.gene:10498207	0.251	0	0.216	0	0.925	0.916	0	0.31	0.996
rps9	rpl24	1148.gene:10498184	1148.gene:10498201	0.252	0	0	0	0.923	0.916	0	0.426	0.996
rps9	rpl18	1148.gene:10498184	1148.gene:10498197	0.254	0	0.198	0	0.905	0.916	0	0.31	0.996
rps9	rps8	1148.gene:10498184	1148.gene:10498199	0.253	0	0.306	0	0.924	0.916	0	0.31	0.997
rps9	rpl15	1148.gene:10498184	1148.gene:10498195	0.258	0	0	0	0.924	0.916	0	0.466	0.997
rps9	rpl1	1148.gene:10498184	1148.gene:10498281	0.046	0	0.177	0	0.925	0.916	0	0.767	0.998
rps9	rps6	1148.gene:10498184	1148.gene:10498548	0	0	0	0	0.925	0.916	0.791	0.31	0.998
rps9	rpl3	1148.gene:10498184	1148.gene:10498212	0.251	0	0.313	0	0.925	0.916	0	0.822	0.999
rps9	rps13	1148.gene:10498184	1148.gene:10498190	0.362	0	0.42	0	0.895	0.916	0	0.771	0.999
rps9	rpl14	1148.gene:10498184	1148.gene:10498202	0.252	0	0.413	0	0.925	0.916	0	0.769	0.999
rps9	rps3	1148.gene:10498184	1148.gene:10498206	0.251	0	0.274	0	0.918	0.916	0.54	0.769	0.999
rps9	rpl6	1148.gene:10498184	1148.gene:10498198	0.254	0	0.427	0	0.922	0.916	0	0.843	0.999
rps9	rps19	1148.gene:10498184	1148.gene:10498208	0.251	0	0.177	0	0.924	0.916	0.54	0.822	0.999
rps9	rps2	1148.gene:10498184	1148.gene:10499019	0.17	0	0.334	0	0.925	0.916	0.899	0.767	0.999
rps9	rpl5	1148.gene:10498184	1148.gene:10498200	0.252	0	0.402	0	0.925	0.916	0	0.815	0.999
rps9	rps12	1148.gene:10498184	1148.gene:10499200	0.17	0	0	0	0.925	0.916	0.789	0.31	0.999
rps9	rps7	1148.gene:10498184	1148.gene:10499199	0.17	0	0	0	0.925	0.916	0.899	0.406	0.999
rps9	rpl20	1148.gene:10498184	1148.gene:10499613	0.17	0	0	0	0.923	0.916	0	0.845	0.999
rps9	rps11	1148.gene:10498184	1148.gene:10498189	0.396	0	0.503	0	0.874	0.916	0.899	0.783	0.999
rps9	rpl13	1148.gene:10498184	1148.gene:10498185	0.799	0.339	0.625	0	0.925	0.916	0	0.863	0.999
rps9	rps5	1148.gene:10498184	1148.gene:10498196	0.255	0	0.229	0	0.924	0.916	0.899	0.841	0.999
rps9	rpl16	1148.gene:10498184	1148.gene:10498205	0.252	0	0.255	0	0.925	0.916	0	0.769	0.999
secY	atpC	1148.gene:10498194	1148.gene:10497589	0.046	0	0	0	0.911	0	0	0.046	0.911
secY	atpA	1148.gene:10498194	1148.gene:10497590	0.049	0	0	0	0.915	0	0	0.229	0.932
secY	rps9	1148.gene:10498194	1148.gene:10498184	0.263	0	0	0	0.719	0.63	0	0.372	0.945
secY	rpl13	1148.gene:10498194	1148.gene:10498185	0.263	0	0	0	0.892	0.899	0	0.31	0.993
secY	rps11	1148.gene:10498194	1148.gene:10498189	0.298	0.082	0.379	0	0.925	0.873	0	0.372	0.997
secY	rps13	1148.gene:10498194	1148.gene:10498190	0.312	0	0.587	0	0.925	0.875	0	0.31	0.997
secY	infA	1148.gene:10498194	1148.gene:10498192	0.421	0	0.154	0	0.885	0	0	0.55	0.971
secY	adk-2	1148.gene:10498194	1148.gene:10498193	0.565	0.434	0	0	0.77	0	0	0.41	0.962
secY	atpB	1148.gene:10498194	1148.gene:10498958	0.045	0	0	0	0.853	0	0	0.346	0.9
secY	tsf	1148.gene:10498194	1148.gene:10499018	0	0	0	0	0.923	0	0	0.133	0.93
secY	rpl9	1148.gene:10498194	1148.gene:10499046	0	0	0	0	0.84	0.63	0	0.058	0.939
secY	rpoB	1148.gene:10498194	1148.gene:10498228	0.17	0	0	0	0.905	0	0	0.417	0.95
secY	rps6	1148.gene:10498194	1148.gene:10498548	0	0	0	0	0.924	0.63	0	0.229	0.976
secY	rps2	1148.gene:10498194	1148.gene:10499019	0.043	0	0	0	0.905	0.872	0	0.31	0.99
secY	rpl10	1148.gene:10498194	1148.gene:10498280	0.17	0	0	0	0.925	0.873	0	0.058	0.991
secY	rpl1	1148.gene:10498194	1148.gene:10498281	0.17	0	0	0	0.925	0.858	0	0.31	0.993
secY	rps12	1148.gene:10498194	1148.gene:10499200	0.17	0	0	0	0.925	0.873	0	0.31	0.993
secY	rps7	1148.gene:10498194	1148.gene:10499199	0.17	0	0	0	0.925	0.873	0	0.31	0.993
secY	slr1471	1148.gene:10498194	1148.gene:10499118	0	0	0	0	0.101	0.81	0.9	0.842	0.996
secY	rps19	1148.gene:10498194	1148.gene:10498208	0.289	0	0.193	0	0.925	0.875	0	0.424	0.996
secY	rps3	1148.gene:10498194	1148.gene:10498206	0.298	0	0.353	0	0.925	0.875	0	0.429	0.997
secY	rpl14	1148.gene:10498194	1148.gene:10498202	0.317	0	0.351	0	0.925	0.899	0	0.444	0.997
secY	rps8	1148.gene:10498194	1148.gene:10498199	0.387	0	0.387	0	0.925	0.873	0	0.481	0.997
secY	rpl24	1148.gene:10498194	1148.gene:10498201	0.317	0	0.192	0	0.925	0.915	0	0.309	0.997
secY	rpl22	1148.gene:10498194	1148.gene:10498207	0.291	0	0.281	0	0.925	0.911	0	0.461	0.997
secY	rpl18	1148.gene:10498194	1148.gene:10498197	0.44	0	0.596	0	0.925	0.9	0	0.31	0.998
secY	rpl3	1148.gene:10498194	1148.gene:10498212	0.27	0	0.359	0	0.925	0.899	0	0.672	0.998
secY	rpl5	1148.gene:10498194	1148.gene:10498200	0.337	0	0.491	0	0.925	0.899	0	0.417	0.998
secY	rpl15	1148.gene:10498194	1148.gene:10498195	0.589	0	0.175	0	0.925	0.896	0	0.639	0.998
secY	rpl16	1148.gene:10498194	1148.gene:10498205	0.31	0	0.433	0	0.925	0.898	0	0.441	0.998
secY	rps5	1148.gene:10498194	1148.gene:10498196	0.485	0.836	0.737	0	0.925	0.873	0	0.373	0.999
secY	rpl6	1148.gene:10498194	1148.gene:10498198	0.44	0.125	0.593	0	0.925	0.899	0	0.481	0.999
sll0038	sll0041	1148.gene:10500294	1148.gene:10500291	0.255	0	0.631	0	0.049	0	0.9	0.896	0.996
sll0039	sll0041	1148.gene:10500293	1148.gene:10500291	0.298	0	0.332	0	0.083	0.1	0.9	0.787	0.989
sll0041	slr0322	1148.gene:10500291	1148.gene:10499514	0.193	0	0.775	0	0.535	0.845	0	0.384	0.99
sll0041	sll0039	1148.gene:10500291	1148.gene:10500293	0.298	0	0.332	0	0.083	0.1	0.9	0.787	0.989
sll0041	sll0038	1148.gene:10500291	1148.gene:10500294	0.255	0	0.631	0	0.049	0	0.9	0.896	0.996
sll0755	trxA-3	1148.gene:10499629	1148.gene:10500127	0.059	0	0	0	0.063	0.684	0	0.72	0.911
sll1091	chlH	1148.gene:10499215	1148.gene:10497901	0	0	0.767	0	0.267	0	0	0.776	0.958
sll1091	chlB	1148.gene:10499215	1148.gene:10499606	0	0	0.751	0	0.267	0	0	0.547	0.91
sll1130	psaD	1148.gene:10498393	1148.gene:10497543	0	0	0	0	0	0	0.9	0	0.9
sll1130	psbE	1148.gene:10498393	1148.gene:10497953	0	0	0	0	0	0	0.9	0	0.9
sll1130	psaA	1148.gene:10498393	1148.gene:10498301	0	0	0	0	0	0	0.9	0	0.9
sll1130	psaB	1148.gene:10498393	1148.gene:10498302	0	0	0	0	0	0	0.9	0	0.9
sll1130	psbC	1148.gene:10498393	1148.gene:10498667	0	0	0	0	0	0	0.9	0	0.9
sll1130	psaF	1148.gene:10498393	1148.gene:10498979	0	0	0	0	0	0	0.9	0	0.9
sll1130	psbV	1148.gene:10498393	1148.gene:10499393	0	0	0	0	0	0	0.9	0	0.9
sll1130	psbI	1148.gene:10498393	1148.gene:10499577	0	0	0	0	0	0	0.9	0	0.9
sll1130	psbD	1148.gene:10498393	1148.gene:10498668	0	0	0	0	0	0	0.9	0	0.9
sll1130	psbB	1148.gene:10498393	1148.gene:10499959	0	0	0	0	0	0.908	0.9	0	0.99
sll1214	chlN	1148.gene:10497438	1148.gene:10500518	0.11	0	0.771	0	0.172	0	0.5	0.299	0.93
sll1214	chlB	1148.gene:10497438	1148.gene:10499606	0.11	0	0.772	0	0.307	0	0.5	0.337	0.944
sll1329	suhB-2	1148.gene:10500414	1148.gene:10499121	0	0	0.303	0.642	0	0	0.9	0.347	0.95
sll1336	arcC	1148.gene:10500406	1148.gene:10500625	0.193	0	0	0	0	0	0	0.975	0.979
sll1888	slr1400	1148.gene:10499074	1148.gene:10497813	0.18	0.723	0.728	0	0.174	0.237	0	0.15	0.959
sll1951	hlyD	1148.gene:10498740	1148.gene:10499140	0.047	0	0.459	0	0.063	0	0	0.829	0.906
slr0082	deaD	1148.gene:10500059	1148.gene:10500060	0.559	0	0	0	0.056	0	0	0.901	0.955
slr0144	slr0145	1148.gene:10499426	1148.gene:10499427	0.773	0	0	0	0	0	0	0.811	0.955
slr0144	slr0151	1148.gene:10499426	1148.gene:10499433	0.342	0	0.711	0	0	0	0	0.82	0.962
slr0144	slr0148	1148.gene:10499426	1148.gene:10499430	0.757	0	0.775	0	0.079	0	0	0.373	0.964
slr0145	slr0144	1148.gene:10499427	1148.gene:10499426	0.773	0	0	0	0	0	0	0.811	0.955
slr0145	slr0149	1148.gene:10499427	1148.gene:10499431	0.578	0	0	0	0	0	0	0.898	0.955
slr0145	slr0147	1148.gene:10499427	1148.gene:10499429	0.737	0	0	0	0	0	0	0.898	0.972
slr0147	slr0145	1148.gene:10499429	1148.gene:10499427	0.737	0	0	0	0	0	0	0.898	0.972
slr0147	slr0149	1148.gene:10499429	1148.gene:10499431	0.639	0	0	0	0	0	0	0.891	0.959
slr0148	slr0144	1148.gene:10499430	1148.gene:10499426	0.757	0	0.775	0	0.079	0	0	0.373	0.964
slr0149	slr0145	1148.gene:10499431	1148.gene:10499427	0.578	0	0	0	0	0	0	0.898	0.955
slr0149	slr0147	1148.gene:10499431	1148.gene:10499429	0.639	0	0	0	0	0	0	0.891	0.959
slr0151	slr0144	1148.gene:10499433	1148.gene:10499426	0.342	0	0.711	0	0	0	0	0.82	0.962
slr0250	slr0251	1148.gene:10497571	1148.gene:10497572	0.732	0	0	0	0.828	0	0	0.31	0.965
slr0251	slr0250	1148.gene:10497572	1148.gene:10497571	0.732	0	0	0	0.828	0	0	0.31	0.965
slr0322	mcpA	1148.gene:10499514	1148.gene:10497889	0.17	0	0.775	0	0.535	0.845	0.8	0.846	0.999
slr0322	sll0041	1148.gene:10499514	1148.gene:10500291	0.193	0	0.775	0	0.535	0.845	0	0.384	0.99
slr0374	slr0376	1148.gene:10499587	1148.gene:10499588	0.558	0	0.43	0	0	0	0	0.894	0.971
slr0376	slr0374	1148.gene:10499588	1148.gene:10499587	0.558	0	0.43	0	0	0	0	0.894	0.971
slr0551	dapA	1148.gene:10500377	1148.gene:10500376	0.17	0.646	0	0	0.18	0	0	0.82	0.951
slr0665	citH	1148.gene:10500460	1148.gene:10499973	0.151	0	0	0	0.8	0	0	0.767	0.957
slr1098	slr1417	1148.gene:10497613	1148.gene:10497601	0	0	0	0	0	0	0	0.979	0.979
slr1198	trxA-3	1148.gene:10498242	1148.gene:10500127	0.059	0	0	0	0.063	0.938	0	0.31	0.957
[truncated: 86 more rows]
