# Supplementary material for: Global discovery of RNA modifications and functional analysis of m5C methylome in cyanobacteria
Source: J Biol Chem. 2026 Jan 7;302(2):111133. doi: 10.1016/j.jbc.2026.111133 (PMC12860351; doi:10.1016/j.jbc.2026.111133)
Supplement: Table S11 [file mmc11.xlsx]

## Sheet: Table S11
Table S11. KEGG enrichment analysis of m5C genes in Synechocystis.
Pathway ID	Definition	Fisher-Pvalue	SelectionCounts	SelectionSize	Count	Size	FDR	Enrichment_Score	GeneRatio	Genes
syn03010	Ribosome	5.60234e-11	28	160	49	941	6.44269e-09	10.2516	0.175	SGL_RS05710//SGL_RS05715//SGL_RS05720//SGL_RS05740//SGL_RS05745//SGL_RS05765//SGL_RS05770//SGL_RS05775//SGL_RS05780//SGL_RS05785//SGL_RS05790//SGL_RS05795//SGL_RS05800//SGL_RS05815//SGL_RS05820//SGL_RS05825//SGL_RS05830//SGL_RS05850//SGL_RS05940//SGL_RS06200//SGL_RS06205//SGL_RS07010//SGL_RS07595//SGL_RS10005//SGL_RS10150//SGL_RS10935//SGL_RS10940//SGL_RS13065
syn00195	Photosynthesis	9.87581e-06	24	160	60	941	0.000567859	5.00543	0.15	SGL_RS02435//SGL_RS02670//SGL_RS02675//SGL_RS02685//SGL_RS02700//SGL_RS04530//SGL_RS06305//SGL_RS06310//SGL_RS07315//SGL_RS08200//SGL_RS08205//SGL_RS09705//SGL_RS09810//SGL_RS10475//SGL_RS10530//SGL_RS11630//SGL_RS11935//SGL_RS12135//SGL_RS12620//SGL_RS12880//SGL_RS13200//SGL_RS13610//SGL_RS14825//SGL_RS16825
syn01210	2-Oxocarboxylic acid metabolism	2.88506e-05	12	160	21	941	0.00110594	4.53984	0.075	SGL_RS09105//SGL_RS09150//SGL_RS12850//SGL_RS13785//SGL_RS15325//SGL_RS16510//SGL_RS16920//SGL_RS17215//SGL_RS17290//SGL_RS17360//SGL_RS17620//SGL_RS18015
syn03018	RNA degradation	0.000710058	8	160	14	941	0.0204142	3.14871	0.05	SGL_RS02280//SGL_RS02295//SGL_RS06170//SGL_RS12750//SGL_RS13940//SGL_RS15320//SGL_RS16930//SGL_RS17675
syn00710	Carbon fixation in photosynthetic organisms	0.00116172	9	160	18	941	0.0258394	2.9349	0.05625	SGL_RS05660//SGL_RS09170//SGL_RS09950//SGL_RS11625//SGL_RS13385//SGL_RS13415//SGL_RS13425//SGL_RS14885//SGL_RS17045
syn00290	Valine, leucine and isoleucine biosynthesis	0.00134814	7	160	12	941	0.0258394	2.87026	0.04375	SGL_RS09105//SGL_RS09150//SGL_RS12850//SGL_RS16510//SGL_RS17215//SGL_RS17620//SGL_RS18015
syn01230	Biosynthesis of amino acids	0.00196313	27	160	94	941	0.0322514	2.70705	0.16875	SGL_RS02895//SGL_RS03080//SGL_RS03435//SGL_RS04340//SGL_RS04690//SGL_RS05660//SGL_RS07980//SGL_RS09105//SGL_RS09150//SGL_RS09950//SGL_RS12850//SGL_RS13385//SGL_RS13785//SGL_RS15325//SGL_RS15555//SGL_RS16510//SGL_RS16740//SGL_RS16920//SGL_RS16925//SGL_RS17045//SGL_RS17215//SGL_RS17290//SGL_RS17360//SGL_RS17420//SGL_RS17620//SGL_RS17675//SGL_RS18015
syn00196	Photosynthesis - antenna proteins	0.0288839	6	160	15	941	0.375696	1.53934	0.0375	SGL_RS03465//SGL_RS05235//SGL_RS05240//SGL_RS08580//SGL_RS08585//SGL_RS12650
syn01200	Carbon metabolism	0.032529	19	160	74	941	0.375696	1.48773	0.11875	SGL_RS03080//SGL_RS04690//SGL_RS04900//SGL_RS05660//SGL_RS09170//SGL_RS09950//SGL_RS11625//SGL_RS12345//SGL_RS13155//SGL_RS13385//SGL_RS13415//SGL_RS13425//SGL_RS14885//SGL_RS15555//SGL_RS15890//SGL_RS17045//SGL_RS17360//SGL_RS17675//SGL_RS18255
syn00261	Monobactam biosynthesis	0.037053	3	160	5	941	0.375696	1.43118	0.01875	SGL_RS16920//SGL_RS16925//SGL_RS17290
syn03020	RNA polymerase	0.037053	3	160	5	941	0.375696	1.43118	0.01875	SGL_RS05925//SGL_RS05930//SGL_RS10640
syn00270	Cysteine and methionine metabolism	0.039203	7	160	20	941	0.375696	1.40668	0.04375	SGL_RS09665//SGL_RS12240//SGL_RS13785//SGL_RS14885//SGL_RS16510//SGL_RS16920//SGL_RS17290
