# Supplementary material for: Global discovery of RNA modifications and functional analysis of m5C methylome in cyanobacteria
Source: J Biol Chem. 2026 Jan 7;302(2):111133. doi: 10.1016/j.jbc.2026.111133 (PMC12860351; doi:10.1016/j.jbc.2026.111133)
Supplement: Table S12 [file mmc12.xlsx]

## Sheet: Table S12
Table S12. List of log2FPKM values of genes with and without m5C modification.
m5C gene_id	E1	E2	E3	Average		Non-m5C gene_id	E1	E2	E3	Average		m5C gene_id	S1	S2	S3	Average		Non-m5C gene_id	S1	S2	S3	Average
SGL_RS00160	8.7114	8.7136	8.57887	8.66796		SGL_RS07460	-5.19295	-3.26274	-5.66573	-4.70714		SGL_RS00160	6.76881	6.47182	6.44137	6.56066		SGL_RS19540	6.05888	6.00873	5.53389	5.86717
SGL_RS00165	7.49689	7.78187	7.73404	7.67093		SGL_RS02355	-5.0829	-0.55535	-0.74165	-2.12663		SGL_RS00165	4.90155	4.86143	5.10248	4.95516		SGL_RS13510	5.69365	5.46042	5.64802	5.6007
SGL_RS00170	5.95328	5.73773	5.75568	5.81556		SGL_RS18695	-4.91289	-4.87155	-1.65461	-3.81302		SGL_RS00170	3.77941	3.57548	3.32999	3.56163		SGL_RS13495	4.96572	4.90856	4.92845	4.93424
SGL_RS00515	5.5393	5.31175	5.35725	5.40277		SGL_RS00450	-4.54217	-0.297314	-1.42575	-2.08841		SGL_RS00515	5.84491	5.54591	5.12446	5.50509		SGL_RS13490	4.70945	4.5322	4.35044	4.5307
SGL_RS01165	7.57817	7.64449	7.39525	7.53931		SGL_RS10055	-4.3423	-1.22212	-4.11159	-3.22533		SGL_RS01165	6.96549	6.39925	6.76981	6.71152		SGL_RS13485	3.80216	2.80758	3.103	3.23758
SGL_RS01315	4.71588	5.38194	4.59714	4.89832		SGL_RS16135	-4.22723	-0.884514	-3.58988	-2.90054		SGL_RS01315	3.51942	3.1467	3.74603	3.47072		SGL_RS13480	-1.16195	-0.0781372	0.985832	-0.0847529
SGL_RS01545	7.21454	7.33066	7.26447	7.26989		SGL_RS16320	-3.95094	-2.06228	-3.72784	-3.24702		SGL_RS01545	4.51552	3.91376	4.38304	4.27077		SGL_RS13440	0.762646	0.204782	0.163258	0.376895
SGL_RS01550	5.87776	5.79799	6.01919	5.89831		SGL_RS11185	-3.79488	-3.80731	-2.82025	-3.47414		SGL_RS01550	3.44771	3.69056	2.28043	3.13957		SGL_RS13395	3.81081	3.9675	3.67912	3.81915
SGL_RS01825	9.20818	9.58914	8.99941	9.26558		SGL_RS11900	-3.7891	-0.0271015	-0.978677	-1.59829		SGL_RS01825	9.51037	9.3656	9.32156	9.39918		SGL_RS13390	4.81863	4.55774	4.49816	4.62485
SGL_RS01895	5.96119	5.96593	5.74695	5.89136		SGL_RS18995	-3.53423	-3.51005	-2.4855	-3.17659		SGL_RS01895	6.95115	6.90491	6.70334	6.85314		SGL_RS13380	4.46846	4.04177	4.19508	4.2351
SGL_RS02115	5.5357	5.88406	5.2847	5.56815		SGL_RS13470	-3.46774	0.146328	0.878017	-0.814465		SGL_RS02115	3.65359	3.6952	3.76996	3.70625		SGL_RS13370	4.00756	4.11113	3.91223	4.0103
SGL_RS02160	7.35354	7.51867	6.98686	7.28636		SGL_RS16410	-3.32894	0.463534	0.29417	-0.85708		SGL_RS02160	5.52783	5.22687	5.07723	5.27731		SGL_RS13360	3.56981	3.01621	3.11093	3.23232
SGL_RS02270	8.76873	8.99572	8.45428	8.73958		SGL_RS19420	-3.28737	0.649104	-2.10863	-1.5823		SGL_RS02270	8.35889	8.04746	8.2076	8.20465		SGL_RS13355	3.31037	2.95608	3.10921	3.12522
SGL_RS02275	6.14802	6.44693	6.05656	6.21717		SGL_RS03650	-2.91477	0.484044	-0.206788	-0.879172		SGL_RS02275	6.54193	6.24336	6.25137	6.34556		SGL_RS13350	3.10232	3.13592	2.88711	3.04178
SGL_RS02280	4.45844	4.9134	4.30835	4.56006		SGL_RS00475	-2.86896	0.878773	-1.00797	-0.999388		SGL_RS02280	5.13961	4.80689	5.1375	5.028		SGL_RS16595	3.23523	3.38889	3.55098	3.3917
SGL_RS02295	7.61589	7.95584	7.40203	7.65792		SGL_RS09530	-2.84617	-3.52976	-1.26828	-2.54807		SGL_RS02295	7.80661	7.36192	7.67716	7.61523		SGL_RS16590	3.70699	3.82558	3.49513	3.6759
SGL_RS02435	11.2627	11.3818	10.883	11.1758		SGL_RS14800	-2.80224	1.60602	0.607032	-0.196394		SGL_RS02435	10.8088	10.7126	10.4876	10.6696		SGL_RS16560	1.03238	1.13237	-1.83776	0.108998
SGL_RS02470	4.68262	5.18466	4.86015	4.90914		SGL_RS16180	-2.79027	-0.139825	-1.24128	-1.39046		SGL_RS02470	5.23193	4.92045	5.31777	5.15672		SGL_RS16545	3.36938	3.34192	3.65027	3.45386
SGL_RS02480	7.92923	8.1933	7.72464	7.94905		SGL_RS01975	-2.74372	-0.865353	-1.29298	-1.63402		SGL_RS02480	7.7231	7.4148	7.69331	7.6104		SGL_RS16540	2.94998	2.56267	2.50584	2.67283
SGL_RS02540	8.37225	8.60339	8.35987	8.44517		SGL_RS06560	-2.74311	-2.21798	-2.00495	-2.32201		SGL_RS02540	8.22162	7.93971	8.01491	8.05875		SGL_RS16535	2.55033	2.80843	3.15637	2.83838
SGL_RS02585	7.1112	7.60966	7.14863	7.28983		SGL_RS10840	-2.7073	-0.822307	-0.911449	-1.48035		SGL_RS02585	7.49028	7.12755	7.42345	7.34709		SGL_RS16525	2.75681	2.39082	2.83088	2.6595
SGL_RS02590	5.43036	5.92388	5.24925	5.5345		SGL_RS09505	-2.69519	-1.23294	-7.63609	-3.85474		SGL_RS02590	5.988	5.50484	6.198	5.89695		SGL_RS16520	6.35387	6.19602	6.11041	6.2201
SGL_RS02610	6.04995	6.25092	6.10315	6.13468		SGL_RS05205	-2.68518	-2.69399	-2.61739	-2.66552		SGL_RS02610	6.2715	6.01691	6.09114	6.12651		SGL_RS16490	6.63914	6.3576	6.61094	6.5359
SGL_RS02670	7.8682	8.13332	7.57622	7.85925		SGL_RS00695	-2.60748	-2.43688	-1.1927	-2.07902		SGL_RS02670	7.31044	7.11893	7.08935	7.1729		SGL_RS16480	6.23178	5.83732	6.02674	6.03195
SGL_RS02675	7.74444	8.12685	7.40974	7.76034		SGL_RS16275	-2.57935	-2.34936	-2.98244	-2.63705		SGL_RS02675	7.59101	7.33624	7.40882	7.44535		SGL_RS16475	5.92141	5.68787	5.77589	5.79505
SGL_RS02685	7.11669	7.30695	6.99923	7.14096		SGL_RS20210	-2.54404	-0.723975	-1.68217	-1.65006		SGL_RS02685	7.50376	7.40269	7.3994	7.43528		SGL_RS16470	4.03173	3.39146	3.66599	3.69639
SGL_RS02700	8.0636	8.17145	7.7666	8.00055		SGL_RS19835	-2.49326	-2.77521	-1.0904	-2.11962		SGL_RS02700	7.76182	7.57822	7.42737	7.58913		SGL_RS16460	1.732	1.79034	1.49152	1.67129
SGL_RS02730	8.59023	8.79646	8.62992	8.6722		SGL_RS14820	-2.36467	0.560665	0.262501	-0.513834		SGL_RS02730	8.84354	8.77077	8.7383	8.7842		SGL_RS19120	5.01078	3.8228	3.43822	4.0906
SGL_RS02790	4.45876	5.01095	3.95186	4.47386		SGL_RS00180	-2.2496	0.325782	-0.664224	-0.862679		SGL_RS02790	4.10478	4.23836	4.34652	4.22989		SGL_RS13990	6.84286	6.64216	6.65304	6.71269
SGL_RS02805	5.67394	5.96445	5.49392	5.71077		SGL_RS00635	-2.23384	-3.02072	-4.84423	-3.36626		SGL_RS02805	5.61191	5.23317	5.33666	5.39391		SGL_RS13980	4.89619	4.61703	4.57408	4.69577
SGL_RS02815	5.8886	5.88885	5.81979	5.86575		SGL_RS13645	-2.2129	-2.89522	-0.962503	-2.02354		SGL_RS02815	6.24883	6.01704	5.90327	6.05638		SGL_RS13970	4.80186	4.71364	4.59448	4.70333
SGL_RS02885	7.50474	7.79424	7.30686	7.53528		SGL_RS09515	-2.13228	-3.73159	-2.76294	-2.8756		SGL_RS02885	7.526	7.33395	7.27793	7.37929		SGL_RS13945	6.204	6.0776	5.90402	6.06188
SGL_RS02895	5.91139	6.26744	5.75977	5.97954		SGL_RS10375	-2.10043	-0.254659	0.173904	-0.727061		SGL_RS02895	6.5882	6.34328	6.48842	6.4733		SGL_RS13935	1.70703	2.15873	1.96598	1.94391
SGL_RS03080	6.10299	6.36509	5.74042	6.0695		SGL_RS19865	-2.07915	-0.834779	-0.70486	-1.20626		SGL_RS03080	7.00184	6.62679	6.70168	6.77677		SGL_RS13905	4.28957	4.13272	3.94149	4.12126
SGL_RS03085	4.31089	3.72757	3.55858	3.86568		SGL_RS07455	-2.07389	-1.3882	0.35387	-1.03607		SGL_RS03085	4.60741	4.74405	4.23276	4.52807		SGL_RS13900	4.11642	3.80007	3.94829	3.95493
SGL_RS03120	6.86378	7.14944	6.67311	6.89544		SGL_RS11190	-2.06301	-0.432468	0.000835079	-0.831546		SGL_RS03120	6.7274	6.47763	6.45426	6.55309		SGL_RS13895	2.17401	2.11371	1.29082	1.85951
SGL_RS03180	6.84217	7.31927	6.71263	6.95802		SGL_RS19115	-2.05679	-1.31341	-0.810119	-1.39344		SGL_RS03180	6.30187	6.15704	6.37074	6.27655		SGL_RS13890	4.0502	3.51996	3.78936	3.78651
SGL_RS03185	9.31451	9.71494	9.10988	9.37978		SGL_RS10420	-2.03879	-0.379292	0.564739	-0.61778		SGL_RS03185	8.07376	7.79728	7.99098	7.95401		SGL_RS13860	5.49891	5.40796	5.46872	5.45853
SGL_RS03190	9.75005	10.1244	9.43563	9.77002		SGL_RS07360	-2.03657	-2.67956	-0.180013	-1.63205		SGL_RS03190	8.69497	8.33661	8.4691	8.50023		SGL_RS13855	4.80198	4.76851	4.90295	4.82448
SGL_RS03240	6.03171	6.19101	5.8162	6.01297		SGL_RS00625	-1.97137	-0.291168	-1.34387	-1.20213		SGL_RS03240	5.9205	5.56857	5.1236	5.53756		SGL_RS13850	5.49746	5.21787	4.95224	5.22253
SGL_RS03350	8.84204	9.19583	8.77493	8.9376		SGL_RS02385	-1.89653	0.410886	-0.499159	-0.6616		SGL_RS03350	8.71348	8.46274	8.53893	8.57172		SGL_RS13840	3.42277	3.05142	3.20446	3.22622
SGL_RS03365	4.60743	4.84468	4.41491	4.62234		SGL_RS16055	-1.89575	0.0153748	-1.13685	-1.00574		SGL_RS03365	4.98669	4.9269	4.79584	4.90314		SGL_RS13830	2.72799	2.59036	2.57875	2.63237
SGL_RS03435	7.95677	8.19649	7.54022	7.89783		SGL_RS09240	-1.89033	-1.47317	-0.0561102	-1.13987		SGL_RS03435	8.82845	8.63108	8.68652	8.71535		SGL_RS13825	1.24195	1.89922	1.50304	1.54807
SGL_RS03465	7.32694	7.85335	7.30451	7.49493		SGL_RS18980	-1.87995	-0.672568	-2.26258	-1.60503		SGL_RS03465	7.36093	7.01847	7.39374	7.25771		SGL_RS13820	2.84942	2.79009	3.29165	2.97705
SGL_RS03485	6.0735	6.1679	6.18331	6.14157		SGL_RS00110	-1.876	-2.02758	-2.89196	-2.26518		SGL_RS03485	6.24092	5.9708	5.75577	5.98916		SGL_RS15335	4.53675	4.42502	4.28899	4.41692
SGL_RS03525	4.55193	5.19224	4.77051	4.83822		SGL_RS02320	-1.87035	-2.38844	-1.36651	-1.8751		SGL_RS03525	5.00308	4.71138	4.80792	4.84079		SGL_RS15300	4.16846	3.20242	3.39752	3.58946
SGL_RS03600	3.90058	3.91258	3.67006	3.82774		SGL_RS05530	-1.82112	-2.28928	-2.92175	-2.34405		SGL_RS03600	5.20244	5.07989	5.16194	5.14809		SGL_RS15285	4.71676	4.60649	4.59048	4.63791
SGL_RS03730	5.81942	5.93304	5.61848	5.79031		SGL_RS14640	-1.81289	-0.33153	0.782669	-0.453916		SGL_RS03730	6.0226	6.00482	6.22816	6.08519		SGL_RS15280	2.4895	2.65042	2.0459	2.39528
SGL_RS03760	5.71732	6.14867	5.4138	5.75993		SGL_RS15360	-1.7717	-1.48501	-0.339387	-1.1987		SGL_RS03760	5.65202	5.8728	5.7052	5.74334		SGL_RS15275	2.03889	1.81818	2.26854	2.04187
SGL_RS03775	6.62759	6.89959	6.71417	6.74712		SGL_RS19015	-1.74608	-1.04394	-0.630383	-1.14014		SGL_RS03775	6.10719	5.8497	6.1021	6.01967		SGL_RS15270	5.02752	4.76702	4.74893	4.84782
SGL_RS03815	4.56437	4.9241	4.33207	4.60685		SGL_RS16150	-1.74368	-1.10092	-0.802723	-1.21578		SGL_RS03815	4.22356	3.58115	3.81283	3.87251		SGL_RS15245	5.45493	5.11321	5.1765	5.24821
SGL_RS03830	5.54263	5.79021	5.37091	5.56792		SGL_RS19230	-1.74102	-5.77675	-3.46661	-3.66146		SGL_RS03830	8.38316	8.1967	8.17969	8.25318		SGL_RS20015	0.260454	0.55876	0.59193	0.470382
SGL_RS03855	4.6468	5.21837	4.70555	4.85691		SGL_RS01705	-1.7316	-1.13057	-1.28239	-1.38152		SGL_RS03855	4.95945	4.98403	5.04604	4.99651		SGL_RS15780	3.58362	3.24673	3.54363	3.45799
SGL_RS03955	6.69437	7.11568	6.71719	6.84241		SGL_RS18850	-1.71778	-1.26863	-0.289184	-1.09186		SGL_RS03955	6.35863	6.24768	6.38036	6.32889		SGL_RS15775	1.63284	2.36922	2.32078	2.10762
SGL_RS03990	7.04839	7.08363	6.62792	6.91998		SGL_RS19975	-1.70817	-1.52661	-1.72482	-1.6532		SGL_RS03990	6.61542	6.19415	6.09621	6.30192		SGL_RS15770	4.54054	4.20922	4.1592	4.30299
SGL_RS04050	7.69284	7.88902	7.4027	7.66152		SGL_RS02255	-1.69857	-0.683785	0.876198	-0.502051		SGL_RS04050	7.42016	7.39185	7.37845	7.39682		SGL_RS15750	5.85707	5.51742	5.78774	5.72074
SGL_RS04110	8.59392	8.66589	8.42373	8.56118		SGL_RS00605	-1.66672	-1.6787	-0.574814	-1.30674		SGL_RS04110	7.16943	6.97887	6.93818	7.02883		SGL_RS15745	-0.152984	-0.465152	-1.13043	-0.582855
SGL_RS04115	7.68928	8.01409	7.49344	7.73227		SGL_RS01435	-1.63355	-1.51099	-1.27913	-1.47455		SGL_RS04115	7.85347	7.55986	7.60279	7.67204		SGL_RS15740	3.0471	2.6186	3.05054	2.90541
SGL_RS04160	6.16748	6.34379	6.03297	6.18141		SGL_RS01960	-1.62796	-3.31597	-2.08293	-2.34229		SGL_RS04160	6.30625	6.08922	6.17619	6.19055		SGL_RS15735	2.9859	2.58306	2.85862	2.80919
SGL_RS04175	5.76596	6.29196	5.59385	5.88392		SGL_RS01865	-1.62272	-0.912651	-1.76694	-1.43411		SGL_RS04175	6.00026	5.91777	5.95414	5.95739		SGL_RS15720	3.84602	3.51089	3.9821	3.77967
SGL_RS04210	5.244	5.54386	5.0091	5.26565		SGL_RS16435	-1.59979	0.876154	0.282899	-0.146912		SGL_RS04210	6.01396	5.78103	5.77375	5.85625		SGL_RS15715	7.15298	7.06582	7.09331	7.10404
SGL_RS04265	9.67704	9.71733	9.58352	9.65929		SGL_RS20215	-1.58959	-0.499967	-0.836084	-0.975213		SGL_RS04265	9.7653	9.46327	9.55967	9.59608		SGL_RS15700	2.61415	2.16548	2.2998	2.35981
SGL_RS04275	6.69985	7.02613	6.50031	6.7421		SGL_RS19925	-1.55542	-1.27132	-1.02591	-1.28422		SGL_RS04275	6.22614	5.96115	6.07598	6.08776		SGL_RS15675	4.95664	5.05426	4.61728	4.87606
SGL_RS04340	6.81682	7.37348	6.5712	6.9205		SGL_RS20145	-1.55542	1.21926	-0.89153	-0.409231		SGL_RS04340	6.76878	6.67867	6.83933	6.76226		SGL_RS12205	4.12779	3.81782	3.6116	3.85241
SGL_RS04460	4.7138	5.04089	4.30798	4.68756		SGL_RS19945	-1.54351	-0.454702	-0.85154	-0.949918		SGL_RS04460	5.88979	5.24135	5.23363	5.45492		SGL_RS12200	5.07127	4.65793	4.74519	4.8248
SGL_RS04510	7.12714	7.49154	6.77345	7.13071		SGL_RS02035	-1.51945	0.0525856	-0.817786	-0.761551		SGL_RS04510	7.78197	7.30356	7.69045	7.59199		SGL_RS12175	3.78166	4.05117	4.04883	3.96055
SGL_RS04515	5.7965	6.00915	5.64989	5.81851		SGL_RS09410	-1.51847	0.584216	-0.335401	-0.423217		SGL_RS04515	6.56631	6.39996	6.53965	6.50197		SGL_RS12165	3.77831	3.33916	3.06169	3.39305
SGL_RS04530	7.85791	8.0659	7.58934	7.83772		SGL_RS11975	-1.50977	0.199111	-1.30899	-0.873217		SGL_RS04530	7.758	7.76074	7.51749	7.67874		SGL_RS12160	2.84289	3.04942	3.00829	2.96687
SGL_RS04690	7.83633	8.46015	7.62283	7.9731		SGL_RS10380	-1.49419	-0.799639	-0.453553	-0.915794		SGL_RS04690	7.45397	7.2514	7.56454	7.4233		SGL_RS12150	5.46421	5.31	5.01944	5.26455
SGL_RS04720	8.33689	8.70681	8.16925	8.40432		SGL_RS01455	-1.48259	-3.05881	-1.57531	-2.0389		SGL_RS04720	8.67488	8.49138	8.61248	8.59291		SGL_RS12845	4.88571	4.66648	4.47377	4.67532
SGL_RS04770	8.47365	8.54233	8.45691	8.49096		SGL_RS03045	-1.47963	-1.20182	-3.04496	-1.9088		SGL_RS04770	6.97136	7.03168	6.82747	6.9435		SGL_RS12830	6.23563	5.71431	5.75604	5.90199
SGL_RS04820	6.01237	6.3678	5.87393	6.0847		SGL_RS04120	-1.45325	-1.92756	-4.9629	-2.78124		SGL_RS04820	5.75075	5.30848	5.38925	5.48283		SGL_RS12825	5.48764	5.26892	4.95342	5.23666
SGL_RS04900	7.08789	7.45324	6.98638	7.17584		SGL_RS15970	-1.4426	1.47627	0.870165	0.301278		SGL_RS04900	7.024	6.59705	6.73314	6.78473		SGL_RS12820	4.48104	4.39095	4.27985	4.38395
SGL_RS04985	5.67794	6.20257	5.40347	5.76133		SGL_RS00060	-1.43824	-1.41103	-2.00318	-1.61748		SGL_RS04985	5.19886	4.74424	4.98309	4.9754		SGL_RS12815	3.51726	3.38215	3.05252	3.31731
SGL_RS04995	7.5846	7.59404	7.2459	7.47485		SGL_RS16255	-1.43045	-1.56629	-2.18451	-1.72708		SGL_RS04995	8.11754	7.88356	7.86181	7.9543		SGL_RS12770	4.95127	4.78201	4.89389	4.87572
SGL_RS05110	7.19516	7.55782	7.00581	7.25293		SGL_RS20005	-1.42982	-1.09086	0.245378	-0.758435		SGL_RS05110	7.22423	6.94742	7.16926	7.11364		SGL_RS12765	4.9082	4.5577	4.99501	4.8203
SGL_RS05200	6.29435	6.65088	6.16261	6.36928		SGL_RS15480	-1.39677	0.110131	-0.0936019	-0.460081		SGL_RS05200	7.43679	7.18083	7.3205	7.31271		SGL_RS12760	4.71282	4.64571	4.64679	4.66844
SGL_RS05235	12.0263	12.1243	11.8378	11.9961		SGL_RS19920	-1.39034	-0.275315	0.333537	-0.444038		SGL_RS05235	10.517	10.3644	10.4183	10.4332		SGL_RS12745	3.07446	2.34936	2.51312	2.64564
SGL_RS05240	12.4377	12.5408	12.0992	12.3592		SGL_RS16790	-1.37531	-2.9622	-0.40622	-1.58124		SGL_RS05240	11.0105	10.9065	10.7622	10.8931		SGL_RS12740	3.80044	4.1515	3.06136	3.6711
SGL_RS05260	10.4454	10.7849	10.2431	10.4911		SGL_RS00600	-1.36621	0.325049	-0.0235308	-0.354896		SGL_RS05260	9.31809	8.9844	9.18691	9.16313		SGL_RS12735	3.87653	4.04958	3.94811	3.95807
SGL_RS05280	4.93271	5.04601	4.26471	4.74781		SGL_RS15465	-1.34123	-2.41535	-1.35003	-1.7022		SGL_RS05280	4.39069	3.91756	4.21156	4.17327		SGL_RS12730	2.98844	3.1027	2.6583	2.91648
SGL_RS05450	5.46578	5.32376	5.46136	5.41697		SGL_RS01120	-1.2781	-1.41276	-0.88392	-1.19159		SGL_RS05450	6.06409	5.98208	5.76894	5.93837		SGL_RS12725	1.94814	1.9009	2.11381	1.98762
SGL_RS05660	9.03254	9.34927	8.82373	9.06851		SGL_RS01770	-1.27449	-2.54096	-2.44939	-2.08828		SGL_RS05660	8.08587	7.87662	7.92448	7.96232		SGL_RS19935	2.25303	0.637215	1.05451	1.31492
SGL_RS05665	5.52852	5.8865	5.73273	5.71591		SGL_RS20170	-1.2544	1.42195	-2.07915	-0.637201		SGL_RS05665	5.7739	5.21283	5.53899	5.50857		SGL_RS12705	3.19362	2.60316	2.83485	2.87721
SGL_RS05670	5.78054	5.55739	4.99977	5.4459		SGL_RS01500	-1.24951	-2.53235	-2.4974	-2.09309		SGL_RS05670	6.15534	5.85487	5.97471	5.99497		SGL_RS14735	1.50417	1.27185	1.33181	1.36928
SGL_RS05695	7.48445	7.72802	7.5061	7.57286		SGL_RS00690	-1.23733	-1.14002	-2.31961	-1.56565		SGL_RS05695	7.28553	7.40552	7.30337	7.33148		SGL_RS14665	3.86653	3.6336	3.56835	3.68949
SGL_RS05700	6.55792	6.96735	6.38186	6.63571		SGL_RS04930	-1.20664	0.085581	0.0804189	-0.346881		SGL_RS05700	6.63927	6.34538	6.49816	6.49427		SGL_RS14655	5.5796	5.38433	5.55687	5.50693
SGL_RS05710	6.66933	7.23398	6.86762	6.92364		SGL_RS20015	-1.19439	-2.59542	-0.378288	-1.38937		SGL_RS05710	6.9942	6.82617	7.02512	6.9485		SGL_RS14640	0.693292	1.47942	-0.729141	0.481189
SGL_RS05715	7.83088	8.33493	7.47774	7.88118		SGL_RS19750	-1.17719	-0.813114	-0.239455	-0.743252		SGL_RS05715	7.87342	7.64176	8.03643	7.85054		SGL_RS14635	3.0955	3.34258	2.86815	3.10208
SGL_RS05720	8.07774	8.16907	7.72916	7.99199		SGL_RS14850	-1.15623	-0.514423	-1.20814	-0.959597		SGL_RS05720	8.12632	7.96289	7.8381	7.97577		SGL_RS14630	5.28369	4.95739	4.65329	4.96479
SGL_RS05725	8.21259	8.45284	7.94823	8.20456		SGL_RS18575	-1.15611	-0.257419	-0.173458	-0.528997		SGL_RS05725	8.36555	8.15162	8.15742	8.22486		SGL_RS14600	6.57095	6.20503	6.26749	6.34782
SGL_RS05740	6.92985	7.62018	6.89425	7.14809		SGL_RS02015	-1.10509	0.95877	0.0713494	-0.0249886		SGL_RS05740	7.29318	7.16063	7.44691	7.30024		SGL_RS14560	5.78442	5.48624	5.79751	5.68939
SGL_RS05745	7.33447	7.56624	7.0134	7.3047		SGL_RS01680	-1.10068	0.528576	-0.235975	-0.269358		SGL_RS05745	7.81797	7.39831	7.31145	7.50924		SGL_RS14555	4.6399	4.4203	4.8928	4.651
SGL_RS05750	9.32856	9.11965	8.99895	9.14906		SGL_RS08325	-1.09906	-1.65511	-1.06552	-1.27323		SGL_RS05750	8.92027	8.98983	8.46459	8.79156		SGL_RS13675	3.51403	3.65707	2.8202	3.33044
SGL_RS05755	6.94597	7.04051	6.93651	6.97433		SGL_RS01420	-1.08972	-0.379018	-1.34263	-0.937125		SGL_RS05755	6.7334	6.7897	6.7782	6.7671		SGL_RS13660	0.666027	0.740266	0.870626	0.758973
SGL_RS05760	7.73734	7.96738	7.46503	7.72325		SGL_RS18640	-1.08409	-0.174828	-0.842677	-0.700531		SGL_RS05760	7.38814	7.3674	7.37042	7.37532		SGL_RS13635	4.6804	4.67748	4.22101	4.5263
SGL_RS05765	7.64135	8.19296	7.42089	7.75173		SGL_RS19240	-1.05875	0.825708	0.365706	0.0442226		SGL_RS05765	7.43494	7.08249	7.39353	7.30366		SGL_RS13630	3.41952	2.32286	3.76603	3.16947
SGL_RS05770	8.32321	8.64143	8.05265	8.3391		SGL_RS01410	-1.04458	0.647509	-0.215761	-0.204276		SGL_RS05770	8.18917	7.99076	8.01594	8.06529		SGL_RS13620	4.28877	4.21902	4.7036	4.4038
SGL_RS05775	7.79166	8.51444	7.65422	7.98678		SGL_RS05035	-1.04226	0.264079	2.03083	0.417552		SGL_RS05775	7.69434	7.32097	7.63636	7.55056		SGL_RS13590	4.96074	4.71902	4.48083	4.7202
SGL_RS05780	8.36802	8.80039	8.08573	8.41805		SGL_RS18815	-1.01551	-0.801214	0.900182	-0.305513		SGL_RS05780	8.15682	7.84946	8.00483	8.00371		SGL_RS13580	4.15586	3.80849	3.86191	3.94208
SGL_RS05785	6.83554	7.39099	6.51696	6.91449		SGL_RS00760	-0.999163	1.67395	-1.10973	-0.144982		SGL_RS05785	6.58216	6.30232	6.50013	6.46154		SGL_RS13570	3.87641	4.04337	3.4482	3.78933
SGL_RS05790	8.06021	8.18591	7.7855	8.01054		SGL_RS00435	-0.995514	-1.27048	-1.55198	-1.27266		SGL_RS05790	7.79647	7.64333	7.49263	7.64414		SGL_RS13560	3.30766	3.46381	3.47201	3.41449
SGL_RS05795	9.53827	9.74633	9.39936	9.56132		SGL_RS01020	-0.99098	1.22583	0.557713	0.264189		SGL_RS05795	9.24574	9.036	9.1031	9.12828		SGL_RS13550	3.47026	3.42471	3.04191	3.31229
SGL_RS05800	8.10599	8.58237	7.74912	8.14583		SGL_RS04925	-0.986794	1.51157	0.602908	0.375894		SGL_RS05800	7.92221	7.70059	7.92556	7.84945		SGL_RS13530	2.04225	2.3571	1.83788	2.07908
SGL_RS05815	7.97943	8.58551	7.90764	8.15752		SGL_RS14005	-0.972741	-1.44398	-1.63602	-1.35091		SGL_RS05815	7.94188	7.73479	7.9146	7.86375		SGL_RS02660	4.33545	3.41716	3.94927	3.90063
SGL_RS05820	7.82852	8.33421	7.62855	7.93043		SGL_RS16430	-0.967397	-0.74932	-0.52854	-0.748419		SGL_RS05820	7.82933	7.66276	7.72625	7.73944		SGL_RS02645	5.06004	4.44074	5.67376	5.05818
SGL_RS05825	8.70572	9.0986	8.543	8.78244		SGL_RS19740	-0.967335	0.994894	0.703381	0.243647		SGL_RS05825	8.6155	8.36676	8.52293	8.50173		SGL_RS02640	1.65684	1.99344	2.40061	2.01696
SGL_RS05830	7.90627	7.95734	7.75956	7.87439		SGL_RS10370	-0.961508	-1.2087	-1.11173	-1.09398		SGL_RS05830	7.75068	7.3346	7.40342	7.49623		SGL_RS02635	2.39102	2.33795	2.75066	2.49321
SGL_RS05850	6.77255	7.04103	6.55648	6.79002		SGL_RS01715	-0.945921	-0.276281	-0.495504	-0.572569		SGL_RS05850	6.62187	6.33099	6.66022	6.53769		SGL_RS02630	4.18041	3.83785	4.1344	4.05089
SGL_RS05855	7.0331	7.30441	7.18404	7.17385		SGL_RS01690	-0.940526	-0.416552	-1.33617	-0.89775		SGL_RS05855	7.35908	7.18067	7.20099	7.24691		SGL_RS02625	4.28939	3.52899	3.8528	3.8904
SGL_RS05925	9.33629	9.67752	9.1901	9.40131		SGL_RS11965	-0.939034	-1.33143	-1.91392	-1.39479		SGL_RS05925	9.3208	9.02813	9.25379	9.20091		SGL_RS02615	4.04295	3.70316	3.83848	3.86153
SGL_RS05930	8.38523	8.78602	8.21433	8.46186		SGL_RS08320	-0.931115	-1.35167	-0.111655	-0.798145		SGL_RS05930	8.55534	8.29324	8.5132	8.45393		SGL_RS02570	3.4796	3.57755	3.30217	3.4531
SGL_RS05935	7.82992	7.99938	7.46602	7.7651		SGL_RS09250	-0.930441	-1.23645	-0.161476	-0.776123		SGL_RS05935	8.20983	8.01141	8.1758	8.13235		SGL_RS02565	0.572958	-0.482281	0.103624	0.0647669
SGL_RS05940	9.26659	9.28622	9.09922	9.21735		SGL_RS19905	-0.927823	-0.251802	-2.93836	-1.37266		SGL_RS05940	9.47156	9.26344	9.15688	9.2973		SGL_RS02560	5.75565	5.51914	5.63977	5.63819
SGL_RS05945	3.6093	3.87333	3.30553	3.59605		SGL_RS09420	-0.918213	0.29544	-0.596621	-0.406465		SGL_RS05945	3.86059	3.4708	3.92759	3.75299		SGL_RS02555	6.24921	5.91939	5.79421	5.9876
SGL_RS05965	7.0531	7.51564	6.89276	7.15383		SGL_RS08305	-0.914322	-0.319341	0.0968488	-0.378938		SGL_RS05965	5.90283	5.48858	5.77986	5.72376		SGL_RS02550	5.04767	4.5226	4.91872	4.82966
SGL_RS05970	5.14407	5.33285	4.96952	5.14882		SGL_RS09735	-0.901273	2.12187	0.849894	0.690163		SGL_RS05970	5.25979	5.07609	4.81346	5.04978		SGL_RS02530	3.44545	2.56176	2.16591	2.72437
SGL_RS06000	8.7814	9.11882	8.76041	8.88687		SGL_RS14145	-0.884711	-0.283253	-0.533727	-0.56723		SGL_RS06000	8.8284	8.7087	8.74924	8.76211		SGL_RS09055	2.20616	2.50165	2.59355	2.43379
SGL_RS06005	4.10875	4.66253	4.00074	4.25734		SGL_RS04955	-0.873664	0.0814869	-0.105732	-0.299303		SGL_RS06005	4.51435	4.05125	4.05761	4.20773		SGL_RS09045	2.49647	1.88427	2.2212	2.20065
SGL_RS06120	5.46463	5.75656	5.44841	5.55653		SGL_RS10755	-0.852941	-1.275	-1.33015	-1.1527		SGL_RS06120	5.20873	4.796	4.83284	4.94586		SGL_RS09040	1.39602	1.06744	0.828636	1.09737
SGL_RS06130	6.29246	6.44695	5.99769	6.2457		SGL_RS15930	-0.850631	-1.01613	-1.99651	-1.28776		SGL_RS06130	6.11728	5.85627	5.62668	5.86674		SGL_RS09035	3.87	3.92266	2.89951	3.56406
SGL_RS06145	5.66304	6.16646	5.6843	5.83794		SGL_RS16280	-0.821916	0.814064	-0.427137	-0.144997		SGL_RS06145	7.69995	7.28695	7.55708	7.51466		SGL_RS09025	3.4928	3.58643	3.28286	3.45403
SGL_RS06170	8.76031	9.17297	8.54095	8.82474		SGL_RS11610	-0.820871	0.750868	-0.0350957	-0.035033		SGL_RS06170	9.18475	8.88791	8.96476	9.01247		SGL_RS09020	2.56903	2.41866	1.77685	2.25485
SGL_RS06200	9.38158	9.32341	9.06642	9.25713		SGL_RS02330	-0.820137	0.339752	-1.47203	-0.650806		SGL_RS06200	8.97281	8.87601	8.43282	8.76055		SGL_RS08980	3.68646	3.26536	2.80612	3.25264
SGL_RS06205	7.10198	7.36237	6.89356	7.1193		SGL_RS15910	-0.818394	-1.00313	-1.51209	-1.1112		SGL_RS06205	7.06114	6.81438	6.96765	6.94773		SGL_RS08975	3.50071	3.16464	3.57582	3.41372
SGL_RS06290	4.79134	5.04835	4.4582	4.76596		SGL_RS10205	-0.813494	-0.0952269	-0.439837	-0.449519		SGL_RS06290	5.7289	5.74551	5.53788	5.67076		SGL_RS08965	14.0843	14.136	13.8354	14.0186
SGL_RS06305	13.6935	13.8764	13.535	13.7016		SGL_RS01765	-0.795456	-2.05243	-2.1461	-1.66466		SGL_RS06305	12.9439	12.8402	12.8017	12.8619		SGL_RS08960	9.47039	9.69089	9.34523	9.50217
SGL_RS06310	13.6002	13.7441	13.4141	13.5862		SGL_RS00055	-0.79458	-2.21511	-1.00508	-1.33826		SGL_RS06310	12.5779	12.5806	12.4942	12.5509		SGL_RS08955	8.15287	8.28177	7.93949	8.12471
SGL_RS06365	10.3057	10.5968	10.1677	10.3568		SGL_RS00305	-0.78827	-0.0108566	-1.26593	-0.688351		SGL_RS06365	10.2318	10.1026	10.1506	10.1616		SGL_RS08945	6.90908	6.58704	6.59531	6.69714
SGL_RS06480	8.51728	8.81085	8.21026	8.5128		SGL_RS18855	-0.771793	-0.625948	-0.467398	-0.621713		SGL_RS06480	8.70888	8.55073	8.55874	8.60612		SGL_RS08915	4.37996	4.28179	4.67501	4.44559
SGL_RS06485	6.14936	6.24773	5.75448	6.05052		SGL_RS01445	-0.766318	-0.108907	-0.374176	-0.416467		SGL_RS06485	6.2453	6.0356	5.8911	6.05733		SGL_RS08900	8.0221	7.56451	7.85332	7.81331
SGL_RS06630	6.65345	7.04278	6.4869	6.72771		SGL_RS14125	-0.761147	-0.75383	-2.12961	-1.21486		SGL_RS06630	7.39246	7.16863	7.37708	7.31272		SGL_RS08895	5.34923	5.3729	5.39651	5.37288
SGL_RS06650	5.99	6.11027	5.79295	5.96441		SGL_RS10750	-0.738062	-0.402313	-0.111142	-0.417173		SGL_RS06650	6.19335	5.96871	5.95021	6.03742		SGL_RS11950	2.54991	2.34979	2.12816	2.34262
SGL_RS06720	6.03288	6.43834	5.87171	6.11431		SGL_RS00115	-0.732728	-0.591545	-0.864111	-0.729461		SGL_RS06720	5.29802	4.8474	5.4861	5.2105		SGL_RS11910	3.10309	3.24973	3.19387	3.18223
SGL_RS06775	5.76991	6.01271	5.80787	5.8635		SGL_RS14280	-0.714785	0.964654	0.678725	0.309531		SGL_RS06775	6.43	5.9208	6.15034	6.16705		SGL_RS11890	1.66657	1.73553	1.12532	1.50914
SGL_RS06795	4.86429	5.66863	4.74759	5.0935		SGL_RS19530	-0.708986	-0.337053	-0.439019	-0.495019		SGL_RS06795	4.45756	4.3434	4.68994	4.49697		SGL_RS11885	1.81806	1.42361	1.80978	1.68382
SGL_RS06815	7.91219	8.14377	7.76693	7.94096		SGL_RS01725	-0.702548	-2.22178	-1.74999	-1.55811		SGL_RS06815	8.3881	8.17344	8.25072	8.27075		SGL_RS11880	0.19267	0.87656	1.79359	0.954272
SGL_RS06840	5.63224	6.12995	5.72278	5.82832		SGL_RS19880	-0.698241	-0.316995	-0.535353	-0.516863		SGL_RS06840	6.43373	6.22284	6.18331	6.27996		SGL_RS11875	3.33225	2.6636	3.05513	3.01699
SGL_RS06860	7.45121	7.72668	7.27287	7.48359		SGL_RS11355	-0.690768	0.366131	0.046431	-0.0927352		SGL_RS06860	7.50586	7.29185	7.50969	7.4358		SGL_RS11870	2.7469	2.26135	2.636	2.54808
SGL_RS07010	7.13318	7.32348	6.68174	7.04613		SGL_RS15110	-0.681469	0.524878	-2.73506	-0.963885		SGL_RS07010	7.58355	7.30185	7.31794	7.40111		SGL_RS11865	2.4573	2.58652	1.60538	2.2164
SGL_RS07120	5.90811	6.24288	5.73123	5.96074		SGL_RS10980	-0.670934	-1.10505	-1.31537	-1.03045		SGL_RS07120	7.74655	7.77057	7.5936	7.70357		SGL_RS11860	2.95551	2.67435	3.0178	2.88255
SGL_RS07155	6.2998	6.46033	6.27441	6.34485		SGL_RS01430	-0.649729	0.347061	-0.148794	-0.150487		SGL_RS07155	7.36471	7.41761	6.85588	7.21273		SGL_RS11855	5.98275	6.00631	6.11727	6.03544
SGL_RS07265	6.43879	6.768	6.25399	6.48693		SGL_RS14735	-0.641592	-0.332931	-0.500759	-0.491761		SGL_RS07265	6.72316	6.55662	6.75438	6.67805		SGL_RS11850	3.37569	4.0906	2.76759	3.41129
SGL_RS07315	6.73842	7.09964	6.44234	6.76014		SGL_RS07480	-0.639804	0.0765796	0.572098	0.00295778		SGL_RS07315	6.68138	6.55948	6.842	6.69429		SGL_RS11845	2.39275	2.44777	2.24976	2.36342
SGL_RS07445	0.711446	0.209855	0.589833	0.503711		SGL_RS09460	-0.63942	0.273161	-0.204584	-0.190281		SGL_RS07445	2.25937	2.17887	2.20494	2.21439		SGL_RS11830	5.70106	5.70681	5.69197	5.69995
SGL_RS07595	5.87059	5.73958	5.58814	5.73277		SGL_RS02020	-0.631326	0.355558	0.535297	0.0865095		SGL_RS07595	6.01162	5.93068	5.64528	5.86253		SGL_RS11825	3.53759	3.58014	3.66467	3.59413
SGL_RS07885	4.63686	4.94966	4.52382	4.70345		SGL_RS15855	-0.624537	0.303	0.701668	0.12671		SGL_RS07885	4.93404	4.6576	5.15354	4.91506		SGL_RS11820	5.34601	5.00512	4.79787	5.04967
SGL_RS07945	12.2984	12.151	11.9555	12.1349		SGL_RS11160	-0.62229	-0.43766	-0.100776	-0.386909		SGL_RS07945	11.8505	11.7615	11.4441	11.6854		SGL_RS15955	1.31023	0.783703	-0.833164	0.420257
SGL_RS07950	2.79037	3.02645	2.70178	2.83953		SGL_RS19365	-0.620148	1.84005	2.05505	1.09165		SGL_RS07950	3.56684	3.40015	3.78635	3.58444		SGL_RS15950	-0.728498	0.18076	-0.0503306	-0.199356
SGL_RS07980	7.52694	7.94216	7.22953	7.56621		SGL_RS03415	-0.609299	0.602344	-0.875497	-0.294151		SGL_RS07980	6.7233	6.4992	6.70902	6.64384		SGL_RS15945	-0.0959776	-0.215069	1.5098	0.399584
SGL_RS08040	7.88688	8.03941	7.56889	7.83172		SGL_RS04475	-0.608228	0.247925	0.260093	-0.0334032		SGL_RS08040	7.90403	7.47564	7.68469	7.68812		SGL_RS15930	-1.09792	0.836079	0.253287	-0.00285274
SGL_RS08165	5.37159	5.67257	4.9816	5.34192		SGL_RS08340	-0.599536	-1.73108	-0.418388	-0.916336		SGL_RS08165	5.9899	5.68806	5.79045	5.82281		SGL_RS15925	3.14771	2.83508	2.72946	2.90408
SGL_RS08200	11.6715	11.7443	11.2686	11.5615		SGL_RS08835	-0.588598	-1.18662	-0.3184	-0.697873		SGL_RS08200	11.2255	11.043	10.7881	11.0189		SGL_RS15920	4.5878	4.35131	3.94788	4.29566
SGL_RS08205	10.0983	10.395	9.84901	10.1141		SGL_RS01700	-0.569717	0.387297	0.0446571	-0.0459208		SGL_RS08205	9.80071	9.66727	9.64295	9.70364		SGL_RS15870	1.93901	1.14735	2.1536	1.74665
SGL_RS08380	6.5261	7.06853	6.27112	6.62191		SGL_RS05065	-0.560779	-2.16681	-0.797413	-1.175		SGL_RS08380	6.7198	6.45659	6.86779	6.6814		SGL_RS15865	2.206	2.0672	1.87237	2.04852
SGL_RS08430	8.46229	8.66691	8.38595	8.50505		SGL_RS00295	-0.558442	1.40223	-0.527543	0.105416		SGL_RS08430	9.08572	9.01042	8.93342	9.00985		SGL_RS15845	5.84521	5.596	5.76207	5.73443
SGL_RS08565	7.3367	7.99273	7.23209	7.52051		SGL_RS14525	-0.548913	-1.91053	-1.77851	-1.41265		SGL_RS08565	7.9039	7.5888	7.98204	7.82491		SGL_RS12665	3.50369	3.04838	3.46122	3.33777
SGL_RS08575	7.27073	7.55102	7.00342	7.27505		SGL_RS01760	-0.545984	-0.73332	-0.789606	-0.689637		SGL_RS08575	6.71022	6.22995	6.63396	6.52471		SGL_RS12660	1.99097	1.91431	1.74773	1.88434
SGL_RS08580	12.0576	12.3047	11.839	12.0671		SGL_RS07475	-0.545799	0.629992	0.343618	0.142604		SGL_RS08580	11.42	11.2651	11.2896	11.3249		SGL_RS12645	3.73451	3.65928	3.41979	3.60453
SGL_RS08585	12.1384	12.583	12.0061	12.2425		SGL_RS15470	-0.545163	0.597461	-0.639371	-0.195691		SGL_RS08585	11.4591	11.1582	11.4327	11.35		SGL_RS12610	2.17611	1.32374	2.70901	2.06962
SGL_RS08660	5.47897	5.67234	5.36526	5.50552		SGL_RS18760	-0.544302	-0.560909	-2.75805	-1.28775		SGL_RS08660	5.43139	5.09083	5.32242	5.28155		SGL_RS12605	5.78641	5.43453	5.51015	5.57703
SGL_RS08910	3.69752	4.19871	3.95875	3.95166		SGL_RS16220	-0.537342	-1.49712	-1.67065	-1.23504		SGL_RS08910	5.25637	4.79119	5.12463	5.0574		SGL_RS12600	5.69257	5.07524	5.66638	5.47806
SGL_RS09030	4.6144	5.21653	5.17841	5.00311		SGL_RS02010	-0.509765	-2.90304	-0.844538	-1.41911		SGL_RS09030	4.1847	3.75639	4.27375	4.07161		SGL_RS12575	2.78548	2.52323	2.67313	2.66061
SGL_RS09095	6.212	6.50376	6.19391	6.30322		SGL_RS01490	-0.506076	-0.479136	-0.632287	-0.539166		SGL_RS09095	6.68654	6.38003	6.5699	6.54549		SGL_RS12570	4.79817	4.51595	4.60805	4.64072
SGL_RS09105	8.90414	9.10094	8.76269	8.92259		SGL_RS08230	-0.504381	0.355338	0.501342	0.117433		SGL_RS09105	8.70933	8.44327	8.48709	8.54656		SGL_RS13345	2.74862	2.34897	2.20887	2.43548
SGL_RS09150	7.47157	7.76338	7.3096	7.51485		SGL_RS09615	-0.498348	-0.0334898	0.321515	-0.0701076		SGL_RS09150	7.77118	7.54991	7.71157	7.67755		SGL_RS13340	-0.693817	-0.071682	1.17449	0.13633
SGL_RS09155	7.50368	7.67781	7.98046	7.72065		SGL_RS18860	-0.479756	0.030192	0.145345	-0.101406		SGL_RS09155	7.10351	7.16059	6.67352	6.97921		SGL_RS13325	2.05499	2.67439	2.431	2.38679
SGL_RS09160	5.76245	6.25542	5.81904	5.94564		SGL_RS11405	-0.457498	0.497438	0.966744	0.335561		SGL_RS09160	6.3618	6.01235	6.28023	6.21813		SGL_RS13255	4.5379	4.11369	3.96026	4.20395
SGL_RS09165	5.91243	5.951	5.72367	5.86237		SGL_RS08020	-0.450887	-1.40225	-1.96108	-1.2714		SGL_RS09165	6.1456	5.42604	5.1016	5.55775		SGL_RS13245	5.81763	5.56822	5.99262	5.79282
SGL_RS09170	8.77115	8.85147	8.44477	8.68913		SGL_RS00410	-0.444527	-1.42504	-3.3349	-1.73482		SGL_RS09170	9.03116	8.73075	8.71365	8.82519		SGL_RS13240	4.51956	4.38956	4.4314	4.44684
SGL_RS09260	6.81089	6.96171	6.42954	6.73405		SGL_RS00225	-0.419069	1.46481	1.46689	0.837545		SGL_RS09260	7.01482	6.87801	6.99182	6.96155		SGL_RS13225	0.462586	0.466886	-0.153021	0.258817
SGL_RS09265	7.0924	7.08366	6.7695	6.98185		SGL_RS10090	-0.405484	0.555128	0.715548	0.288397		SGL_RS09265	7.66104	7.41384	7.28876	7.45455		SGL_RS13195	3.10346	2.80672	3.16941	3.02653
SGL_RS09335	1.98174	2.42497	1.31084	1.90585		SGL_RS18570	-0.404613	0.157453	-0.0534024	-0.100188		SGL_RS09335	4.34471	4.22137	4.40885	4.32498		SGL_RS12995	3.97066	3.76658	4.49327	4.07684
SGL_RS09340	2.30738	2.53626	1.08126	1.97497		SGL_RS14535	-0.402748	1.07663	1.56765	0.747177		SGL_RS09340	5.04274	4.78112	4.44546	4.75644		SGL_RS12990	3.09156	3.29828	3.18038	3.19007
SGL_RS09665	7.24111	7.6886	7.08495	7.33822		SGL_RS00135	-0.394561	1.00746	-0.046328	0.188856		SGL_RS09665	7.57699	7.17567	7.53086	7.42784		SGL_RS12985	7.20879	6.9159	6.92584	7.01684
SGL_RS09705	7.13916	7.64299	7.06274	7.28163		SGL_RS11145	-0.386282	1.54119	0.481888	0.545598		SGL_RS09705	7.53182	7.27032	7.66975	7.49063		SGL_RS12965	4.40929	3.47082	3.99131	3.95714
SGL_RS09810	10.9614	11.0613	10.8297	10.9508		SGL_RS18955	-0.371133	-1.60603	0.255159	-0.574003		SGL_RS09810	10.2085	10.2935	9.95375	10.1519		SGL_RS12915	4.07911	3.49999	3.83856	3.80589
SGL_RS09950	6.65017	6.7205	6.50051	6.62372		SGL_RS19855	-0.37018	-0.172238	-1.09069	-0.544369		SGL_RS09950	7.03195	6.65831	6.80072	6.83033		SGL_RS12910	5.90289	5.62046	5.92081	5.81472
SGL_RS09955	5.5027	5.58548	5.34036	5.47618		SGL_RS16015	-0.361522	-1.93912	0.144883	-0.718587		SGL_RS09955	5.21109	5.00821	4.99065	5.06998		SGL_RS12905	2.63357	2.65371	2.69644	2.66124
SGL_RS10000	5.9089	6.10389	5.73692	5.91657		SGL_RS07465	-0.354284	-0.320983	-1.22696	-0.634074		SGL_RS10000	6.34822	6.10536	6.1823	6.21196		SGL_RS12875	3.27689	3.17397	3.35411	3.26832
SGL_RS10005	6.69336	6.88009	6.41958	6.66434		SGL_RS10595	-0.350648	0.365237	-2.15958	-0.714996		SGL_RS10005	6.9008	6.68131	6.84483	6.80898		SGL_RS12070	4.05245	3.56598	3.36977	3.66273
SGL_RS10110	4.87268	4.88981	4.67172	4.81141		SGL_RS15500	-0.349853	-1.01143	-1.50055	-0.953946		SGL_RS10110	5.796	5.78022	5.73035	5.76886		SGL_RS12065	2.86488	2.54926	3.12629	2.84681
SGL_RS10150	7.35783	7.48734	7.0648	7.30332		SGL_RS18990	-0.343504	0.142625	-0.379414	-0.193431		SGL_RS10150	7.79203	7.50462	7.43652	7.57773		SGL_RS12060	3.56902	2.90284	3.48635	3.3194
SGL_RS10175	6.02316	6.27573	6.06647	6.12179		SGL_RS10960	-0.339365	1.49328	0.321429	0.491783		SGL_RS10175	6.75801	6.75367	6.94691	6.81953		SGL_RS12005	7.54091	7.24019	7.31063	7.36391
SGL_RS10180	5.70073	5.71303	5.52683	5.64686		SGL_RS08460	-0.336207	0.854379	1.88069	0.79962		SGL_RS10180	6.87569	6.69786	6.74235	6.77197		SGL_RS12000	3.57289	3.77043	3.47655	3.60663
SGL_RS10230	10.1545	10.6911	10.0112	10.2856		SGL_RS02050	-0.332778	0.78497	-0.846542	-0.13145		SGL_RS10230	9.34695	9.04552	9.33532	9.24259		SGL_RS11995	2.72833	2.1492	1.74208	2.20654
SGL_RS10290	5.61901	5.71923	5.49522	5.61115		SGL_RS01015	-0.331289	-0.0741054	-0.289162	-0.231519		SGL_RS10290	5.91737	5.78276	5.55505	5.75173		SGL_RS11990	4.48092	4.44064	4.50012	4.47389
SGL_RS10295	5.39371	5.43663	5.10858	5.31297		SGL_RS00995	-0.330924	-0.00105644	-0.743248	-0.358409		SGL_RS10295	5.66837	5.38437	5.08149	5.37808		SGL_RS14540	4.20376	4.11086	3.2805	3.86504
SGL_RS10300	6.79365	6.80329	6.72797	6.77497		SGL_RS07835	-0.320531	0.391227	0.532322	0.201006		SGL_RS10300	7.04064	6.47211	6.45198	6.65491		SGL_RS14535	2.05011	1.44992	0.010164	1.17006
SGL_RS10475	6.24368	6.42954	5.83423	6.16915		SGL_RS05570	-0.312975	0.496592	0.71114	0.298252		SGL_RS10475	5.57949	5.65055	5.63909	5.62304		SGL_RS14530	4.03984	3.79486	3.73769	3.85746
SGL_RS10510	6.75754	6.92361	6.49383	6.725		SGL_RS15120	-0.294447	0.665226	0.0564129	0.142398		SGL_RS10510	6.53857	6.53734	6.44172	6.50587		SGL_RS14525	-0.226895	-0.939347	-1.42362	-0.863288
SGL_RS10525	5.96015	6.05832	5.46485	5.82777		SGL_RS11700	-0.288743	-0.701093	-1.19562	-0.728485		SGL_RS10525	5.91059	5.76222	5.55926	5.74402		SGL_RS14510	4.35365	4.72265	4.60094	4.55908
SGL_RS10530	8.13699	8.39948	8.10018	8.21221		SGL_RS01955	-0.268379	-0.580342	-1.56976	-0.80616		SGL_RS10530	7.74888	7.43338	7.43789	7.54005		SGL_RS14505	4.48534	4.10015	3.83951	4.14166
SGL_RS10625	6.88093	7.20473	6.67385	6.91984		SGL_RS11690	-0.260976	-2.3004	-0.0228535	-0.861409		SGL_RS10625	7.06212	6.73188	6.94849	6.91416		SGL_RS14500	3.09321	2.34786	2.52657	2.65588
SGL_RS10640	7.83397	8.15815	7.64503	7.87905		SGL_RS13340	-0.258009	0.767295	0.116369	0.208552		SGL_RS10640	7.58963	7.35229	7.47848	7.47347		SGL_RS19240	-0.113325	-0.256175	0.31053	-0.0196567
SGL_RS10695	4.68847	4.7729	4.5523	4.67122		SGL_RS00275	-0.249714	0.244534	0.141199	0.0453395		SGL_RS10695	5.45032	4.99514	5.14139	5.19561		SGL_RS14485	3.43923	3.25578	2.98338	3.22613
SGL_RS10700	4.84637	5.11604	4.78089	4.91443		SGL_RS11605	-0.242683	-0.328928	-0.180221	-0.25061		SGL_RS10700	5.5805	5.46914	5.4362	5.49528		SGL_RS14480	3.04113	2.72224	2.21288	2.65875
SGL_RS10730	4.81575	5.58905	4.91388	5.10622		SGL_RS19860	-0.224737	-0.340443	-0.00181605	-0.188999		SGL_RS10730	6.28149	5.89501	6.37152	6.18267		SGL_RS14465	2.68892	1.3363	1.96396	1.99639
SGL_RS10735	6.46252	6.54522	6.03258	6.34677		SGL_RS11905	-0.22382	-1.37713	-0.981947	-0.860964		SGL_RS10735	7.37517	7.04089	7.05955	7.15854		SGL_RS14460	2.67944	2.25116	1.74157	2.22406
SGL_RS10760	7.39284	7.33811	6.94401	7.22499		SGL_RS06565	-0.219168	-0.710043	-1.38022	-0.769812		SGL_RS10760	5.639	5.5473	5.5803	5.58887		SGL_RS14440	7.9846	7.58107	7.95431	7.83999
SGL_RS10895	7.91656	8.39038	7.6445	7.98381		SGL_RS16190	-0.208156	-1.44268	-0.153755	-0.601531		SGL_RS10895	8.12793	7.92331	8.02101	8.02408		SGL_RS14435	6.76986	6.53762	6.64267	6.65005
SGL_RS10930	8.79671	9.13059	8.47418	8.80049		SGL_RS10070	-0.200672	-0.451701	-0.469538	-0.37397		SGL_RS10930	8.64776	8.45494	8.62114	8.57461		SGL_RS14430	5.55508	5.40764	5.58346	5.51539
SGL_RS10935	6.57393	7.09638	6.35215	6.67416		SGL_RS14250	-0.1974	1.07524	-0.0720899	0.268583		SGL_RS10935	7.20077	7.03068	7.54513	7.25886		SGL_RS14425	4.78196	4.25517	4.57898	4.5387
SGL_RS10940	8.03683	8.28075	7.79906	8.03888		SGL_RS01950	-0.19554	-0.17364	-0.381737	-0.250306		SGL_RS10940	8.68214	8.39396	8.66756	8.58122		SGL_RS14395	2.85456	3.03529	2.9565	2.94878
SGL_RS10995	4.58447	4.7332	4.45605	4.59124		SGL_RS15955	-0.191566	0.205819	-1.1168	-0.367514		SGL_RS10995	5.45618	5.35475	5.00787	5.27293		SGL_RS14390	2.86207	3.14391	2.8937	2.96656
SGL_RS11020	7.3489	7.77479	7.07759	7.40043		SGL_RS06075	-0.190105	-0.603457	-0.51995	-0.437837		SGL_RS11020	7.68109	7.42413	7.79467	7.63329		SGL_RS14385	4.58738	3.79601	3.8571	4.08016
SGL_RS11110	7.32052	7.38116	7.14551	7.2824		SGL_RS04935	-0.18625	0.715129	0.187355	0.238744		SGL_RS11110	6.33224	6.44599	6.04085	6.27303		SGL_RS14380	3.45141	3.0131	3.19337	3.21929
SGL_RS11170	5.37477	5.65004	5.06679	5.36387		SGL_RS11350	-0.176872	-0.370139	-0.187541	-0.244851		SGL_RS11170	5.44493	5.25672	5.30686	5.33617		SGL_RS14375	2.10055	1.55117	1.69763	1.78312
SGL_RS11430	6.77883	7.16233	6.27079	6.73732		SGL_RS00655	-0.176011	-0.0437738	0.488612	0.0896089		SGL_RS11430	6.7333	6.31683	6.92539	6.65851		SGL_RS13795	4.05615	3.7372	3.57951	3.79095
SGL_RS11520	7.0017	7.35969	6.727	7.02946		SGL_RS19335	-0.165627	0.582094	-0.170667	0.0819336		SGL_RS11520	8.27767	7.85021	8.15206	8.09331		SGL_RS13790	6.21613	5.87953	6.13396	6.07654
SGL_RS11540	6.65607	6.71012	6.30484	6.55701		SGL_RS15950	-0.161805	0.868402	0.816616	0.507738		SGL_RS11540	6.97424	6.67776	6.5882	6.74673		SGL_RS13775	-2.49514	-3.61722	-1.39361	-2.50199
SGL_RS11545	8.72483	8.98468	8.44142	8.71698		SGL_RS04230	-0.161245	0.189274	0.263911	0.0973133		SGL_RS11545	8.75848	8.57232	8.66586	8.66555		SGL_RS13765	4.19216	3.79495	4.07394	4.02035
SGL_RS11615	6.85572	6.9244	6.621	6.80037		SGL_RS02025	-0.15953	-0.0193838	-0.384505	-0.187806		SGL_RS11615	5.96411	5.7813	5.69782	5.81441		SGL_RS13750	4.57473	4.36666	3.89636	4.27925
SGL_RS11625	7.28031	7.346	6.92546	7.18392		SGL_RS13595	-0.158407	0.0259303	1.44311	0.436879		SGL_RS11625	7.40162	7.29458	7.29765	7.33129		SGL_RS13745	4.56545	3.92458	3.50481	3.99828
SGL_RS11630	8.33697	8.429	8.08065	8.28221		SGL_RS19730	-0.155928	1.00061	1.54029	0.794991		SGL_RS11630	8.40746	8.2064	8.06596	8.22661		SGL_RS13725	6.24188	6.02806	6.10816	6.12603
SGL_RS11695	7.66426	7.87731	7.5557	7.69909		SGL_RS15900	-0.1538	-6.72578	-0.267943	-2.38251		SGL_RS11695	6.89906	6.75273	6.72959	6.79379		SGL_RS13720	2.17209	1.62296	1.21421	1.66975
SGL_RS11810	7.11272	7.35578	6.87612	7.11487		SGL_RS00200	-0.153517	-0.0668942	-0.0757161	-0.0987092		SGL_RS11810	5.09165	4.93257	4.8002	4.94147		SGL_RS13715	5.14021	4.52766	4.90808	4.85865
SGL_RS11835	4.30384	3.99424	3.89813	4.0654		SGL_RS01375	-0.149341	-1.06502	0.737732	-0.158878		SGL_RS11835	4.90337	4.28733	4.58162	4.59077		SGL_RS13710	3.91945	3.61789	3.69391	3.74375
SGL_RS11935	9.1515	9.2359	8.71035	9.03258		SGL_RS01660	-0.144624	1.18534	0.265905	0.435542		SGL_RS11935	8.54803	8.41379	8.22082	8.39421		SGL_RS13705	3.7757	3.00106	3.42702	3.40126
SGL_RS12030	2.63499	3.33478	2.76862	2.9128		SGL_RS15020	-0.13764	1.40872	0.185246	0.485444		SGL_RS12030	3.20586	2.76067	3.14245	3.03633		SGL_RS13690	3.00873	2.3169	3.09446	2.8067
SGL_RS12045	8.48882	8.59919	8.45675	8.51492		SGL_RS00730	-0.128349	-0.534203	-3.46618	-1.37624		SGL_RS12045	8.24573	8.05764	8.0895	8.13096		SGL_RS13685	4.42664	4.1001	4.29686	4.27453
SGL_RS12050	9.1278	9.11786	8.96546	9.07037		SGL_RS19895	-0.12832	-0.173918	-0.467625	-0.256621		SGL_RS12050	9.01226	8.87739	8.74419	8.87795		SGL_RS13680	6.88024	6.54007	6.71429	6.71153
SGL_RS12105	10.3253	10.2771	10.272	10.2915		SGL_RS03040	-0.12624	0.20582	0.30986	0.129813		SGL_RS12105	10.1348	10.0573	9.78182	9.99131		SGL_RS11800	3.39561	3.38292	4.00013	3.59289
SGL_RS12110	9.66977	9.95588	9.494	9.70655		SGL_RS09730	-0.12526	0.983146	0.445928	0.434605		SGL_RS12110	9.61224	9.45495	9.44625	9.50448		SGL_RS11795	2.92893	2.96077	1.87444	2.58805
SGL_RS12120	8.34572	8.75494	8.03257	8.37774		SGL_RS15685	-0.123784	-0.647922	0.79392	0.00740461		SGL_RS12120	8.1814	7.90681	8.0769	8.05503		SGL_RS11790	3.28976	3.60084	3.52159	3.47073
SGL_RS12125	8.52719	8.65882	8.41372	8.53324		SGL_RS01390	-0.118985	1.20269	0.306331	0.463345		SGL_RS12125	8.66651	8.3838	8.50813	8.51948		SGL_RS11780	3.24427	2.70085	2.53679	2.8273
SGL_RS12130	8.76092	8.68289	8.69267	8.71216		SGL_RS01655	-0.114877	0.763439	0.787373	0.478645		SGL_RS12130	8.7505	8.90514	8.53412	8.72992		SGL_RS11775	3.37223	3.48125	3.22863	3.3607
SGL_RS12135	8.54183	8.48771	8.4537	8.49442		SGL_RS15510	-0.111134	-0.0652948	0.39502	0.0728637		SGL_RS12135	8.8125	8.57929	8.26068	8.55082		SGL_RS11765	6.41639	6.13725	6.40293	6.31886
SGL_RS12140	8.27114	8.58848	8.01348	8.29103		SGL_RS15975	-0.108427	-0.593274	-3.70378	-1.46849		SGL_RS12140	8.11122	7.92741	8.03657	8.02507		SGL_RS11760	3.8173	3.36288	3.05796	3.41272
SGL_RS12155	5.41796	5.89971	5.20748	5.50838		SGL_RS08360	-0.0943872	-2.67166	-0.386908	-1.05098		SGL_RS12155	5.45848	5.19116	5.42183	5.35716		SGL_RS11750	6.59621	6.22935	6.30523	6.37693
SGL_RS12170	5.22288	5.6251	5.18479	5.34425		SGL_RS16360	-0.0756188	0.813597	-0.641896	0.0320272		SGL_RS12170	6.13666	5.76466	5.99799	5.96644		SGL_RS11735	7.4021	7.37006	7.23725	7.33647
SGL_RS12210	7.83879	8.01012	7.61342	7.82078		SGL_RS10715	-0.0746537	-0.616556	-0.617862	-0.436357		SGL_RS12210	7.6587	7.40985	7.43695	7.50183		SGL_RS18645	1.34362	0.717101	0.171507	0.744074
SGL_RS12230	7.59288	7.85078	7.44619	7.62995		SGL_RS01440	-0.07219	-0.878932	-0.283755	-0.411626		SGL_RS12230	7.63108	7.35087	7.44968	7.47721		SGL_RS18680	2.79845	2.01795	2.38521	2.40054
SGL_RS12235	4.22608	4.3149	4.0858	4.20893		SGL_RS18645	-0.0593987	0.526963	0.688584	0.385383		SGL_RS12235	5.26494	4.96624	5.19562	5.14227		SGL_RS18810	1.11314	1.32624	1.11631	1.18523
SGL_RS12240	4.80962	4.66583	4.46054	4.64533		SGL_RS12325	-0.0593326	-1.00684	-0.295629	-0.453935		SGL_RS12240	5.76997	5.66375	5.68798	5.70724		SGL_RS18830	0.768373	0.639886	1.2106	0.872953
SGL_RS12260	3.63642	3.58392	3.43262	3.55099		SGL_RS13930	-0.0560862	-1.16989	-1.15144	-0.79247		SGL_RS12260	4.77388	4.78424	4.64688	4.735		SGL_RS18860	0.489292	0.94809	-0.423499	0.337961
SGL_RS12295	8.76844	8.98067	8.70024	8.81645		SGL_RS10425	-0.0553559	0.721328	0.189922	0.285298		SGL_RS12295	7.53928	7.50373	7.32717	7.45673		SGL_RS18875	0.0206451	1.24268	1.20068	0.821334
SGL_RS12320	10.8381	11.0773	10.72	10.8785		SGL_RS04025	-0.0413399	-0.433592	0.00155295	-0.157793		SGL_RS12320	9.24307	9.12819	9.18492	9.18539		SGL_RS18905	0.221489	1.24578	1.14082	0.869363
SGL_RS12345	4.08024	4.16567	3.95204	4.06598		SGL_RS08680	-0.0371712	0.652915	1.16421	0.593318		SGL_RS12345	4.6261	4.59197	4.4815	4.56652		SGL_RS18970	0.518477	0.884275	0.640514	0.681088
SGL_RS12410	4.03587	4.20006	3.81463	4.01685		SGL_RS19020	-0.0284634	-0.227028	-0.365043	-0.206845		SGL_RS12410	3.54507	3.28641	3.6997	3.51039		SGL_RS19015	0.256426	0.0489769	0.133131	0.146178
SGL_RS12455	6.89681	6.82526	6.8928	6.87163		SGL_RS11360	-0.0269501	0.30871	-1.79132	-0.503186		SGL_RS12455	7.50477	7.33436	7.24821	7.36245		SGL_RS18030	2.73012	1.97037	2.13761	2.27937
SGL_RS12490	5.53754	5.75597	5.08538	5.45963		SGL_RS00725	-0.0243375	0.957895	1.27709	0.736882		SGL_RS12490	5.4692	5.11086	5.09101	5.22369		SGL_RS18010	3.67776	3.19952	3.10363	3.32697
SGL_RS12505	10.2576	10.3729	10.2485	10.293		SGL_RS01400	-0.0198343	1.00901	0.896078	0.628419		SGL_RS12505	10.1324	10.0916	9.89307	10.039		SGL_RS18005	3.7631	3.26168	3.31688	3.44722
SGL_RS12540	8.86747	9.05764	8.63032	8.85181		SGL_RS01670	-0.0162975	1.04363	0.872119	0.63315		SGL_RS12540	7.95682	7.78585	7.87391	7.87219		SGL_RS17995	3.00938	2.03282	2.51569	2.5193
SGL_RS12550	5.67284	5.92486	5.45353	5.68374		SGL_RS02390	-0.0127679	0.0339818	-0.563825	-0.18087		SGL_RS12550	6.55568	6.22131	6.35708	6.37802		SGL_RS17990	5.01846	4.78462	4.7454	4.8495
SGL_RS12620	12.0205	11.887	11.43	11.7792		SGL_RS18635	-0.0103872	-0.116296	0.265979	0.0464319		SGL_RS12620	11.169	11.0089	10.6207	10.9329		SGL_RS17985	5.86452	5.65772	5.71989	5.74738
SGL_RS12650	9.98748	10.369	9.72105	10.0258		SGL_RS11365	-0.00955625	0.830052	0.596282	0.472259		SGL_RS12650	9.1312	8.91978	9.08965	9.04688		SGL_RS17980	3.94588	3.85175	3.95943	3.91902
SGL_RS12750	11.028	11.1006	10.7656	10.9647		SGL_RS09050	-0.00569689	-2.75032	-0.110072	-0.955363		SGL_RS12750	10.6891	10.5046	10.3834	10.5257		SGL_RS17975	1.49167	0.193247	1.33008	1.005
SGL_RS12755	7.75748	7.91239	7.58908	7.75298		SGL_RS01710	0.00170282	-0.869122	-0.275699	-0.381039		SGL_RS12755	7.19116	7.02233	7.04454	7.08601		SGL_RS17970	1.13496	-0.604593	1.55492	0.695096
SGL_RS12775	6.39496	6.72888	6.10333	6.40906		SGL_RS06070	0.00319635	0.359419	-0.00227982	0.120112		SGL_RS12775	6.29535	5.98536	6.12932	6.13667		SGL_RS17965	1.7337	1.54876	1.45694	1.5798
SGL_RS12785	3.57477	3.40401	3.38511	3.45463		SGL_RS10710	0.0123913	-0.902376	-0.219587	-0.369857		SGL_RS12785	3.71922	3.43351	2.85966	3.33746		SGL_RS17955	8.63303	8.43173	8.40568	8.49015
SGL_RS12850	6.78744	7.01178	6.5294	6.7762		SGL_RS09610	0.0135723	-1.10545	-0.257659	-0.449845		SGL_RS12850	7.51538	7.24078	7.41043	7.38886		SGL_RS17950	5.0445	4.8958	4.8	4.91343
SGL_RS12880	6.82707	6.64112	6.78613	6.75144		SGL_RS14685	0.0152578	-0.459574	-0.539882	-0.328066		SGL_RS12880	6.20664	6.09786	5.88657	6.06369		SGL_RS14135	3.3836	3.22673	3.4332	3.34784
SGL_RS12925	12.1469	12.2145	11.8183	12.0599		SGL_RS04290	0.03099	0.10388	-0.384047	-0.0830589		SGL_RS12925	11.8019	11.7137	11.5316	11.6824		SGL_RS14120	5.1304	4.80021	4.81222	4.91428
SGL_RS12930	13.2901	13.3379	13.0718	13.2333		SGL_RS13525	0.0376465	0.792885	0.692271	0.507601		SGL_RS12930	13.2395	13.0751	12.9824	13.099		SGL_RS14115	4.6806	4.48569	4.71404	4.62678
SGL_RS13030	6.174	6.47368	5.97141	6.20636		SGL_RS15745	0.0457798	0.176362	1.04211	0.421419		SGL_RS13030	7.42	7.21336	7.38413	7.33916		SGL_RS14040	2.16331	1.8258	1.86447	1.95119
SGL_RS13065	7.63841	7.9759	7.50366	7.70599		SGL_RS10705	0.0501339	-0.0806325	-0.438988	-0.156495		SGL_RS13065	7.89584	7.47419	7.61735	7.66246		SGL_RS14025	5.90213	5.62268	5.68419	5.73633
SGL_RS13100	6.68819	7.16536	6.76535	6.87297		SGL_RS00675	0.0531336	-0.164289	0.385089	0.091311		SGL_RS13100	6.84933	6.40222	6.9077	6.71975		SGL_RS14015	4.4697	4.28827	4.10608	4.28802
SGL_RS13120	6.74258	7.08579	6.447	6.75846		SGL_RS19080	0.0559369	1.62329	-0.0179063	0.553772		SGL_RS13120	6.0191	5.8565	6.02205	5.96588		SGL_RS15565	2.47339	1.86156	1.68763	2.00753
SGL_RS13140	4.69298	4.92347	4.47421	4.69689		SGL_RS09690	0.0576097	-0.208364	-0.314889	-0.155214		SGL_RS13140	4.95467	4.56285	4.83985	4.78579		SGL_RS15550	7.29259	7.09766	6.90958	7.09994
SGL_RS13155	2.50076	2.8658	2.80614	2.72423		SGL_RS01860	0.0619324	0.41614	-2.33315	-0.618358		SGL_RS13155	3.52672	3.07009	3.55429	3.3837		SGL_RS15545	3.87242	3.73787	3.9186	3.84296
SGL_RS13200	8.18016	8.48045	7.93241	8.19767		SGL_RS16145	0.0623497	0.800977	0.248364	0.370564		SGL_RS13200	8.32096	7.99132	8.06787	8.12672		SGL_RS15515	2.99895	3.01428	2.96502	2.99275
SGL_RS13230	2.6388	2.99116	2.73741	2.78912		SGL_RS07350	0.0663234	0.601767	1.05072	0.572938		SGL_RS13230	2.65371	2.86332	2.58985	2.70229		SGL_RS15510	1.28211	1.22151	0.443646	0.982422
SGL_RS13285	4.44891	4.94699	4.06895	4.48828		SGL_RS16240	0.0678369	-0.520981	-0.517965	-0.323703		SGL_RS13285	4.98636	4.9757	5.25182	5.07129		SGL_RS15490	4.8123	4.60033	4.65285	4.68849
SGL_RS13375	10.5161	10.8239	10.2138	10.5179		SGL_RS04470	0.0680764	0.65068	0.476261	0.398339		SGL_RS13375	10.2801	10.0446	10.1228	10.1492		SGL_RS15485	2.64451	2.87524	2.56983	2.69653
SGL_RS13385	10.7195	10.9156	10.5366	10.7239		SGL_RS13025	0.0699977	-0.308759	0.13894	-0.0332736		SGL_RS13385	10.4174	10.2324	10.1743	10.2747		SGL_RS15480	1.80975	2.4513	1.41374	1.89159
SGL_RS13410	6.74383	7.14661	6.54537	6.81193		SGL_RS02345	0.0780838	0.30166	1.12783	0.502526		SGL_RS13410	6.81053	6.46984	6.6965	6.65896		SGL_RS15455	3.87091	3.90895	3.59622	3.79203
SGL_RS13415	9.28996	9.65243	9.09702	9.34647		SGL_RS00400	0.078189	0.329682	0.673575	0.360482		SGL_RS13415	9.2803	9.09236	9.21604	9.19623		SGL_RS15445	3.85517	3.48683	3.75391	3.69864
SGL_RS13425	9.47993	9.56757	9.18268	9.41006		SGL_RS16305	0.0807422	0.430202	0.373421	0.294788		SGL_RS13425	9.17251	8.9835	8.78784	8.98128		SGL_RS15420	4.20406	4.12707	4.06333	4.13149
SGL_RS13555	7.34828	7.66949	7.06926	7.36234		SGL_RS12420	0.0838696	1.02031	-0.0365584	0.355875		SGL_RS13555	7.48612	7.25121	7.16203	7.29978		SGL_RS15415	2.53233	2.2926	2.66383	2.49625
SGL_RS13610	11.5633	11.8348	11.3877	11.5953		SGL_RS15905	0.0941009	0.845965	0.456104	0.46539		SGL_RS13610	10.5184	10.3517	10.4708	10.447		SGL_RS15410	1.07723	1.03222	1.85937	1.32294
SGL_RS13615	8.38544	8.79624	8.37922	8.5203		SGL_RS08715	0.0958029	0.479784	-0.451707	0.0412932		SGL_RS13615	7.33737	7.32335	7.38817	7.34963		SGL_RS15405	2.47622	2.22942	2.49666	2.40077
SGL_RS13625	7.09243	7.51122	6.92901	7.17756		SGL_RS15995	0.0973384	1.49945	0.629953	0.742246		SGL_RS13625	7.53962	7.27131	7.43681	7.41591		SGL_RS15400	3.92786	3.73181	4.31707	3.99225
SGL_RS13785	4.41033	4.52528	4.08462	4.34008		SGL_RS08940	0.101095	1.37648	0.871425	0.783		SGL_RS13785	4.89913	4.57525	4.88792	4.78743		SGL_RS15390	1.25616	1.31712	1.33551	1.30293
SGL_RS13845	4.91839	5.23112	4.69128	4.94693		SGL_RS09490	0.101594	-2.06	-1.68659	-1.215		SGL_RS13845	4.42007	4.30575	4.31813	4.34798		SGL_RS16795	4.07503	4.05184	3.85624	3.99437
SGL_RS13865	7.20596	7.56377	7.53286	7.4342		SGL_RS13480	0.104627	0.10583	1.06675	0.425735		SGL_RS13865	7.45017	7.20096	7.06216	7.23776		SGL_RS16790	1.24718	1.2772	0.203115	0.909166
SGL_RS13940	4.92329	5.1692	4.69882	4.93044		SGL_RS02775	0.11087	1.75052	1.30487	1.05542		SGL_RS13940	5.49327	5.10063	5.18694	5.26028		SGL_RS16775	3.32963	3.07887	3.49184	3.30011
SGL_RS13950	6.88281	7.10173	6.69478	6.8931		SGL_RS19535	0.113608	1.35338	1.13889	0.868626		SGL_RS13950	7.24151	6.85139	7.01296	7.03529		SGL_RS16770	2.40008	1.67223	1.6569	1.90974
SGL_RS14030	9.50974	9.70214	9.35363	9.52184		SGL_RS20185	0.115128	0.312593	0.059358	0.16236		SGL_RS14030	9.27056	9.09291	8.94786	9.10378		SGL_RS16760	4.24142	3.73933	3.77571	3.91882
SGL_RS14045	8.68544	9.31908	8.72672	8.91041		SGL_RS11415	0.118918	0.108549	0.437294	0.221587		SGL_RS14045	8.08765	7.85688	8.08134	8.00862		SGL_RS16755	5.79926	6.0788	5.90109	5.92638
SGL_RS14225	6.79308	7.06841	6.5552	6.80556		SGL_RS02565	0.124004	0.248468	0.0925444	0.155005		SGL_RS14225	7.57776	7.13947	7.56556	7.4276		SGL_RS16745	1.88094	1.39946	1.64113	1.64051
SGL_RS14445	8.54804	8.71661	8.5337	8.59945		SGL_RS18845	0.12551	1.48018	0.831388	0.81236		SGL_RS14445	8.95987	8.82413	8.81594	8.86664		SGL_RS16725	1.20383	1.16298	0.66053	1.00912
SGL_RS14490	7.35939	7.68934	7.36814	7.47229		SGL_RS00015	0.128085	0.0572589	-0.476635	-0.097097		SGL_RS14490	6.80683	6.62981	6.57954	6.67206		SGL_RS16720	3.29539	2.9386	2.95999	3.06466
SGL_RS14610	4.80131	5.03173	4.67351	4.83551		SGL_RS04280	0.129808	-0.335739	0.252823	0.0156304		SGL_RS14610	5.09334	4.81264	4.90871	4.93823		SGL_RS16715	1.9657	2.25346	1.95862	2.05926
SGL_RS14700	7.3502	7.63923	7.16136	7.3836		SGL_RS11505	0.130239	1.40906	2.31313	1.28414		SGL_RS14700	7.36922	7.25367	7.32825	7.31705		SGL_RS16710	6.00664	5.7964	6.17094	5.99133
SGL_RS14825	10.4674	10.6768	10.2126	10.4523		SGL_RS02250	0.131097	0.774913	0.622617	0.509542		SGL_RS14825	10.1149	9.99635	9.91977	10.0103		SGL_RS16705	4.17716	3.64986	3.92583	3.91762
SGL_RS14885	7.85307	8.39305	7.69007	7.97873		SGL_RS04065	0.131164	0.971108	-0.597723	0.168183		SGL_RS14885	7.23362	7.00958	7.22823	7.15714		SGL_RS16700	4.09997	3.54318	3.29946	3.64754
SGL_RS14890	7.42744	8.08338	7.58926	7.70003		SGL_RS15460	0.136394	-0.664709	-0.918142	-0.482153		SGL_RS14890	7.03828	6.77934	7.14928	6.98896		SGL_RS16695	2.11038	2.17778	1.60735	1.96517
SGL_RS14910	7.08385	7.10334	6.85461	7.01393		SGL_RS06850	0.155339	-1.59766	-0.130681	-0.524333		SGL_RS14910	7.63899	7.32422	7.2677	7.4103		SGL_RS16685	0.979543	1.4221	1.60576	1.3358
SGL_RS14935	4.81612	5.14146	4.7072	4.88826		SGL_RS01095	0.156666	1.06166	1.47276	0.89703		SGL_RS14935	4.94706	5.10642	5.04251	5.032		SGL_RS16680	1.98441	1.81609	1.94368	1.91473
SGL_RS14950	7.77796	7.85897	7.53901	7.72532		SGL_RS08960	0.161023	-0.513656	1.21913	0.288831		SGL_RS14950	7.81825	7.63559	7.34924	7.60103		SGL_RS16655	4.66803	4.31854	4.36994	4.45217
SGL_RS14955	7.81479	7.96981	7.66626	7.81695		SGL_RS17790	0.162138	-2.64767	-0.603672	-1.02973		SGL_RS14955	8.06366	7.84285	7.74823	7.88491		SGL_RS16630	3.80856	3.40242	3.96996	3.72698
SGL_RS14960	4.39939	5.39104	4.35451	4.71498		SGL_RS15850	0.163416	-2.53832	-0.825548	-1.06682		SGL_RS14960	4.99834	4.59826	4.72141	4.77267		SGL_RS16600	4.19594	4.00547	4.38707	4.19616
SGL_RS15040	7.70506	7.78077	7.62623	7.70402		SGL_RS13660	0.171957	0.658088	0.625401	0.485149		SGL_RS15040	7.61798	7.65898	7.36572	7.54756		SGL_RS17000	6.2404	6.01909	5.89602	6.05184
SGL_RS15050	7.81328	8.16187	7.68227	7.88581		SGL_RS18970	0.17412	0.338097	-0.198944	0.104424		SGL_RS15050	8.01565	7.31102	7.46862	7.59843		SGL_RS16995	5.51034	5.53699	5.27465	5.44066
SGL_RS15140	6.45879	6.68014	6.24411	6.46101		SGL_RS09855	0.179472	1.36102	-0.282211	0.419427		SGL_RS15140	7.30092	6.99998	6.96375	7.08822		SGL_RS16990	7.10915	7.13979	6.9363	7.06175
SGL_RS15155	7.47231	7.67796	7.25994	7.47007		SGL_RS06555	0.188272	1.43607	0.629873	0.751407		SGL_RS15155	6.89644	6.58277	6.51794	6.66572		SGL_RS16985	5.24089	5.2371	5.24373	5.24057
SGL_RS15190	7.29577	7.50158	7.00495	7.26743		SGL_RS08345	0.188579	2.16943	2.58239	1.6468		SGL_RS15190	6.96203	6.75928	6.72597	6.81576		SGL_RS16975	3.95354	3.7331	4.05282	3.91315
SGL_RS15195	7.58033	7.80887	7.21226	7.53382		SGL_RS16130	0.191478	1.19288	1.1741	0.852821		SGL_RS15195	7.41145	7.15388	7.12734	7.23089		SGL_RS16965	4.68094	4.24312	4.43806	4.45404
SGL_RS15315	7.00656	7.34575	6.70061	7.01764		SGL_RS08465	0.200408	0.458109	0.996212	0.551576		SGL_RS15315	7.24529	6.82566	6.83255	6.96783		SGL_RS16950	5.66092	5.35674	5.47381	5.49716
SGL_RS15320	7.57631	7.92238	7.26369	7.58746		SGL_RS19305	0.202212	0.736743	0.677205	0.53872		SGL_RS15320	7.5973	7.31503	7.46432	7.45888		SGL_RS16905	6.30882	6.18578	6.21548	6.23669
SGL_RS15325	5.5995	6.19232	5.40162	5.73114		SGL_RS12990	0.202351	1.80565	1.2474	1.08513		SGL_RS15325	5.05402	4.82567	5.71118	5.19696		SGL_RS16900	2.84129	2.1898	2.46577	2.49895
SGL_RS15430	7.31618	7.70174	6.9965	7.33814		SGL_RS10020	0.207233	0.636589	0.927524	0.590449		SGL_RS15430	7.37464	7.20394	7.32157	7.30005		SGL_RS16895	1.64642	1.37493	1.32457	1.44864
SGL_RS15450	3.44832	4.34749	3.7381	3.84464		SGL_RS01090	0.209577	0.488993	1.20695	0.635175		SGL_RS15450	3.30076	3.13232	2.56028	2.99779		SGL_RS15065	2.56492	2.24702	1.78966	2.20053
SGL_RS15555	6.77701	6.95761	6.60154	6.77872		SGL_RS07470	0.210758	1.45522	-0.292083	0.457966		SGL_RS15555	7.17569	6.96421	7.06383	7.06791		SGL_RS15060	4.91389	4.5483	4.78169	4.74796
SGL_RS15560	4.49825	4.76812	3.96045	4.40894		SGL_RS00990	0.216003	2.07396	-0.674273	0.538562		SGL_RS15560	5.35361	5.34143	5.03568	5.24357		SGL_RS15030	5.98699	5.87446	6.05064	5.9707
SGL_RS15650	9.42226	9.57244	9.38329	9.45933		SGL_RS09040	0.219122	1.01015	0.831469	0.686915		SGL_RS15650	9.60127	9.43982	9.42412	9.4884		SGL_RS15000	5.96376	6.20341	5.96697	6.04472
SGL_RS15695	7.7062	7.86697	7.56809	7.71375		SGL_RS13925	0.219258	0.583344	-0.428053	0.12485		SGL_RS15695	6.99924	6.76378	6.76236	6.84179		SGL_RS14985	4.31693	4.24072	3.94785	4.1685
SGL_RS15825	6.71501	7.02763	6.40811	6.71692		SGL_RS18510	0.220315	0.110343	-3.66889	-1.11274		SGL_RS15825	8.48049	8.18394	8.25439	8.30627		SGL_RS14980	2.96685	2.32444	2.26142	2.51757
SGL_RS15890	8.84253	8.97379	8.55445	8.79026		SGL_RS01675	0.223222	1.10037	-0.0651846	0.419468		SGL_RS15890	7.77219	7.6251	7.55023	7.64917		SGL_RS14975	5.88681	5.70278	5.81197	5.80052
SGL_RS16115	7.0252	6.98389	6.86284	6.95731		SGL_RS06325	0.224118	1.20835	1.00744	0.813303		SGL_RS16115	3.86434	3.15114	3.19771	3.40439		SGL_RS14970	5.16524	4.75534	4.84306	4.92121
SGL_RS16445	6.03646	6.22212	5.71051	5.9897		SGL_RS01405	0.228138	1.04314	-0.129682	0.380533		SGL_RS16445	5.56455	5.34743	5.44285	5.45161		SGL_RS19990	-0.683912	-0.686239	-1.24109	-0.870412
SGL_RS16485	6.51875	6.89501	6.41068	6.60814		SGL_RS01525	0.23152	0.243294	0.249409	0.241407		SGL_RS16485	6.70442	6.39258	6.67039	6.58913		SGL_RS14940	5.59532	5.31452	5.4393	5.44971
SGL_RS16495	7.27056	7.30608	6.99485	7.1905		SGL_RS13960	0.23216	-0.256826	0.300142	0.0918253		SGL_RS16495	7.34925	7.24486	6.83913	7.14441		SGL_RS14930	5.56646	5.24932	5.5093	5.44169
SGL_RS16500	7.86343	8.39433	7.72351	7.99376		SGL_RS09140	0.248081	1.27459	2.58873	1.37047		SGL_RS16500	7.46112	7.13426	7.40699	7.33412		SGL_RS14920	4.0384	3.89903	4.13294	4.02346
SGL_RS16510	6.39323	6.66768	6.21319	6.4247		SGL_RS16290	0.248428	0.298085	-0.343864	0.0675494		SGL_RS16510	5.99121	5.72832	5.81431	5.84461		SGL_RS01890	4.25611	4.57089	4.35434	4.39378
SGL_RS16565	1.35828	1.41314	2.30634	1.69259		SGL_RS16165	0.248906	1.35624	0.907358	0.837501		SGL_RS16565	3.00041	2.55204	2.79764	2.78336		SGL_RS18340	4.43123	3.96497	3.83567	4.07729
SGL_RS16575	-0.424475	0.964957	0.759769	0.433417		SGL_RS09870	0.249641	0.366532	-0.500626	0.0385156		SGL_RS16575	3.66214	3.18339	3.32185	3.38913		SGL_RS18310	3.92734	3.42639	4.05052	3.80142
SGL_RS16580	0.134383	0.70228	-0.275659	0.187001		SGL_RS18985	0.252405	-0.616306	1.11779	0.251296		SGL_RS16580	3.14234	3.12872	2.50069	2.92392		SGL_RS18305	3.60694	3.57482	3.55468	3.57882
SGL_RS16585	1.28733	1.62058	1.49523	1.46771		SGL_RS16185	0.258469	-0.840146	1.00452	0.140949		SGL_RS16585	3.27692	2.71879	3.02513	3.00695		SGL_RS18290	5.51953	5.09666	5.2523	5.2895
SGL_RS16605	9.08326	9.14814	8.57587	8.93575		SGL_RS14375	0.260033	1.73808	0.807042	0.935052		SGL_RS16605	9.16372	8.93589	8.60361	8.90107		SGL_RS18280	5.24403	5.06625	4.91905	5.07644
SGL_RS16735	6.26675	6.35249	6.10185	6.24036		SGL_RS04380	0.263347	0.512899	0.106344	0.294197		SGL_RS16735	7.04537	6.92721	6.84118	6.93792		SGL_RS18245	3.03529	2.1309	2.51512	2.56044
SGL_RS16740	6.11011	6.36516	5.87423	6.1165		SGL_RS19745	0.267942	0.156526	0.248639	0.224369		SGL_RS16740	7.01053	6.77166	6.84988	6.87736		SGL_RS18240	2.67384	0.872812	2.51858	2.02174
SGL_RS16810	6.73159	6.4565	6.24843	6.47884		SGL_RS01600	0.273069	0.0298557	0.286629	0.196518		SGL_RS16810	7.1292	7.15567	6.80809	7.03099		SGL_RS18235	3.76672	3.00876	3.56031	3.44526
SGL_RS16825	10.872	11.125	10.5996	10.8655		SGL_RS02955	0.276732	-0.00199085	-0.337991	-0.0210833		SGL_RS16825	10.7627	10.6535	10.5704	10.6622		SGL_RS18215	5.32665	5.15126	5.11785	5.19859
SGL_RS16855	8.41213	8.19333	8.32132	8.30893		SGL_RS18875	0.278553	0.173271	0.483183	0.311669		SGL_RS16855	8.23524	8.39855	7.73347	8.12242		SGL_RS18210	8.04924	7.83488	7.74682	7.87698
SGL_RS16910	6.28339	6.6819	6.22969	6.39832		SGL_RS02745	0.279669	1.6915	0.239839	0.737003		SGL_RS16910	7.09603	6.79084	6.95703	6.94797		SGL_RS15660	5.47965	5.32974	5.04921	5.2862
SGL_RS16915	4.56039	4.23563	4.19517	4.3304		SGL_RS16560	0.282426	0.986873	0.75936	0.67622		SGL_RS16915	5.45079	5.3732	5.19994	5.34131		SGL_RS15655	4.84304	4.61309	4.82516	4.76043
SGL_RS16920	6.69615	7.01644	6.33016	6.68092		SGL_RS00740	0.282484	1.99903	1.58754	1.28968		SGL_RS16920	6.59315	6.42909	6.42107	6.48111		SGL_RS15645	2.50988	1.97	2.81775	2.43254
SGL_RS16925	5.47626	6.04639	5.56047	5.69437		SGL_RS01855	0.28697	0.153594	0.751585	0.397383		SGL_RS16925	5.93602	5.75247	5.76129	5.81659		SGL_RS15640	2.53803	2.03749	2.31732	2.29762
SGL_RS16930	6.75406	7.00228	6.74156	6.83263		SGL_RS18830	0.293026	0.341374	1.70429	0.779565		SGL_RS16930	7.95821	7.69937	7.68398	7.78052		SGL_RS15635	7.31609	7.07746	7.1241	7.17255
SGL_RS16935	4.08556	4.56977	4.04036	4.2319		SGL_RS01320	0.314166	0.846731	0.881571	0.680823		SGL_RS16935	5.44271	4.93894	5.25844	5.21336		SGL_RS15615	0.52918	0.411541	0.447792	0.462838
SGL_RS16955	7.45771	7.66795	7.41109	7.51225		SGL_RS17970	0.315837	-1.64794	-0.857074	-0.729725		SGL_RS16955	6.5868	6.58832	6.56062	6.57858		SGL_RS15590	4.09023	3.69662	3.80109	3.86264
SGL_RS17045	7.31212	7.50936	7.16931	7.33026		SGL_RS04070	0.325231	-0.111578	0.450798	0.221484		SGL_RS17045	7.80513	7.47762	7.69042	7.65772		SGL_RS15585	6.55667	6.16725	6.37611	6.36668
SGL_RS17050	5.25304	5.59893	5.30016	5.38405		SGL_RS03645	0.33351	1.1312	1.97119	1.1453		SGL_RS17050	5.43621	5.38374	5.54568	5.45521		SGL_RS15580	6.1135	6.07736	5.66463	5.95183
SGL_RS17080	12.1885	12.5172	12.0193	12.2417		SGL_RS01625	0.33712	-2.71235	1.22215	-0.384361		SGL_RS17080	11.2499	11.009	11.2205	11.1598		SGL_RS15575	4.37768	3.89522	4.48194	4.25161
SGL_RS17085	6.36517	6.54127	6.22761	6.37801		SGL_RS08355	0.337622	0.94669	-0.820565	0.154582		SGL_RS17085	6.82124	6.54328	6.54996	6.63816		SGL_RS15570	2.64194	2.60125	2.09478	2.44599
SGL_RS17090	3.91574	3.90027	3.43023	3.74875		SGL_RS12330	0.339943	0.439822	0.563048	0.447604		SGL_RS17090	3.74633	3.48737	4.00192	3.74521		SGL_RS14360	3.80931	3.66979	4.0291	3.83607
SGL_RS17125	3.71363	4.1336	3.8541	3.90045		SGL_RS07280	0.34413	0.66118	0.690179	0.565163		SGL_RS17125	3.85252	3.41073	3.92282	3.72869		SGL_RS14340	5.0237	4.8564	4.78917	4.88975
SGL_RS17130	3.47376	3.73055	3.46002	3.55477		SGL_RS07535	0.359572	0.414746	0.444904	0.406407		SGL_RS17130	3.72455	3.64215	4.04324	3.80332		SGL_RS14335	3.04408	2.98646	3.00769	3.01274
SGL_RS17170	1.65811	2.3089	1.88536	1.95079		SGL_RS14705	0.371077	1.37334	1.88842	1.21095		SGL_RS17170	2.09943	1.71737	1.50327	1.77336		SGL_RS14325	3.34671	3.1389	3.22867	3.23809
SGL_RS17200	7.59199	7.85614	7.41626	7.62146		SGL_RS12190	0.371991	0.856517	0.182509	0.470339		SGL_RS17200	7.12586	6.85339	6.96862	6.98262		SGL_RS14310	2.21977	2.16315	2.59389	2.3256
SGL_RS17215	6.52246	6.683	6.32863	6.51136		SGL_RS00735	0.375204	0.292263	-1.42205	-0.251527		SGL_RS17215	7.06424	6.7655	6.64321	6.82431		SGL_RS14305	2.70895	2.62394	2.21504	2.51598
SGL_RS17245	6.66109	6.82371	6.55233	6.67904		SGL_RS00705	0.376059	-0.808417	-0.431581	-0.28798		SGL_RS17245	7.80445	7.60123	7.46955	7.62508		SGL_RS14275	5.62664	5.31252	5.76298	5.56738
SGL_RS17270	6.46652	6.3879	6.21026	6.35489		SGL_RS07270	0.380374	1.80384	1.53479	1.23967		SGL_RS17270	6.15618	6.20119	6.00898	6.12212		SGL_RS14255	2.76787	2.29216	2.58197	2.54734
SGL_RS17275	5.67129	5.4544	4.82892	5.3182		SGL_RS11885	0.381198	0.0988143	1.14892	0.542977		SGL_RS17275	5.41796	5.19456	5.3534	5.32197		SGL_RS14250	0.840568	-0.389999	1.25647	0.569013
SGL_RS17290	3.22566	2.96136	2.68435	2.95712		SGL_RS13475	0.40154	1.24914	0.167188	0.605956		SGL_RS17290	3.62898	3.13515	3.34705	3.37039		SGL_RS14245	2.61017	2.61487	2.48715	2.57073
SGL_RS17295	2.65035	3.11016	2.62738	2.79596		SGL_RS14790	0.410635	-0.0506742	0.0712135	0.143725		SGL_RS17295	3.54334	3.10233	3.38907	3.34491		SGL_RS14240	6.13489	5.83384	5.78154	5.91676
SGL_RS17300	4.81772	5.17341	4.59439	4.86184		SGL_RS18810	0.411777	0.286322	0.185372	0.29449		SGL_RS17300	5.97226	5.63147	5.70984	5.77119		SGL_RS17345	4.95802	4.53894	4.99176	4.82958
SGL_RS17330	3.22328	3.42858	2.84401	3.16529		SGL_RS16215	0.416385	-3.38701	-1.30257	-1.4244		SGL_RS17330	3.81653	3.57654	3.77983	3.7243		SGL_RS17340	4.39728	4.20952	3.82746	4.14475
SGL_RS17360	6.22585	6.52099	6.06361	6.27015		SGL_RS00575	0.423146	0.571965	1.15313	0.71608		SGL_RS17360	6.33521	6.08948	6.17615	6.20028		SGL_RS17335	5.91715	5.88576	5.82929	5.8774
SGL_RS17370	1.10288	0.157209	0.391238	0.550441		SGL_RS16085	0.423587	0.0595256	-1.17042	-0.229101		SGL_RS17370	2.23272	1.61119	1.34203	1.72865		SGL_RS17325	2.49314	1.32778	1.38871	1.73654
SGL_RS17380	5.95443	6.17707	5.76719	5.96623		SGL_RS04135	0.426615	0.833756	-0.518168	0.247401		SGL_RS17380	5.83547	5.4341	5.62857	5.63271		SGL_RS17315	3.84143	3.85272	3.6545	3.78288
SGL_RS17420	5.23774	5.44276	4.89883	5.19311		SGL_RS13225	0.436763	0.604557	-0.119945	0.307125		SGL_RS17420	5.02681	4.72449	4.74595	4.83241		SGL_RS17310	3.2212	2.3956	2.33516	2.65065
SGL_RS17440	7.16582	7.25395	7.03214	7.15064		SGL_RS19110	0.436954	0.645662	-0.953956	0.0428866		SGL_RS17440	7.01065	6.561	6.73135	6.76766		SGL_RS17240	6.08284	5.96672	6.26982	6.10646
SGL_RS17480	5.7454	5.90579	5.26815	5.63978		SGL_RS02735	0.438182	-0.323509	0.0890506	0.067908		SGL_RS17480	5.05978	5.53163	5.10037	5.23059		SGL_RS17235	4.80924	4.26225	4.85182	4.6411
SGL_RS17575	7.80038	7.79826	7.58259	7.72707		SGL_RS15985	0.440033	0.935142	-4.26288	-0.962568		SGL_RS17575	7.91497	7.77022	7.74546	7.81022		SGL_RS17230	3.46762	3.32574	3.13885	3.31074
SGL_RS17620	6.19802	6.57323	6.2528	6.34135		SGL_RS16780	0.452697	0.0593788	0.883015	0.46503		SGL_RS17620	7.23613	6.85424	7.11256	7.06765		SGL_RS03975	3.87214	3.56626	3.91779	3.7854
SGL_RS17660	4.86504	4.92347	4.85817	4.88223		SGL_RS07340	0.456207	0.589288	0.012696	0.35273		SGL_RS17660	4.85196	4.2759	4.32825	4.48537		SGL_RS03970	3.56362	3.42489	3.35112	3.44654
SGL_RS17675	4.16887	4.35122	3.97599	4.16536		SGL_RS07745	0.45634	1.37802	2.33829	1.39088		SGL_RS17675	5.02611	4.51088	4.45057	4.66252		SGL_RS03960	4.06087	4.02828	3.94295	4.0107
SGL_RS18015	7.15602	7.49524	6.9374	7.19622		SGL_RS00405	0.465988	0.866873	-4.61642	-1.09452		SGL_RS18015	7.85376	7.45164	7.64824	7.65122		SGL_RS03935	2.55349	2.59051	2.35665	2.50022
SGL_RS18085	5.72096	5.79394	5.60409	5.70633		SGL_RS07985	0.468434	0.679351	0.409336	0.51904		SGL_RS18085	6.16772	6.05409	5.91625	6.04602		SGL_RS03930	3.43194	3.07137	3.07788	3.19373
SGL_RS18095	4.35225	5.1078	4.33789	4.59931		SGL_RS06710	0.478238	0.755211	1.28409	0.839181		SGL_RS18095	4.16486	3.59372	4.17991	3.9795		SGL_RS03920	3.46868	3.22992	3.10156	3.26672
SGL_RS18185	7.77949	7.86663	7.361	7.66904		SGL_RS16770	0.480638	1.18392	-0.110056	0.518168		SGL_RS18185	8.29759	8.335	8.17383	8.26881		SGL_RS03910	2.32734	1.52934	0.726684	1.52779
SGL_RS18205	10.4397	10.4243	10.2666	10.3769		SGL_RS06065	0.483104	1.15823	0.721223	0.787519		SGL_RS18205	9.66964	9.29426	9.33603	9.43331		SGL_RS03905	5.40429	5.08498	5.19704	5.22877
SGL_RS18255	8.17702	8.42182	7.92786	8.17557		SGL_RS07730	0.486196	1.42384	0.621418	0.843819		SGL_RS18255	7.00623	6.78392	6.64235	6.81083		SGL_RS03900	4.53371	4.22413	4.50687	4.42157
SGL_RS18260	9.33546	9.48049	9.0765	9.29748		SGL_RS17975	0.490225	0.526763	-0.636912	0.126692		SGL_RS18260	7.90564	7.68269	7.7407	7.77634		SGL_RS03895	4.09748	3.47905	4.15738	3.9113
SGL_RS18350	6.0331	6.42894	5.92496	6.129		SGL_RS12180	0.49035	2.31899	0.284045	1.03113		SGL_RS18350	6.61591	6.22004	6.62591	6.48729		SGL_RS03890	4.60939	4.56252	4.42745	4.53312
SGL_RS18355	3.57949	3.98103	3.55528	3.70527		SGL_RS06415	0.491983	1.77814	1.8006	1.35691		SGL_RS18355	4.54926	4.24127	4.34305	4.37786		SGL_RS03885	4.08112	3.82444	3.40146	3.76901
SGL_RS18675	5.95125	6.09468	5.66882	5.90492		SGL_RS04015	0.493158	1.11805	0.528915	0.713375		SGL_RS18675	5.77727	5.55307	5.71813	5.68282		SGL_RS19780	0.0421989	0.154958	-0.099513	0.0325479
SGL_RS18710	10.3417	10.2584	9.93394	10.178		SGL_RS13260	0.519302	0.264996	0.0129591	0.265753		SGL_RS18710	10.4074	10.1708	9.95957	10.1793		SGL_RS03825	6.79019	6.51858	6.61147	6.64008
SGL_RS18715	7.18391	7.27461	6.85125	7.10325		SGL_RS11015	0.52484	0.23962	-0.247414	0.172349		SGL_RS18715	7.33603	7.19382	7.03944	7.18976		SGL_RS16390	3.78163	3.55205	3.69027	3.67465
SGL_RS18765	4.71931	4.7693	4.64272	4.71045		SGL_RS11395	0.525659	1.88915	1.6595	1.3581		SGL_RS18765	5.49419	5.82683	5.13346	5.48483		SGL_RS16380	3.15916	2.91917	2.28774	2.78869
SGL_RS18950	4.80737	4.8945	5.2704	4.99076		SGL_RS10835	0.527139	1.99151	1.47256	1.3304		SGL_RS18950	5.30629	5.14016	4.14452	4.86366		SGL_RS16375	2.71315	1.79305	1.2824	1.92953
SGL_RS18960	6.53339	6.73899	6.70071	6.65769		SGL_RS15485	0.529989	-0.53697	0.0342847	0.00910125		SGL_RS18960	5.59384	6.0243	5.56486	5.72766		SGL_RS16360	0.808414	0.776171	1.36253	0.98237
SGL_RS18965	6.02869	5.94886	5.83754	5.93837		SGL_RS09845	0.534486	1.30612	-0.101347	0.579751		SGL_RS18965	5.61909	5.73528	5.59467	5.64968		SGL_RS16350	8.5354	8.24779	8.44012	8.40777
SGL_RS19590	4.57738	4.6405	4.34332	4.5204		SGL_RS00775	0.537487	2.69437	2.5643	1.93205		SGL_RS19590	4.69604	4.47324	3.55537	4.24155		SGL_RS16345	8.82769	8.61587	8.64078	8.69478
SGL_RS19605	7.58932	7.52208	7.51483	7.54208		SGL_RS01060	0.547658	1.18569	1.2834	1.00558		SGL_RS19605	7.72276	7.08637	6.89419	7.23444		SGL_RS16320	-1.38225	-2.68087	-2.15936	-2.07416
SGL_RS19960	6.16337	6.56366	6.02918	6.25207		SGL_RS17590	0.553841	-1.3916	-0.68796	-0.508573		SGL_RS19960	6.56382	6.18412	6.50854	6.41883		SGL_RS18640	1.11029	-2.40368	-0.473719	-0.589037
SGL_RS20030	7.36011	7.48732	7.03287	7.29343		SGL_RS08825	0.556833	2.13141	1.33788	1.34204		SGL_RS20030	7.09264	6.74313	6.81444	6.8834		SGL_RS18985	1.01637	2.13588	1.21197	1.45474
SGL_RS20075	7.36941	7.48864	7.16071	7.33959		SGL_RS11515	0.55735	1.39541	1.02289	0.991881		SGL_RS20075	7.13618	6.82276	6.75336	6.9041		SGL_RS16305	0.3133	0.921679	-0.378477	0.285501
SGL_RS20205	2.91277	2.79236	1.9023	2.53581		SGL_RS11250	0.559305	0.0813669	1.32411	0.654927		SGL_RS20205	2.03021	2.70036	2.10505	2.27854		SGL_RS16280	-0.544361	0.82805	0.729649	0.337779
						SGL_RS09630	0.568939	3.12035	3.34917	2.34615								SGL_RS16270	2.50649	2.23672	2.40631	2.38317
						SGL_RS00455	0.571747	0.243926	0.759069	0.524914								SGL_RS16245	-1.55761	0.237492	-0.653675	-0.65793
						SGL_RS19935	0.574404	0.241269	0.0154776	0.27705								SGL_RS16240	0.486669	-1.44236	-0.53879	-0.49816
						SGL_RS18905	0.578569	0.345975	0.125532	0.350025								SGL_RS14205	5.10137	5.13838	4.58361	4.94112
						SGL_RS06760	0.582942	0.297426	0.840974	0.573781								SGL_RS14200	7.658	7.41513	7.39908	7.49073
						SGL_RS15390	0.588304	1.11381	-0.0180305	0.56136								SGL_RS14195	7.0096	6.88288	6.85634	6.91627
						SGL_RS16195	0.60454	1.84175	0.430283	0.958857								SGL_RS14190	6.71126	6.59435	6.73013	6.67858
						SGL_RS15355	0.60471	-0.101689	-0.433877	0.023048								SGL_RS14185	6.73659	6.43023	6.42996	6.53226
						SGL_RS07235	0.606062	1.26954	1.10161	0.992405								SGL_RS14180	7.10333	6.85034	6.96707	6.97358
						SGL_RS09010	0.616566	-0.505533	1.08419	0.398406								SGL_RS14175	5.78052	5.54485	5.57941	5.63493
						SGL_RS19845	0.618131	0.0452724	1.22858	0.630662								SGL_RS14170	2.53804	1.05628	1.38034	1.65822
						SGL_RS08315	0.627731	1.55891	0.712994	0.966545								SGL_RS14165	0.720201	1.15214	1.15259	1.00831
						SGL_RS09875	0.629255	0.627762	-0.199467	0.352516								SGL_RS14160	1.04989	2.18286	0.943538	1.39209
						SGL_RS08810	0.630333	0.929936	1.04596	0.868743								SGL_RS14155	4.41255	4.331	4.04453	4.26269
						SGL_RS11590	0.635402	1.24599	0.195232	0.692208								SGL_RS14145	0.667867	0.985759	1.07661	0.91008
						SGL_RS07290	0.635441	-0.163145	-1.35796	-0.295222								SGL_RS14140	4.34008	3.91111	3.8232	4.0248
						SGL_RS15365	0.644869	-0.760201	-1.69593	-0.603755								SGL_RS02455	2.38687	2.41994	2.11841	2.3084
						SGL_RS19785	0.645121	-0.57485	1.6556	0.57529								SGL_RS02430	3.49057	3.66073	3.45623	3.53584
						SGL_RS18620	0.646574	1.39385	-0.316029	0.574797								SGL_RS02395	2.7312	1.96	2.32829	2.33983
						SGL_RS07415	0.655999	0.855281	-1.98374	-0.157488								SGL_RS02390	2.68117	2.03278	2.14794	2.2873
						SGL_RS13825	0.656103	0.85158	1.19309	0.900257								SGL_RS02380	6.7829	6.77492	6.92044	6.82609
						SGL_RS08185	0.659352	1.88319	1.03021	1.19092								SGL_RS02330	0.560368	0.289207	-0.144109	0.235155
						SGL_RS08705	0.681702	0.0755805	0.313989	0.35709								SGL_RS02325	0.93764	1.63686	1.67638	1.41696
						SGL_RS02325	0.684356	0.790438	1.18763	0.887475								SGL_RS02320	-0.312895	0.980922	0.199343	0.289123
						SGL_RS02915	0.694319	1.30797	0.679305	0.893865								SGL_RS02315	3.30083	1.97819	2.91731	2.73211
						SGL_RS19780	0.696062	0.60873	1.48969	0.931493								SGL_RS02310	3.78807	3.57041	3.75654	3.705
						SGL_RS00770	0.696661	-0.0558492	0.0517257	0.230846								SGL_RS02300	4.00635	3.9051	4.43802	4.11649
						SGL_RS01815	0.702405	1.8903	1.10803	1.23358								SGL_RS17785	2.05202	0.307729	1.66407	1.34127
						SGL_RS10040	0.702432	0.376703	-0.230897	0.282746								SGL_RS17780	2.67437	2.10444	2.34367	2.37416
						SGL_RS09405	0.703444	1.43839	1.94801	1.36328								SGL_RS17775	2.41886	1.96715	0.915884	1.7673
						SGL_RS08805	0.704124	0.793647	1.31756	0.938445								SGL_RS17765	3.18398	2.69995	2.73154	2.87182
						SGL_RS19725	0.705408	1.8839	1.33828	1.30919								SGL_RS17740	4.8013	4.55965	4.80992	4.72362
						SGL_RS08130	0.71058	0.353278	2.02285	1.0289								SGL_RS17735	1.31814	-0.288086	0.68933	0.573127
						SGL_RS02760	0.712628	1.65279	0.360855	0.908757								SGL_RS17700	4.4013	4.09128	4.05816	4.18358
						SGL_RS02920	0.712628	0.915446	0.967726	0.865267								SGL_RS17695	3.17433	3.45921	3.01661	3.21671
						SGL_RS17795	0.712878	-1.4529	-0.888515	-0.542846								SGL_RS17680	1.83775	0.903971	1.30061	1.34744
						SGL_RS19095	0.713761	0.330058	-0.64103	0.134263								SGL_RS17665	3.14918	2.91209	2.6429	2.90139
						SGL_RS15830	0.714493	-0.636376	-0.485376	-0.135753								SGL_RS17645	4.50866	3.84689	4.28257	4.21271
						SGL_RS18490	0.716366	1.13016	-3.10717	-0.420215								SGL_RS17640	2.81363	2.72683	2.22221	2.58756
						SGL_RS11960	0.720564	1.55681	-0.0120563	0.755107								SGL_RS16440	1.20458	1.50452	1.02107	1.24339
						SGL_RS17735	0.722142	-0.610828	0.389002	0.166772								SGL_RS16435	0.708668	-1.90775	-1.7547	-0.984595
						SGL_RS03140	0.722612	1.39385	-1.39403	0.240809								SGL_RS16430	0.188205	-0.832997	-0.553648	-0.39948
						SGL_RS14515	0.722996	-0.201812	0.816191	0.445792								SGL_RS16425	3.50473	3.46835	3.43042	3.46783
						SGL_RS07830	0.729029	0.473854	-0.0435344	0.38645								SGL_RS16420	3.9611	3.93093	3.92349	3.93851
						SGL_RS04570	0.731343	1.52985	1.51883	1.26001								SGL_RS16415	3.08072	2.20154	3.60245	2.96157
						SGL_RS15765	0.733896	1.31989	0.519558	0.857781								SGL_RS16410	0.942387	1.63277	-0.290286	0.761624
						SGL_RS01930	0.735281	1.30308	1.35752	1.13196								SGL_RS16405	3.74886	2.70989	3.07898	3.17925
						SGL_RS02215	0.735859	1.11643	1.37688	1.07639								SGL_RS16400	3.7571	3.22736	2.90769	3.29738
						SGL_RS14520	0.742078	0.0435587	1.35009	0.71191								SGL_RS13175	6.44108	6.36982	6.53042	6.44711
						SGL_RS00195	0.743001	0.883048	-0.574822	0.350409								SGL_RS13170	5.13786	4.87904	4.66701	4.89464
						SGL_RS01635	0.744018	1.23308	-1.2967	0.226799								SGL_RS19970	3.76988	2.86149	2.67844	3.10327
						SGL_RS08295	0.747643	-1.0869	0.815099	0.158615								SGL_RS19965	2.58565	2.46636	2.65099	2.56767
						SGL_RS07365	0.747975	0.51303	-0.127417	0.377863								SGL_RS13145	7.41403	7.03119	7.07372	7.17298
						SGL_RS04285	0.757994	2.09333	1.79018	1.54717								SGL_RS13135	2.92271	3.32464	3.45649	3.23462
						SGL_RS00190	0.758084	1.09227	1.08824	0.97953								SGL_RS13110	4.36373	4.3537	4.31162	4.34302
						SGL_RS13440	0.764456	0.504424	0.406028	0.558303								SGL_RS13105	6.06373	6.00156	6.08993	6.05174
						SGL_RS17375	0.765379	-1.15086	-1.34593	-0.577138								SGL_RS19955	5.18638	4.92585	5.31294	5.14172
						SGL_RS02415	0.773222	0.792761	1.71197	1.09265								SGL_RS13090	4.29399	3.90441	3.89299	4.03046
						SGL_RS07640	0.774964	-0.312011	1.64888	0.703945								SGL_RS13080	4.09839	3.95883	3.89202	3.98308
						SGL_RS16090	0.779004	1.67639	1.59211	1.34917								SGL_RS13075	4.84022	4.35423	4.35734	4.51726
						SGL_RS01990	0.781166	0.236276	0.740364	0.585935								SGL_RS13045	5.97638	5.60373	5.71682	5.76564
						SGL_RS00285	0.78813	1.81861	0.203603	0.936782								SGL_RS13040	4.84977	4.5505	4.59175	4.664
						SGL_RS17885	0.788798	-1.31182	-1.21164	-0.578222								SGL_RS16195	1.65162	2.52885	2.2091	2.12986
						SGL_RS01110	0.795996	-0.126681	-0.455988	0.0711092								SGL_RS16190	1.18341	1.88098	1.12732	1.39724
						SGL_RS07335	0.796143	1.19599	0.797588	0.929908								SGL_RS16185	1.29773	1.43391	1.54183	1.42449
						SGL_RS09045	0.798587	0.628326	0.758312	0.728408								SGL_RS16180	0.565005	0.236172	-0.187109	0.204689
						SGL_RS15800	0.799515	1.58724	1.65702	1.34793								SGL_RS16175	2.64458	2.77067	2.28726	2.5675
						SGL_RS10085	0.802604	1.27201	0.623326	0.899312								SGL_RS19095	1.54919	0.907483	0.47238	0.976351
						SGL_RS16640	0.807446	1.33073	0.858925	0.999033								SGL_RS16170	4.18053	3.88018	4.60766	4.22279
						SGL_RS10415	0.81376	1.17818	1.50242	1.16479								SGL_RS16165	0.533869	0.575906	0.876296	0.662024
						SGL_RS02830	0.81828	2.91443	2.49471	2.07581								SGL_RS16155	-1.16533	-0.132132	-1.41851	-0.905324
						SGL_RS16460	0.827443	1.47565	1.7196	1.3409								SGL_RS16145	0.418865	-0.762794	-2.4422	-0.928709
						SGL_RS10075	0.829423	1.33271	0.820333	0.994154								SGL_RS16140	-0.660375	-0.598263	-0.765781	-0.674806
						SGL_RS15945	0.833143	0.776511	-0.334973	0.424894								SGL_RS16110	1.80251	1.65894	1.30602	1.58916
						SGL_RS08015	0.833298	0.759036	0.894493	0.828942								SGL_RS16105	0.736204	0.890826	1.07486	0.900628
						SGL_RS12195	0.836565	2.01851	-0.0628741	0.930735								SGL_RS16095	3.91596	3.02273	2.78786	3.24218
						SGL_RS16205	0.853985	1.45874	0.336521	0.883082								SGL_RS16090	3.38659	3.20496	3.10615	3.23257
						SGL_RS11880	0.856544	0.833684	-0.850793	0.279812								SGL_RS16080	3.94284	3.4676	3.45024	3.62023
						SGL_RS04300	0.85961	0.397919	-0.241647	0.338627								SGL_RS16055	0.860827	0.283487	1.20684	0.783718
						SGL_RS00525	0.863096	0.684343	0.248596	0.598678								SGL_RS16050	1.90328	1.68385	1.62542	1.73752
						SGL_RS13465	0.86494	0.748388	0.556673	0.723334								SGL_RS19080	0.497723	2.13563	0.196859	0.943405
						SGL_RS07180	0.866688	2.489	1.53528	1.63032								SGL_RS09975	2.85631	3.63823	3.66577	3.38677
						SGL_RS00500	0.868259	0.51485	0.334084	0.572398								SGL_RS09970	3.71381	3.47785	3.06663	3.41943
						SGL_RS07075	0.870253	1.15277	0.857731	0.960252								SGL_RS09965	3.80149	3.28083	3.57853	3.55362
						SGL_RS01840	0.879109	0.626538	0.108104	0.537917								SGL_RS09940	1.28165	1.12231	-0.572969	0.61033
						SGL_RS01395	0.880124	1.51308	1.24852	1.21391								SGL_RS09905	0.849038	0.86871	1.88375	1.2005
						SGL_RS18900	0.89235	0.940323	0.79165	0.874774								SGL_RS19215	0.577504	1.3112	1.37496	1.08789
						SGL_RS14105	0.898826	0.431329	-0.727908	0.200749								SGL_RS09880	1.63339	1.95487	1.34329	1.64385
						SGL_RS04695	0.90416	1.91988	1.03037	1.2848								SGL_RS09865	3.29169	2.92878	3.07638	3.09895
						SGL_RS15345	0.904614	1.54158	0.680114	1.0421								SGL_RS09860	5.21858	4.92348	4.78422	4.97543
						SGL_RS14715	0.906119	2.38818	2.47701	1.92377								SGL_RS09855	0.840843	1.21374	-1.20589	0.2829
						SGL_RS11255	0.907476	0.912277	1.18673	1.00216								SGL_RS09850	2.03224	1.86814	1.88226	1.92754
						SGL_RS06950	0.908231	0.900883	1.01733	0.942148								SGL_RS09845	0.959156	1.21356	0.850751	1.00782
						SGL_RS15535	0.912169	1.13003	0.170148	0.737449								SGL_RS09835	3.98232	4.10737	3.05144	3.71371
						SGL_RS18140	0.921314	-0.896216	-1.24577	-0.40689								SGL_RS15220	4.91166	4.65395	4.70866	4.75809
						SGL_RS07650	0.92392	0.470799	0.525777	0.640166								SGL_RS15210	5.93581	5.83002	5.34621	5.70401
						SGL_RS07575	0.936947	0.571833	0.305157	0.604646								SGL_RS15205	3.63729	3.8651	3.6822	3.7282
						SGL_RS19145	0.937474	-1.06119	-0.793132	-0.305616								SGL_RS15180	1.52939	1.18599	1.47817	1.39785
						SGL_RS14000	0.939292	1.25888	1.51677	1.23831								SGL_RS15165	2.10579	2.27147	1.87106	2.08277
						SGL_RS17285	0.941447	0.875469	-0.460342	0.452191								SGL_RS15160	3.57553	3.29455	3.46503	3.44504
						SGL_RS08710	0.9451	0.658073	-0.250123	0.451017								SGL_RS15150	4.49537	3.94503	3.71122	4.05054
						SGL_RS16375	0.945903	0.818121	0.556433	0.773486								SGL_RS15110	1.7183	-0.9036	1.47315	0.762618
						SGL_RS08210	0.948073	1.19918	0.184476	0.777244								SGL_RS15105	3.06471	2.28346	2.87636	2.74151
						SGL_RS00245	0.948077	0.0655585	1.04921	0.687616								SGL_RS15100	5.37934	5.20514	5.16872	5.25107
						SGL_RS05480	0.951198	0.819077	0.353268	0.707848								SGL_RS08275	6.65342	6.41503	6.61939	6.56261
						SGL_RS08855	0.951559	1.24859	1.82586	1.342								SGL_RS08270	4.85606	4.80086	5.01849	4.8918
						SGL_RS01335	0.956728	1.17477	1.36282	1.16477								SGL_RS08265	3.01465	3.62023	3.60349	3.41279
						SGL_RS04960	0.958695	1.88591	1.23656	1.36039								SGL_RS08250	3.09453	3.04875	3.07431	3.07253
						SGL_RS17595	0.959904	-0.276648	0.667716	0.450324								SGL_RS08245	3.92743	3.86668	3.57304	3.78905
						SGL_RS01605	0.960755	-0.701975	-0.726229	-0.155816								SGL_RS08240	6.33278	5.89412	6.07546	6.10079
						SGL_RS18135	0.962885	0.904822	0.564266	0.810658								SGL_RS08225	7.93993	7.94276	7.77443	7.88571
						SGL_RS02140	0.964735	1.94769	1.76306	1.5585								SGL_RS08215	2.28474	2.25532	1.92414	2.15473
						SGL_RS11985	0.965629	1.4398	1.27195	1.22579								SGL_RS08210	0.684448	0.310627	-2.64897	-0.551298
						SGL_RS15680	0.966346	1.19857	0.165266	0.776727								SGL_RS08180	4.27596	3.51662	3.74611	3.84623
						SGL_RS07735	0.966837	1.20269	0.863933	1.01115								SGL_RS08175	3.2412	3.19366	2.89203	3.10896
						SGL_RS01795	0.967993	0.830569	0.643593	0.814052								SGL_RS08170	2.74732	2.52293	2.31734	2.5292
						SGL_RS15380	0.975199	1.25098	0.651539	0.959238								SGL_RS08160	5.13841	5.11287	5.64927	5.30018
						SGL_RS20245	0.976716	0.450046	-0.959747	0.155672								SGL_RS08155	4.85886	5.06529	4.91885	4.94767
						SGL_RS17020	0.977311	0.513998	0.835758	0.775689								SGL_RS07310	4.03664	3.78032	4.28604	4.03433
						SGL_RS00025	0.978958	2.45863	2.05543	1.83101								SGL_RS07305	4.29265	3.74318	4.22224	4.08602
						SGL_RS08670	0.984403	2.01124	0.756849	1.25083								SGL_RS07300	4.61449	4.101	4.61262	4.4427
						SGL_RS17220	0.985647	3.11208	0.190931	1.42955								SGL_RS07295	0.240605	1.87232	1.46935	1.19409
						SGL_RS00745	0.991749	1.80709	1.2445	1.34778								SGL_RS07280	1.92001	1.76157	1.54444	1.74201
						SGL_RS09425	0.992899	0.621433	-0.520654	0.36456								SGL_RS07240	3.62154	3.89484	3.74958	3.75532
						SGL_RS20010	0.995802	-2.27742	-1.47935	-0.92032								SGL_RS07235	3.07496	2.1091	3.06141	2.74849
						SGL_RS16875	1.00213	1.11309	-0.977384	0.379279								SGL_RS07230	3.0217	3.01719	2.88216	2.97368
						SGL_RS13985	1.00719	1.45271	0.842112	1.10067								SGL_RS07205	4.45807	4.93457	4.40634	4.59966
						SGL_RS16765	1.01021	2.11799	0.799652	1.30929								SGL_RS19815	4.43059	5.33759	4.53766	4.76861
						SGL_RS10105	1.01536	1.83797	1.159	1.33744								SGL_RS07180	2.16778	1.97297	2.02844	2.0564
						SGL_RS14165	1.01657	2.06336	1.81502	1.63165								SGL_RS07145	2.57847	2.62717	2.88952	2.69839
						SGL_RS10210	1.02003	2.5805	2.78433	2.12829								SGL_RS07140	3.77	3.43379	3.58208	3.59529
						SGL_RS17780	1.02256	0.347609	0.14911	0.506425								SGL_RS07130	4.01079	3.75448	3.63448	3.79992
						SGL_RS17015	1.02316	0.601292	0.602464	0.742307								SGL_RS14755	3.95254	3.5446	3.78327	3.76014
						SGL_RS06390	1.02724	1.58942	1.3348	1.31715								SGL_RS14750	6.15942	5.93573	6.2337	6.10962
						SGL_RS00595	1.02903	0.618736	1.17476	0.940842								SGL_RS14740	3.9327	3.6958	3.59575	3.74142
						SGL_RS18935	1.03657	0.278252	2.27005	1.19496								SGL_RS14880	5.6594	5.49489	5.45007	5.53479
						SGL_RS16715	1.04052	0.966905	0.125801	0.711076								SGL_RS16880	1.14885	1.87572	1.50394	1.5095
						SGL_RS16940	1.04121	0.828904	0.918582	0.929564								SGL_RS16875	1.41365	-0.217915	0.754322	0.650019
						SGL_RS15340	1.04409	1.21963	0.906918	1.05688								SGL_RS16870	4.68806	4.38014	4.31918	4.46246
						SGL_RS19840	1.04861	0.240827	1.84071	1.04338								SGL_RS16860	6.74579	6.71355	6.46628	6.64187
						SGL_RS07080	1.0507	1.20816	1.46819	1.24235								SGL_RS16850	3.62835	3.14043	3.8303	3.53302
						SGL_RS19900	1.05886	0.0584647	0.399303	0.505542								SGL_RS16845	3.99762	3.28904	3.39993	3.5622
						SGL_RS19435	1.05943	2.05756	1.43224	1.51641								SGL_RS16805	3.70743	2.74721	2.51089	2.98851
						SGL_RS14765	1.07263	1.5498	1.40723	1.34322								SGL_RS16800	5.91374	5.50336	5.613	5.6767
						SGL_RS01665	1.07398	1.71669	1.51889	1.43652								SGL_RS11455	5.73015	5.31827	5.53138	5.5266
						SGL_RS17965	1.07581	-1.46314	-0.296162	-0.227829								SGL_RS11410	1.97474	2.38015	2.52674	2.29387
						SGL_RS14840	1.07592	0.728048	0.426789	0.743586								SGL_RS11405	1.9549	1.75289	1.51955	1.74245
						SGL_RS16890	1.07834	0.445427	0.877005	0.800257								SGL_RS11400	1.55686	2.67385	-1.2757	0.985005
						SGL_RS18840	1.08679	1.64766	1.53933	1.42459								SGL_RS11385	1.826	2.66865	1.77103	2.08856
						SGL_RS19215	1.08731	0.890182	1.34283	1.10677								SGL_RS11380	2.07805	1.70376	1.85656	1.87946
						SGL_RS06640	1.10134	2.59552	1.66432	1.78706								SGL_RS11325	4.38574	4.20021	4.3135	4.29982
						SGL_RS01000	1.12127	2.31156	1.99064	1.80783								SGL_RS11320	2.20198	2.64535	2.90579	2.58437
						SGL_RS10400	1.12142	1.92317	1.10796	1.38418								SGL_RS11290	5.27676	4.95301	5.11394	5.11457
						SGL_RS00255	1.1245	0.925387	1.1243	1.05807								SGL_RS11285	4.35349	4.37436	4.49266	4.40683
						SGL_RS19950	1.13012	1.64342	0.981549	1.2517								SGL_RS03505	5.84468	5.8371	5.80145	5.82774
						SGL_RS15215	1.13269	0.713771	0.924289	0.923582								SGL_RS03495	4.51027	4.29179	4.32894	4.377
						SGL_RS15935	1.13323	0.832837	1.09013	1.01874								SGL_RS03480	4.52486	4.4432	3.60665	4.19157
						SGL_RS07405	1.13437	1.04878	1.2864	1.15652								SGL_RS03475	4.11041	4.00445	4.20378	4.10621
						SGL_RS13165	1.13475	1.35568	0.942326	1.14425								SGL_RS03470	4.49154	4.0852	4.43515	4.3373
						SGL_RS02750	1.14293	1.5099	1.03267	1.2285								SGL_RS03460	3.33254	3.23573	3.48711	3.3518
						SGL_RS14295	1.14423	1.36632	1.44025	1.31693								SGL_RS03455	2.86223	2.04423	2.82223	2.57623
						SGL_RS18670	1.14436	0.614043	1.18042	0.979608								SGL_RS03450	3.01231	2.7187	2.95787	2.89629
						SGL_RS17775	1.14522	-1.22901	-0.65025	-0.244681								SGL_RS03440	6.90176	6.65478	6.77729	6.77794
						SGL_RS19000	1.14863	1.74941	2.26522	1.72109								SGL_RS03420	2.83281	3.03853	2.83723	2.90286
						SGL_RS03260	1.15132	0.878904	0.835092	0.955107								SGL_RS03410	1.32346	1.5824	1.82648	1.57744
						SGL_RS00240	1.15199	-1.14715	1.84223	0.615689								SGL_RS03405	6.87899	6.5487	6.5142	6.6473
						SGL_RS15425	1.1607	2.59949	1.86352	1.87457								SGL_RS03375	2.39608	1.5829	2.09295	2.02397
						SGL_RS13995	1.1608	2.06199	0.673364	1.29872								SGL_RS12530	3.91417	4.39053	3.94915	4.08462
						SGL_RS15870	1.16402	1.89259	1.42953	1.49538								SGL_RS12525	4.36911	3.95072	3.98919	4.10301
						SGL_RS07025	1.1646	2.08785	0.723102	1.32518								SGL_RS04980	5.32995	4.97194	4.56414	4.95534
						SGL_RS03375	1.16552	2.32947	2.02187	1.83895								SGL_RS04975	5.75805	5.28031	5.77131	5.60322
						SGL_RS08070	1.16654	1.69704	0.596026	1.1532								SGL_RS04970	4.30922	4.12839	4.43293	4.29018
						SGL_RS17815	1.16687	0.0750301	-1.32535	-0.0278186								SGL_RS04960	1.75026	2.21543	1.53712	1.83427
						SGL_RS15615	1.16834	-0.341062	-0.63349	0.0645954								SGL_RS04955	1.33914	0.206126	0.621698	0.722322
						SGL_RS11500	1.17182	1.81872	1.07317	1.35457								SGL_RS04950	3.52238	3.44275	3.8528	3.60597
						SGL_RS00415	1.17507	1.43529	-0.215617	0.798248								SGL_RS04895	5.69113	5.44253	5.52763	5.55376
						SGL_RS15505	1.18129	-1.6102	1.42861	0.333233								SGL_RS04870	3.67449	3.53578	3.10513	3.43847
						SGL_RS09940	1.18201	0.578548	-0.562759	0.399268								SGL_RS04865	2.67902	2.82028	2.64633	2.71521
						SGL_RS12090	1.18244	1.48539	0.932661	1.20016								SGL_RS04860	6.00176	5.78029	5.80034	5.86079
						SGL_RS14130	1.20142	0.0344158	-0.632873	0.200987								SGL_RS18685	4.18635	3.95236	4.13542	4.09138
						SGL_RS18200	1.20207	1.75008	0.893504	1.28188								SGL_RS04845	3.64217	3.44024	3.5987	3.56037
						SGL_RS09685	1.20553	-0.411034	-0.771202	0.00776537								SGL_RS04840	6.38015	6.2802	6.06572	6.24202
						SGL_RS12725	1.20648	1.56626	1.25536	1.3427								SGL_RS04315	2.83203	2.50031	2.30214	2.54483
						SGL_RS09570	1.21376	0.944227	-0.266769	0.630407								SGL_RS04310	2.87136	1.9089	2.0504	2.27689
						SGL_RS16895	1.21533	1.35791	1.36133	1.31153								SGL_RS04300	0.580411	0.287774	0.485736	0.451307
						SGL_RS09455	1.21585	1.6472	1.18716	1.35007								SGL_RS04295	1.63722	2.11555	2.1072	1.95333
						SGL_RS13150	1.21639	3.05787	2.59143	2.28856								SGL_RS04290	0.443953	-0.425209	-1.70834	-0.5632
						SGL_RS11600	1.22155	1.44542	1.27345	1.31347								SGL_RS04285	1.91281	1.75709	1.87366	1.84786
						SGL_RS11805	1.22464	2.32428	0.822108	1.45701								SGL_RS04235	3.37342	2.82791	3.23307	3.1448
						SGL_RS09200	1.23046	1.74061	1.2823	1.41779								SGL_RS03810	3.40916	3.50124	3.45858	3.45632
						SGL_RS18060	1.23295	1.21949	0.823066	1.09184								SGL_RS03805	3.57516	3.666	3.85791	3.69969
						SGL_RS01945	1.23328	1.96192	1.67178	1.62233								SGL_RS03800	3.87036	4.2624	4.63154	4.25477
						SGL_RS20135	1.2342	1.81924	1.24657	1.43334								SGL_RS03785	4.91847	4.86733	4.93504	4.90695
						SGL_RS06975	1.23502	-1.28599	0.774809	0.241282								SGL_RS03780	6.67539	6.58013	6.54032	6.59861
						SGL_RS00680	1.23636	1.25327	1.16727	1.21897								SGL_RS03770	4.97204	4.80952	4.91594	4.89917
						SGL_RS19395	1.24088	-0.250246	0.598589	0.52974								SGL_RS03765	3.94993	3.62083	4.06217	3.87764
						SGL_RS07580	1.24235	2.34722	2.08467	1.89141								SGL_RS03755	5.86567	5.54079	5.68488	5.69711
						SGL_RS07050	1.24273	2.25193	1.91379	1.80282								SGL_RS02890	8.74095	8.48107	8.37484	8.53229
						SGL_RS16065	1.24309	1.37685	1.07211	1.23068								SGL_RS02880	8.25971	7.72896	7.87934	7.956
						SGL_RS00185	1.24314	0.38961	0.859636	0.830796								SGL_RS02875	7.69692	7.28267	7.46989	7.48316
						SGL_RS08350	1.24324	0.0442416	0.707315	0.664933								SGL_RS02870	5.91989	5.57117	5.98408	5.82505
						SGL_RS01645	1.24812	0.364263	0.124588	0.578991								SGL_RS02865	4.42906	4.13233	4.15918	4.24019
						SGL_RS01010	1.24933	0.660953	0.669648	0.859978								SGL_RS02850	3.84844	4.24478	4.21584	4.10302
						SGL_RS09785	1.26408	1.65822	1.7485	1.55693								SGL_RS02840	4.76734	4.48678	4.44391	4.56601
						SGL_RS01030	1.27556	2.1915	1.94744	1.80483								SGL_RS02835	1.73045	1.55166	1.27696	1.51969
						SGL_RS06385	1.291	0.851161	1.4798	1.20732								SGL_RS02770	3.4297	3.53442	3.3252	3.42977
						SGL_RS09020	1.29221	1.84941	1.48228	1.5413								SGL_RS02750	0.598066	1.07074	1.4096	1.02613
						SGL_RS12555	1.29311	1.49674	1.28321	1.35769								SGL_RS02745	1.71593	0.230096	2.07382	1.33995
						SGL_RS19755	1.29559	1.47252	1.14977	1.30596								SGL_RS02290	3.07546	3.17982	2.78695	3.01407
						SGL_RS12645	1.29591	2.7151	1.80245	1.93782								SGL_RS02265	4.24984	4.20136	4.43806	4.29642
						SGL_RS00250	1.29941	2.30973	1.59981	1.73632								SGL_RS02260	1.89205	2.45495	1.78043	2.04248
						SGL_RS02640	1.30314	1.36559	1.91743	1.52872								SGL_RS02255	0.802165	0.575734	-1.46842	-0.030172
						SGL_RS06435	1.30434	0.534038	0.643772	0.827384								SGL_RS02235	5.51817	4.91003	5.36121	5.26313
						SGL_RS19990	1.30485	1.06482	0.667577	1.01241								SGL_RS02230	5.58747	5.25237	5.30123	5.38036
						SGL_RS15180	1.30661	0.860837	1.58958	1.25235								SGL_RS02220	4.11599	3.65844	3.71452	3.82965
						SGL_RS06380	1.3107	1.1704	0.62488	1.03533								SGL_RS02205	3.96654	4.15158	4.1838	4.10064
						SGL_RS01530	1.3119	-1.79036	1.21253	0.244689								SGL_RS02200	4.71832	4.38883	4.44875	4.51863
						SGL_RS14795	1.3122	1.68641	1.44899	1.48253								SGL_RS02195	3.8255	3.12405	3.66996	3.53984
						SGL_RS08700	1.31483	1.76265	1.06127	1.37958								SGL_RS02175	4.75454	4.42747	4.51441	4.56548
						SGL_RS00550	1.31567	1.35674	1.63352	1.43531								SGL_RS02170	1.82388	2.3235	2.22519	2.12419
						SGL_RS03235	1.31951	1.288	0.6946	1.1007								SGL_RS02165	2.73169	3.05699	2.71716	2.83528
						SGL_RS10365	1.32299	0.911695	1.10698	1.11389								SGL_RS02155	1.34576	1.30865	0.542612	1.06567
						SGL_RS11390	1.32565	0.770609	1.71312	1.26979								SGL_RS02145	3.23454	3.01209	3.4785	3.24171
						SGL_RS17705	1.32573	-0.967129	0.365615	0.241405								SGL_RS05675	3.38435	2.09001	2.56626	2.68021
						SGL_RS00795	1.32589	1.02687	1.03353	1.12876								SGL_RS05655	3.75484	3.81884	3.65146	3.74171
						SGL_RS14330	1.32741	2.21157	1.71696	1.75198								SGL_RS05650	5.22943	4.7998	4.74551	4.92491
						SGL_RS17600	1.32831	0.140622	0.58111	0.683346								SGL_RS05615	3.92537	3.66101	3.8429	3.80976
						SGL_RS07420	1.32919	1.95974	1.1477	1.47888								SGL_RS05605	2.75141	2.43672	2.2476	2.47858
						SGL_RS01785	1.3297	1.99547	1.42372	1.58296								SGL_RS05590	2.70654	3.06105	1.81306	2.52688
						SGL_RS05070	1.3376	0.355259	0.755139	0.815999								SGL_RS05585	2.22678	1.17693	1.56612	1.65661
						SGL_RS00715	1.3387	1.80061	1.48251	1.54061								SGL_RS05580	1.97784	2.22226	0.00551497	1.40187
						SGL_RS18825	1.34301	1.42868	0.0289199	0.933536								SGL_RS05575	3.22216	2.93646	3.00786	3.05549
						SGL_RS00105	1.34859	1.33265	0.859393	1.18021								SGL_RS05570	1.04956	0.128724	0.846826	0.675035
						SGL_RS11890	1.34988	2.22368	2.16002	1.91119								SGL_RS05565	1.91879	0.265299	0.268494	0.817527
						SGL_RS02000	1.35082	1.69043	1.48736	1.50954								SGL_RS05535	3.34162	3.64035	3.18749	3.38982
						SGL_RS08285	1.35734	1.19944	2.5642	1.70699								SGL_RS11080	3.5431	3.38954	3.31769	3.41678
						SGL_RS10955	1.36018	1.97048	1.89656	1.74241								SGL_RS11065	7.00778	6.72282	6.91997	6.88353
						SGL_RS16035	1.36234	1.3871	1.42049	1.38998								SGL_RS11060	4.86486	4.79995	4.49754	4.72078
						SGL_RS17920	1.36464	0.0831071	0.228616	0.558788								SGL_RS11055	4.4148	4.20537	4.65692	4.4257
						SGL_RS08065	1.36511	1.51387	1.72239	1.53379								SGL_RS11010	2.11384	3.0175	2.45572	2.52902
						SGL_RS08290	1.37158	1.12092	0.952179	1.14823								SGL_RS19900	-1.66256	-0.562421	-0.10047	-0.775149
						SGL_RS16265	1.37186	1.60937	0.264769	1.082								SGL_RS10945	2.01845	2.17296	1.9026	2.03134
						SGL_RS14245	1.37249	2.16954	2.41356	1.9852								SGL_RS10925	10.6695	10.469	10.53	10.5562
						SGL_RS10825	1.37412	0.812331	0.727635	0.971362								SGL_RS10920	6.54429	6.48893	6.51241	6.51521
						SGL_RS15415	1.37475	1.80589	0.469933	1.21686								SGL_RS10915	2.80807	2.66942	2.55098	2.67615
						SGL_RS09905	1.37884	0.954114	0.719773	1.01758								SGL_RS10910	3.27059	2.92673	3.00552	3.06761
						SGL_RS01935	1.38036	2.06074	1.14752	1.52954								SGL_RS10905	4.28746	3.85853	4.00859	4.05152
						SGL_RS10360	1.38147	0.841191	1.2718	1.16482								SGL_RS18180	3.54394	2.54478	2.8282	2.97231
						SGL_RS11865	1.38336	1.32731	1.5396	1.41676								SGL_RS18120	1.82769	1.15534	1.62099	1.53467
						SGL_RS01570	1.386	1.47994	1.67877	1.5149								SGL_RS18115	2.81399	1.99768	2.33605	2.38257
						SGL_RS18240	1.38685	1.75999	1.17382	1.44022								SGL_RS18110	4.82056	4.30783	4.97418	4.70086
						SGL_RS10610	1.38951	1.13026	1.00656	1.17544								SGL_RS06095	7.35187	7.02163	6.98133	7.11828
						SGL_RS07285	1.39201	1.67297	1.45214	1.50571								SGL_RS05990	2.8908	2.91497	2.01364	2.60647
						SGL_RS05400	1.39324	1.88428	1.34293	1.54015								SGL_RS05960	3.37461	3.18087	3.04442	3.19997
						SGL_RS01995	1.39362	1.48797	1.29274	1.39144								SGL_RS05955	2.8894	2.57662	2.62911	2.69838
						SGL_RS08110	1.39818	1.79665	1.48394	1.55959								SGL_RS05950	5.63096	5.46762	5.54008	5.54622
						SGL_RS14660	1.39985	1.93978	0.860313	1.39998								SGL_RS06810	6.88695	6.8679	6.93034	6.89506
						SGL_RS17710	1.39999	-0.0650533	1.28948	0.874804								SGL_RS06785	4.23284	4.29676	3.81663	4.11541
						SGL_RS13720	1.40022	2.33617	1.64011	1.79217								SGL_RS06765	2.71062	2.76211	2.54928	2.67401
						SGL_RS12970	1.40221	2.1868	1.2152	1.6014								SGL_RS06760	0.759337	0.688397	-0.468493	0.326414
						SGL_RS05565	1.40265	0.821898	0.34334	0.855962								SGL_RS06715	3.65916	3.11434	3.16692	3.31347
						SGL_RS02945	1.40449	1.59788	-1.33673	0.555213								SGL_RS06685	5.49056	5.42758	5.4025	5.44021
						SGL_RS19330	1.40479	1.26228	-1.47203	0.398347								SGL_RS06665	4.33031	3.93914	3.90708	4.05884
						SGL_RS00785	1.41146	1.32442	0.595147	1.11034								SGL_RS06660	4.2325	3.7974	4.03181	4.02057
						SGL_RS11135	1.41902	0.596916	1.79036	1.26877								SGL_RS06635	4.2248	4.05175	4.16679	4.14778
						SGL_RS15165	1.4276	1.48265	1.20313	1.37113								SGL_RS08450	3.908	3.51809	2.13319	3.18642
						SGL_RS09880	1.42866	0.64961	2.16393	1.41407								SGL_RS08420	3.28967	3.33882	3.32616	3.31821
						SGL_RS00670	1.43069	1.23221	0.967202	1.21003								SGL_RS08385	4.35428	4.32002	4.286	4.3201
						SGL_RS18485	1.43314	1.91755	1.03396	1.46155								SGL_RS18790	4.91298	4.36697	4.73304	4.671
						SGL_RS16685	1.43348	0.849934	-0.264003	0.673138								SGL_RS08355	1.83995	1.75264	1.74907	1.78055
						SGL_RS17730	1.4337	1.37553	0.581291	1.13017								SGL_RS08350	2.89856	2.66128	2.32643	2.62876
						SGL_RS12080	1.43692	2.27298	0.589843	1.43325								SGL_RS08345	3.88797	3.21958	3.16105	3.42286
						SGL_RS05190	1.44339	1.73633	1.78313	1.65428								SGL_RS08340	1.27949	1.00213	1.82808	1.3699
						SGL_RS05455	1.44456	1.87453	2.24838	1.85582								SGL_RS08335	0.540924	0.805785	0.798286	0.714998
						SGL_RS15960	1.4465	1.44078	1.38113	1.4228								SGL_RS08330	-0.118996	1.98799	1.42384	1.09761
						SGL_RS10035	1.4469	1.82477	1.44827	1.57331								SGL_RS08325	-0.171786	-0.645245	-1.31246	-0.709829
						SGL_RS20235	1.44854	1.01716	1.80371	1.42314								SGL_RS08315	1.95261	1.68791	1.50661	1.71571
						SGL_RS00890	1.44959	1.59216	0.636658	1.22614								SGL_RS10785	2.06647	1.77794	1.7991	1.88117
						SGL_RS15565	1.44995	0.909054	1.16945	1.17615								SGL_RS10765	3.1532	2.88477	3.23666	3.09154
						SGL_RS00485	1.45011	1.47143	1.87355	1.59836								SGL_RS10755	-0.434984	0.729671	-0.444141	-0.0498178
						SGL_RS07755	1.45361	2.02382	1.77403	1.75049								SGL_RS10750	-0.893646	-3.50499	-1.26764	-1.88876
						SGL_RS00650	1.45417	1.88863	-0.201387	1.04714								SGL_RS10720	4.57929	4.6688	4.64158	4.62989
						SGL_RS11400	1.46409	1.58798	-0.618116	0.811316								SGL_RS10705	0.207793	1.82195	-0.662501	0.455746
						SGL_RS06395	1.46579	1.07901	0.526916	1.0239								SGL_RS10645	2.81617	2.6805	2.95022	2.81563
						SGL_RS03000	1.46683	0.500434	-1.09595	0.290439								SGL_RS10630	6.21461	5.92226	6.00325	6.04671
						SGL_RS04395	1.47067	2.36069	1.66086	1.83074								SGL_RS10620	5.58612	5.31547	5.74912	5.55024
						SGL_RS16170	1.47088	2.19029	1.93814	1.86643								SGL_RS03345	5.14228	5.01312	5.27631	5.1439
						SGL_RS06550	1.47114	1.39283	0.235462	1.03314								SGL_RS03340	3.74077	4.26526	4.23177	4.07927
						SGL_RS03500	1.47117	1.20111	0.0455003	0.905927								SGL_RS03335	4.00189	3.82015	4.03759	3.95321
						SGL_RS00440	1.47187	1.58509	1.29725	1.4514								SGL_RS03330	5.69834	5.38215	5.27252	5.45101
						SGL_RS19655	1.47598	1.49728	0.728919	1.23406								SGL_RS03315	5.1989	4.60754	4.75828	4.85491
						SGL_RS09740	1.47638	2.3731	0.708653	1.51938								SGL_RS03290	6.50338	6.48223	6.30641	6.43067
						SGL_RS10225	1.47669	1.66934	1.50351	1.54985								SGL_RS03285	4.77957	5.1442	4.47211	4.79863
						SGL_RS19275	1.48077	-0.0587164	0.0612329	0.494429								SGL_RS03270	6.43275	6.28951	6.06093	6.26106
						SGL_RS10435	1.48365	0.832292	-0.887134	0.476268								SGL_RS03265	7.70484	7.64469	7.51013	7.61989
						SGL_RS17040	1.48394	2.11889	1.62916	1.744								SGL_RS03255	5.25873	4.91433	5.20021	5.12443
						SGL_RS00490	1.4848	1.34022	1.83221	1.55241								SGL_RS03250	6.15345	5.91597	6.06088	6.04343
						SGL_RS08390	1.48578	2.22634	1.34153	1.68455								SGL_RS03230	1.84075	2.0342	2.60007	2.15834
						SGL_RS17720	1.48621	0.763904	1.28995	1.18002								SGL_RS03220	3.90985	3.8442	3.47178	3.74195
						SGL_RS19680	1.49369	1.52125	1.56177	1.52557								SGL_RS01970	0.0697407	-1.56058	-1.10933	-0.866723
						SGL_RS07635	1.49448	0.528464	1.01046	1.01113								SGL_RS01965	-0.684881	-2.04104	-0.685317	-1.13708
						SGL_RS19320	1.50043	1.49364	1.83899	1.61102								SGL_RS01955	1.24363	1.50393	-0.250411	0.832383
						SGL_RS16695	1.50096	1.35322	0.45605	1.10341								SGL_RS01950	1.35085	0.298986	0.999805	0.883213
						SGL_RS16745	1.5017	1.31579	1.11509	1.31086								SGL_RS01920	2.0083	1.84347	1.59956	1.81711
						SGL_RS15835	1.50344	1.07823	0.909808	1.16383								SGL_RS01905	5.08169	4.62596	4.60668	4.77144
						SGL_RS08795	1.50584	1.53726	0.761767	1.26829								SGL_RS01900	4.61055	4.35106	4.69715	4.55292
						SGL_RS01775	1.50989	1.5601	0.528421	1.19947								SGL_RS09785	3.14111	2.88111	2.42567	2.81596
						SGL_RS04630	1.50993	1.45795	1.53489	1.50092								SGL_RS09780	3.47255	2.52201	3.06602	3.0202
						SGL_RS11385	1.51099	1.07059	0.792207	1.12459								SGL_RS09760	5.446	4.72014	4.81262	4.99292
						SGL_RS05600	1.51119	1.81054	1.389	1.57025								SGL_RS09755	5.18941	4.89693	5.00487	5.0304
						SGL_RS04185	1.51756	1.72366	1.67557	1.63893								SGL_RS09750	4.05908	4.23696	3.49546	3.9305
						SGL_RS10405	1.51772	1.11019	0.68473	1.10421								SGL_RS09745	4.11706	3.69649	3.63884	3.81746
						SGL_RS03620	1.51899	1.84016	1.32986	1.563								SGL_RS09740	2.41193	2.9669	3.09073	2.82319
						SGL_RS06430	1.52188	0.975274	1.65623	1.38446								SGL_RS09730	1.74046	2.72933	1.36397	1.94458
						SGL_RS03320	1.523	1.51276	1.10159	1.37912								SGL_RS09725	3.07565	3.58384	3.5932	3.41756
						SGL_RS13265	1.52497	1.65638	0.639521	1.27362								SGL_RS09700	4.26633	3.67559	4.11555	4.01916
						SGL_RS17325	1.52784	1.06376	0.821722	1.13777								SGL_RS09695	2.67244	2.67098	2.26287	2.53543
						SGL_RS19910	1.52854	1.34879	0.827556	1.23496								SGL_RS09690	0.536765	0.939427	0.459449	0.645214
						SGL_RS20140	1.52952	2.76485	0.974673	1.75635								SGL_RS09685	1.49848	1.75034	1.28065	1.50982
						SGL_RS05175	1.53001	-1.44983	0.120311	0.0668316								SGL_RS09680	3.09998	3.54279	2.99703	3.21326
						SGL_RS09540	1.53177	2.01807	1.74221	1.76402								SGL_RS09655	6.32497	5.90726	6.30279	6.17834
						SGL_RS07860	1.53197	1.14376	1.14168	1.27247								SGL_RS09640	4.06038	3.75284	3.89191	3.90171
						SGL_RS08260	1.53498	1.99455	1.36047	1.63								SGL_RS09630	2.87367	2.90552	2.75717	2.84545
						SGL_RS14740	1.53499	1.75666	1.39177	1.56114								SGL_RS09625	1.52737	0.782486	0.695182	1.00168
						SGL_RS09575	1.53741	2.37702	-0.405348	1.1697								SGL_RS09620	2.17382	1.43473	0.497319	1.36862
						SGL_RS16270	1.5402	1.74799	1.1766	1.48826								SGL_RS10160	6.00543	5.72973	5.87746	5.87087
						SGL_RS09890	1.54072	3.12895	1.57735	2.08234								SGL_RS10145	4.40901	4.29822	4.89452	4.53391
						SGL_RS16175	1.54775	2.09597	1.75974	1.80115								SGL_RS10135	6.15797	6.03604	5.77455	5.98952
						SGL_RS04220	1.55002	1.56269	0.349628	1.15411								SGL_RS10105	1.19126	1.13036	1.1148	1.14547
						SGL_RS02395	1.5506	2.44857	2.08158	2.02692								SGL_RS20245	2.40192	-0.0239473	0.960911	1.11296
						SGL_RS15980	1.55823	1.39575	1.41904	1.45767								SGL_RS10090	0.122062	0.745411	1.25582	0.707765
						SGL_RS09720	1.55881	2.58246	1.73066	1.95731								SGL_RS10080	2.22805	2.45332	1.63943	2.10694
						SGL_RS05995	1.56149	2.13919	0.840361	1.51368								SGL_RS10075	1.12017	1.04331	1.16295	1.10881
						SGL_RS02960	1.56191	1.93054	2.03164	1.84136								SGL_RS10060	3.37606	3.4784	3.12817	3.32754
						SGL_RS09775	1.56625	2.12104	1.53328	1.74019								SGL_RS10055	-1.89605	-3.75131	-0.929416	-2.19226
						SGL_RS03410	1.5679	1.40532	1.4435	1.47224								SGL_RS10020	1.68593	1.61822	1.05085	1.45166
						SGL_RS20115	1.56824	3.48482	2.87543	2.64283								SGL_RS09990	4.32626	4.18059	3.65375	4.05353
						SGL_RS06180	1.57077	1.75044	2.2261	1.8491								SGL_RS09985	3.32261	2.80052	3.43552	3.18622
						SGL_RS14835	1.57099	1.23101	1.78803	1.53001								SGL_RS07125	3.2878	3.16104	3.023	3.15728
						SGL_RS04225	1.57349	1.5448	0.332659	1.15032								SGL_RS07115	5.6774	5.45338	5.21009	5.44696
						SGL_RS01505	1.5763	1.46835	0.621811	1.22215								SGL_RS07090	3.67758	3.31571	3.41974	3.47101
						SGL_RS05170	1.57762	1.60038	1.00264	1.39355								SGL_RS07085	2.9945	2.68861	2.5534	2.7455
						SGL_RS03630	1.58047	2.31281	1.64004	1.84444								SGL_RS07075	1.55825	1.16467	0.884648	1.20252
						SGL_RS10165	1.58254	1.27386	-0.423518	0.81096								SGL_RS07070	2.61493	2.21623	2.1108	2.31399
						SGL_RS02930	1.58432	1.58001	1.70439	1.62291								SGL_RS07045	3.253	2.82171	3.03718	3.0373
						SGL_RS13585	1.58451	1.35936	1.1778	1.37389								SGL_RS07035	5.26852	5.0947	4.9888	5.11734
						SGL_RS01800	1.58858	0.170292	1.25534	1.00474								SGL_RS07030	3.37298	2.37978	3.03909	2.93062
						SGL_RS07355	1.58946	1.85667	1.6366	1.69425								SGL_RS07025	1.73861	0.983734	0.870388	1.19758
						SGL_RS00030	1.59089	1.55421	1.14882	1.43131								SGL_RS18755	4.9192	4.50676	4.22172	4.54923
						SGL_RS00510	1.59202	1.58262	1.42568	1.53344								SGL_RS06990	8.12236	7.95251	7.86469	7.97985
						SGL_RS04710	1.59203	2.4192	1.8426	1.95128								SGL_RS06985	4.29819	4.14995	4.70207	4.3834
						SGL_RS11260	1.59495	1.24189	1.75003	1.52896								SGL_RS05185	3.78923	3.44427	3.88704	3.70685
						SGL_RS13345	1.59843	2.50333	1.62256	1.90811								SGL_RS05180	3.48091	1.87784	2.7689	2.70922
						SGL_RS00720	1.60674	1.18282	1.54329	1.44428								SGL_RS05175	1.21586	2.01592	0.89176	1.37451
						SGL_RS15925	1.60717	1.79033	1.71613	1.70455								SGL_RS05150	5.74646	5.5567	5.86537	5.72284
						SGL_RS17845	1.60792	0.802747	1.48777	1.29948								SGL_RS05105	3.21983	3.55265	3.08543	3.28597
						SGL_RS06945	1.61059	1.56992	1.08729	1.4226								SGL_RS05100	4.57485	4.40495	4.2549	4.41156
						SGL_RS04830	1.61473	2.17507	1.65825	1.81602								SGL_RS05095	4.14843	3.90109	4.00176	4.0171
						SGL_RS04345	1.61706	1.96866	1.17566	1.58713								SGL_RS05090	5.88883	5.40537	5.18172	5.49197
						SGL_RS00920	1.61779	1.86483	1.51635	1.66632								SGL_RS05085	5.67394	5.65909	5.4294	5.58747
						SGL_RS05635	1.61867	0.880223	1.18232	1.22707								SGL_RS05080	5.98444	5.80876	5.84588	5.87969
						SGL_RS20200	1.62284	2.00131	2.64671	2.09028								SGL_RS05075	6.12419	5.75798	5.89451	5.92556
						SGL_RS16415	1.62445	2.16757	2.53221	2.10808								SGL_RS05065	2.25408	1.53171	1.09755	1.62778
						SGL_RS16725	1.62452	0.971643	-0.25077	0.781798								SGL_RS05030	4.49125	4.05522	4.33052	4.29233
						SGL_RS00095	1.62836	1.6904	2.36596	1.89491								SGL_RS05025	3.75833	3.64434	3.68846	3.69704
						SGL_RS06110	1.63099	2.03844	1.59362	1.75435								SGL_RS05020	4.01857	3.83737	3.9956	3.95051
						SGL_RS17635	1.63123	1.82046	0.452993	1.30156								SGL_RS07390	3.55355	3.76359	3.21971	3.51228
						SGL_RS03035	1.63297	1.83968	2.17431	1.88232								SGL_RS07385	4.29347	4.25189	3.61369	4.05302
						SGL_RS09065	1.63309	0.264211	1.99083	1.29605								SGL_RS07380	5.14365	4.76521	4.77736	4.8954
						SGL_RS11995	1.6337	0.599233	1.07008	1.101								SGL_RS07375	5.54615	5.25401	5.62585	5.47534
						SGL_RS20050	1.63489	1.03424	2.15939	1.60951								SGL_RS07350	2.08422	1.73239	0.415038	1.41055
						SGL_RS16465	1.63983	2.00422	0.0794621	1.24117								SGL_RS07340	1.51719	1.77418	1.23837	1.50991
						SGL_RS05060	1.64121	0.762398	-0.218652	0.72832								SGL_RS07335	1.67492	1.08674	0.806611	1.18942
						SGL_RS07450	1.65068	2.02336	2.06608	1.91338								SGL_RS07320	7.73539	7.63611	7.5653	7.6456
						SGL_RS16880	1.65514	2.23807	1.74257	1.87859								SGL_RS02740	-0.477512	0.592376	0.708746	0.274537
						SGL_RS15860	1.66054	1.42253	0.3321	1.13839								SGL_RS02735	1.7742	-0.666459	0.876311	0.66135
						SGL_RS12860	1.66152	2.64634	2.26736	2.19174								SGL_RS02705	7.99826	8.00376	7.87149	7.95784
						SGL_RS07070	1.66506	2.01433	2.17413	1.95117								SGL_RS02690	7.02154	6.8066	6.83649	6.88821
						SGL_RS06845	1.66871	2.4819	1.82749	1.9927								SGL_RS02680	7.14761	7.01716	7.07457	7.07978
						SGL_RS10575	1.67082	1.25814	1.63168	1.52021								SGL_RS17120	4.1943	4.15437	3.93637	4.09501
						SGL_RS12520	1.67199	1.66365	2.12953	1.82172								SGL_RS17110	3.57889	3.19992	2.27281	3.01721
						SGL_RS19565	1.6741	1.46662	2.01952	1.72008								SGL_RS17095	5.43401	5.30955	5.2482	5.33059
						SGL_RS15760	1.68315	2.54929	1.79616	2.00953								SGL_RS17070	1.90048	1.68368	2.01455	1.86624
						SGL_RS13235	1.6882	2.20733	2.02425	1.97326								SGL_RS17065	6.29399	6.18981	6.10717	6.19699
						SGL_RS03025	1.68991	1.34982	0.910164	1.31663								SGL_RS17040	2.83754	2.57017	2.41276	2.60682
						SGL_RS11730	1.69369	0.851555	1.62871	1.39132								SGL_RS17035	2.98916	2.93021	2.15572	2.69169
						SGL_RS11005	1.6957	2.68801	1.74485	2.04285								SGL_RS06980	1.88353	1.13683	1.83941	1.61992
						SGL_RS13010	1.6997	1.91819	1.91726	1.84505								SGL_RS06975	0.0110376	1.68929	0.929302	0.876543
						SGL_RS14265	1.70203	2.06561	2.01051	1.92605								SGL_RS06970	2.62817	2.29611	2.65165	2.52531
						SGL_RS16650	1.70636	2.07598	1.76027	1.84753								SGL_RS06950	0.504804	0.670576	1.11417	0.763184
						SGL_RS06080	1.70665	2.34117	2.26677	2.10486								SGL_RS06945	1.4907	1.97885	1.98698	1.81884
						SGL_RS18705	1.70669	1.80721	-0.768179	0.915241								SGL_RS06940	3.31196	3.05719	3.40664	3.2586
						SGL_RS02060	1.70704	2.26704	1.3525	1.77553								SGL_RS06905	3.70697	3.69233	3.0803	3.4932
						SGL_RS07175	1.71013	1.63318	1.14788	1.49706								SGL_RS06895	6.66961	6.68012	6.57078	6.64017
						SGL_RS15280	1.71128	2.15874	2.1655	2.01184								SGL_RS06890	5.22239	5.11892	4.97772	5.10634
						SGL_RS10080	1.71452	2.02877	1.85331	1.86553								SGL_RS06885	3.12032	3.20107	2.73112	3.0175
						SGL_RS19300	1.7184	1.35788	1.19648	1.42425								SGL_RS06875	2.59922	2.4614	2.19671	2.41911
						SGL_RS02635	1.72109	1.68304	1.47303	1.62572								SGL_RS06865	3.45953	3.412	3.33511	3.40221
						SGL_RS07410	1.72115	2.08396	1.10645	1.63719								SGL_RS17190	1.77539	1.67887	2.03869	1.83098
						SGL_RS16380	1.72475	1.24102	1.94818	1.63799								SGL_RS17180	2.60411	2.09579	2.45502	2.38497
						SGL_RS16160	1.72485	1.59102	1.42014	1.57867								SGL_RS17135	2.43236	1.66644	1.84447	1.98109
						SGL_RS14860	1.72569	2.42441	1.962	2.03737								SGL_RS10615	4.67439	4.71932	4.75791	4.71721
						SGL_RS18115	1.7261	0.631602	-0.231176	0.708841								SGL_RS10610	0.269943	1.72169	2.51546	1.50236
						SGL_RS07200	1.72833	2.57946	1.1038	1.80386								SGL_RS10605	2.5686	2.30303	2.86774	2.57979
						SGL_RS18270	1.72898	1.9368	0.289709	1.3185								SGL_RS10600	2.83656	2.49899	2.27587	2.53714
						SGL_RS07390	1.73078	1.80742	2.12691	1.88837								SGL_RS10595	-0.581562	-0.742502	-0.338137	-0.554067
						SGL_RS13965	1.7308	2.32974	2.11969	2.06008								SGL_RS10585	4.98568	4.84047	4.95994	4.9287
						SGL_RS19850	1.73124	0.777928	1.15875	1.22264								SGL_RS10580	3.67923	3.66705	3.4134	3.58656
						SGL_RS15125	1.73254	2.27129	1.06073	1.68818								SGL_RS10570	6.73592	6.23387	6.28774	6.41918
						SGL_RS09055	1.73696	2.41238	2.41295	2.18743								SGL_RS10565	3.98309	3.88729	4.0922	3.98753
						SGL_RS11670	1.73817	1.07353	1.82468	1.54546								SGL_RS10550	4.65123	4.14337	4.395	4.39653
						SGL_RS01615	1.74003	2.72817	2.56214	2.34345								SGL_RS10545	4.51438	4.1477	3.87273	4.17827
						SGL_RS06240	1.74202	2.42162	1.38653	1.85006								SGL_RS10520	5.82186	5.38965	5.50253	5.57134
						SGL_RS11595	1.74401	1.99472	1.57883	1.77252								SGL_RS10485	1.59453	2.31845	-0.580094	1.11096
						SGL_RS04075	1.74523	3.33848	1.85854	2.31408								SGL_RS10480	4.92585	4.85478	4.58475	4.78846
						SGL_RS10010	1.74681	1.40274	1.30031	1.48329								SGL_RS10465	5.64905	5.57904	5.74835	5.65881
						SGL_RS00330	1.74753	1.97862	2.08243	1.93619								SGL_RS10460	3.91221	3.74316	4.46737	4.04091
						SGL_RS18415	1.74934	1.6643	1.99296	1.8022								SGL_RS10450	5.73518	5.40978	5.78833	5.64443
						SGL_RS14160	1.75007	1.86278	1.58154	1.73147								SGL_RS02110	2.87025	1.79409	3.01865	2.561
						SGL_RS15810	1.75067	2.08663	0.641207	1.49284								SGL_RS02105	4.44079	4.38778	4.41872	4.41577
						SGL_RS15790	1.75291	2.152	1.85852	1.92114								SGL_RS02100	4.64949	4.40684	4.71351	4.58995
						SGL_RS17860	1.75368	0.711204	-0.28126	0.727873								SGL_RS02095	4.36363	4.1274	4.29692	4.26265
						SGL_RS17725	1.75419	1.83868	0.721176	1.43801								SGL_RS02085	3.23186	3.02409	1.9906	2.74885
						SGL_RS17565	1.75606	0.933926	0.712472	1.13415								SGL_RS02070	6.01746	5.74002	5.89105	5.88284
						SGL_RS02405	1.75712	1.70906	1.37609	1.61409								SGL_RS02065	4.713	4.23556	4.67666	4.54174
						SGL_RS19490	1.75763	2.97032	1.94346	2.22381								SGL_RS02055	2.91095	2.30105	2.24029	2.4841
						SGL_RS11010	1.75864	0.1262	2.25448	1.37977								SGL_RS02050	0.639721	0.91204	0.820371	0.790711
						SGL_RS01050	1.75922	2.56731	1.92041	2.08231								SGL_RS02000	8.83652	8.80023	8.61967	8.75214
						SGL_RS02950	1.76202	1.29548	1.3138	1.4571								SGL_RS01995	7.60326	7.25563	7.1088	7.32256
						SGL_RS08455	1.76335	2.52501	1.5299	1.93942								SGL_RS01990	5.81465	5.85739	5.67961	5.78388
						SGL_RS00355	1.76727	1.66496	2.30738	1.91321								SGL_RS01985	3.41922	3.15987	2.94974	3.17628
						SGL_RS10065	1.76801	2.43955	1.99018	2.06591								SGL_RS01980	1.5803	2.23159	1.72008	1.84399
						SGL_RS16440	1.7682	1.23939	1.85476	1.62078								SGL_RS01975	1.18445	0.269726	0.903496	0.785892
						SGL_RS00100	1.77427	1.95242	-0.598501	1.04273								SGL_RS09420	0.345219	0.639677	0.369868	0.451588
						SGL_RS15725	1.77865	1.39212	1.11166	1.42748								SGL_RS09350	6.35831	6.13036	6.02192	6.1702
						SGL_RS03670	1.77974	1.32121	1.20908	1.43668								SGL_RS09345	4.39516	3.97794	4.14291	4.172
						SGL_RS04965	1.78111	3.26649	1.68763	2.24508								SGL_RS09330	6.45559	6.26498	6.24171	6.32076
						SGL_RS08815	1.78381	2.77005	2.62445	2.39277								SGL_RS09285	5.79316	5.45102	5.29089	5.51169
						SGL_RS13640	1.78696	1.62069	1.39138	1.59968								SGL_RS09280	3.23536	2.84637	2.79904	2.96026
						SGL_RS04310	1.78897	2.04479	1.75149	1.86175								SGL_RS09270	5.59839	5.40567	5.56967	5.52458
						SGL_RS20000	1.79263	1.7611	0.27392	1.27588								SGL_RS09250	0.0355676	-0.995969	-2.30097	-1.08712
						SGL_RS15570	1.79533	2.17436	1.53185	1.83385								SGL_RS09240	1.52267	0.604411	1.06782	1.06497
						SGL_RS17960	1.79593	1.81462	0.95558	1.52204								SGL_RS09235	1.77697	1.4841	1.22304	1.4947
						SGL_RS04370	1.79621	0.986795	0.47125	1.08475								SGL_RS10880	5.9094	5.65576	5.53721	5.70079
						SGL_RS17310	1.79626	2.18665	2.27141	2.08477								SGL_RS10875	4.46695	4.31425	4.53467	4.43862
						SGL_RS08760	1.79708	3.40255	2.52364	2.57442								SGL_RS10870	6.57885	6.34177	6.36463	6.42842
						SGL_RS16230	1.79798	1.88972	1.85066	1.84612								SGL_RS10865	6.64892	6.37275	6.40621	6.47596
						SGL_RS03030	1.80066	1.46588	2.04871	1.77175								SGL_RS10830	2.74353	2.42279	1.86962	2.34531
						SGL_RS17750	1.80097	1.54566	1.80252	1.71639								SGL_RS10825	0.177413	1.00282	1.39347	0.857903
						SGL_RS16095	1.80173	2.5425	1.88729	2.07717								SGL_RS10815	2.82937	2.75651	2.07956	2.55515
						SGL_RS11870	1.80471	1.09443	1.05487	1.318								SGL_RS10805	4.04791	4.10036	4.03307	4.06045
						SGL_RS09935	1.8048	1.94151	1.42884	1.72505								SGL_RS10800	5.33022	4.98523	5.3074	5.20762
						SGL_RS00235	1.80714	2.03129	1.64788	1.82877								SGL_RS10795	3.16472	3.38628	2.57142	3.04081
						SGL_RS01880	1.809	2.62165	0.692314	1.70765								SGL_RS10790	3.54025	3.37891	3.55685	3.492
						SGL_RS00710	1.80929	-0.355418	1.0347	0.829526								SGL_RS06595	6.52813	6.19653	6.02538	6.25001
						SGL_RS11795	1.80956	2.50504	2.95223	2.42228								SGL_RS06590	6.12446	5.97534	5.8409	5.98023
						SGL_RS10775	1.81021	2.58819	2.12748	2.17529								SGL_RS06585	5.91851	5.75901	5.81515	5.83089
						SGL_RS04155	1.811	1.58792	1.53396	1.64429								SGL_RS06580	5.05323	5.26503	4.94187	5.08671
						SGL_RS15225	1.81347	2.96947	2.66179	2.48158								SGL_RS06575	2.14187	2.20292	1.92349	2.08943
						SGL_RS12680	1.81471	1.98846	1.40578	1.73632								SGL_RS06565	1.16247	-1.34767	-0.00734757	-0.0641834
						SGL_RS07770	1.81712	2.58997	1.34952	1.91887								SGL_RS06555	-0.0903912	0.674735	0.135373	0.239906
						SGL_RS00685	1.82103	1.94629	0.750162	1.50583								SGL_RS06550	1.65459	2.3655	0.679188	1.56643
						SGL_RS18120	1.83972	1.50058	1.7763	1.70553								SGL_RS06530	3.49072	3.3436	3.10173	3.31202
						SGL_RS12545	1.84035	2.1864	1.82158	1.94944								SGL_RS06525	5.54242	5.26022	5.31939	5.37401
						SGL_RS07795	1.84099	1.94818	2.05584	1.94834								SGL_RS06520	4.40689	4.1913	3.8404	4.14619
						SGL_RS15640	1.84195	2.39043	2.10179	2.11139								SGL_RS06515	7.37983	7.29577	7.30643	7.32734
						SGL_RS04010	1.84371	1.78112	1.88068	1.83517								SGL_RS06510	4.2676	3.65979	3.91928	3.94889
						SGL_RS15645	1.8521	2.30503	2.29898	2.15203								SGL_RS06500	3.76362	3.61285	3.2481	3.54152
						SGL_RS09895	1.8523	1.6498	0.998285	1.50013								SGL_RS06460	4.3978	4.04678	3.69528	4.04662
						SGL_RS16730	1.85286	2.04801	-0.0156002	1.29509								SGL_RS06415	1.66333	0.682251	1.53774	1.29444
						SGL_RS08510	1.85732	2.55028	2.017	2.14154								SGL_RS17600	2.48515	1.63456	1.2817	1.80047
						SGL_RS12375	1.86444	0.988627	1.0076	1.28689								SGL_RS17595	1.7152	-0.0860908	1.10528	0.911463
						SGL_RS07895	1.86485	1.72243	1.79217	1.79315								SGL_RS17590	1.20154	-0.981961	0.449609	0.223061
						SGL_RS10340	1.86776	1.50958	1.46458	1.61397								SGL_RS17585	1.01904	-2.28483	-0.0496466	-0.438481
						SGL_RS00205	1.87054	2.14097	1.26522	1.75891								SGL_RS17580	2.7003	2.64858	2.33461	2.56117
						SGL_RS11320	1.87286	2.1758	0.871832	1.64016								SGL_RS17565	2.13115	0.915076	1.79083	1.61235
						SGL_RS02170	1.87383	1.36322	1.10785	1.4483								SGL_RS17560	3.68372	3.2914	4.14621	3.70711
						SGL_RS17100	1.87442	2.25621	1.53889	1.88984								SGL_RS17555	4.76045	4.32243	4.70781	4.5969
						SGL_RS12400	1.87525	2.63044	1.75462	2.08677								SGL_RS17550	3.756	3.03834	3.02717	3.27384
						SGL_RS14805	1.87757	0.784615	0.947167	1.20312								SGL_RS17545	5.78023	5.94775	5.94632	5.89143
						SGL_RS13935	1.87841	1.81393	2.09394	1.92876								SGL_RS17540	2.85027	2.26594	3.01753	2.71125
						SGL_RS11380	1.87864	2.64969	1.40493	1.97776								SGL_RS17535	4.5947	4.59128	4.64783	4.61127
						SGL_RS02720	1.87927	2.52286	2.93538	2.44584								SGL_RS17530	4.10478	4.22547	4.05524	4.1285
						SGL_RS02030	1.88159	2.57843	1.65886	2.03962								SGL_RS17475	3.35302	3.2159	3.8048	3.45791
						SGL_RS13455	1.88168	2.49795	1.01508	1.79824								SGL_RS17470	3.0565	1.70938	2.63996	2.46861
						SGL_RS00210	1.88507	1.72299	1.99636	1.86814								SGL_RS17455	4.91995	4.74824	4.7005	4.78956
						SGL_RS06600	1.88865	2.31297	1.59537	1.93233								SGL_RS17405	2.51979	1.96438	2.05595	2.18004
						SGL_RS02045	1.88967	1.6851	1.34299	1.63926								SGL_RS17400	4.33585	3.95367	4.21163	4.16705
						SGL_RS13250	1.89108	2.66798	2.48949	2.34952								SGL_RS17390	4.78427	4.52333	4.78472	4.69744
						SGL_RS14785	1.89783	2.45486	1.90918	2.08729								SGL_RS04185	1.22233	1.56485	2.17938	1.65552
						SGL_RS16645	1.899	1.14963	1.43886	1.49583								SGL_RS04180	1.87033	1.92209	1.7477	1.8467
						SGL_RS09005	1.89944	1.83137	0.744987	1.49193								SGL_RS04155	2.09703	2.46604	1.18093	1.91466
						SGL_RS01560	1.90112	2.17752	2.0705	2.04972								SGL_RS04150	-1.222	1.42118	-0.689469	-0.163431
						SGL_RS01585	1.90282	2.48552	2.35716	2.2485								SGL_RS04145	-1.1817	0.106397	0.00241737	-0.357629
						SGL_RS02620	1.90302	2.55544	2.30734	2.25527								SGL_RS04105	5.53457	5.55205	5.46866	5.51843
						SGL_RS09235	1.90796	1.27561	0.706129	1.29657								SGL_RS04100	2.56587	2.2639	2.00311	2.27763
						SGL_RS12565	1.91129	1.76358	1.01599	1.56362								SGL_RS04075	2.0692	2.09125	2.34837	2.16961
						SGL_RS00265	1.91394	1.8085	1.39387	1.70544								SGL_RS04070	0.39477	-0.123132	-0.0829594	0.0628927
						SGL_RS06160	1.91462	3.35542	2.41299	2.56101								SGL_RS04065	1.32195	1.3519	0.209629	0.961158
						SGL_RS00915	1.91466	2.40322	1.41588	1.91125								SGL_RS04055	4.28916	4.66276	4.83272	4.59488
						SGL_RS08740	1.91733	1.74479	2.97893	2.21369								SGL_RS04040	8.90115	8.81131	8.77227	8.82824
						SGL_RS20150	1.92352	2.26883	0.143725	1.44536								SGL_RS04030	10.0653	9.92925	9.9129	9.96915
						SGL_RS18230	1.92675	2.0296	1.35708	1.77114								SGL_RS04020	3.53026	3.22965	3.49598	3.41863
						SGL_RS13325	1.92799	2.37235	1.66273	1.98769								SGL_RS11690	1.07144	0.986883	0.0938157	0.717379
						SGL_RS10770	1.93011	2.216	2.59195	2.24602								SGL_RS11685	4.51603	4.44304	4.85021	4.6031
						SGL_RS00220	1.93249	1.89806	2.06416	1.9649								SGL_RS11680	3.2465	3.01157	2.97395	3.07734
						SGL_RS15755	1.93314	2.50035	2.86703	2.43351								SGL_RS11635	3.17339	3.58862	3.36442	3.37548
						SGL_RS03425	1.93321	2.49393	1.56918	1.99877								SGL_RS11610	1.20555	1.24318	-0.486934	0.653932
						SGL_RS08730	1.93338	2.80361	2.62066	2.45255								SGL_RS11605	0.454202	0.226608	-0.176422	0.16813
						SGL_RS11090	1.93511	2.30134	2.1933	2.14325								SGL_RS11600	1.73344	1.70045	1.11489	1.51626
						SGL_RS07295	1.93583	1.96493	1.44123	1.78066								SGL_RS11595	2.9391	2.95825	3.10043	2.99926
						SGL_RS06920	1.94219	1.35496	1.44784	1.58167								SGL_RS11590	1.81959	2.38428	1.57208	1.92531
						SGL_RS16225	1.94232	-0.407865	-0.269293	0.421721								SGL_RS11555	6.79676	6.5418	6.63453	6.6577
						SGL_RS01920	1.94254	1.73561	1.57893	1.75236								SGL_RS11535	7.65745	7.45482	7.50903	7.54044
						SGL_RS15600	1.94303	2.38694	1.07631	1.80209								SGL_RS11505	1.76087	1.77056	1.38036	1.63727
						SGL_RS17070	1.94694	1.98845	2.6454	2.1936								SGL_RS11500	1.52786	1.69521	1.75988	1.66098
						SGL_RS02995	1.9475	1.64388	1.6982	1.76319								SGL_RS11480	5.1555	4.97556	4.75486	4.96197
						SGL_RS07540	1.95155	2.18166	1.18392	1.77238								SGL_RS11470	4.08874	3.78154	4.02121	3.96383
						SGL_RS01025	1.95329	1.66651	2.05258	1.8908								SGL_RS17945	3.67397	3.38378	3.39157	3.4831
						SGL_RS02495	1.9539	2.63242	2.02937	2.20523								SGL_RS17920	1.55963	0.343207	0.885833	0.929558
						SGL_RS14150	1.95409	2.14717	1.97839	2.02655								SGL_RS17905	2.42145	2.1772	2.40134	2.33333
						SGL_RS10315	1.95546	1.98714	1.32925	1.75728								SGL_RS17880	5.3436	5.08743	5.25375	5.22826
						SGL_RS10215	1.96073	2.60227	2.52455	2.36252								SGL_RS17865	4.34395	3.99534	4.09359	4.1443
						SGL_RS12560	1.96091	2.52144	2.47314	2.31849								SGL_RS17860	1.63224	1.21462	0.543956	1.13027
						SGL_RS12745	1.96187	2.07264	1.96998	2.0015								SGL_RS17815	4.60629	4.59047	4.19188	4.46288
						SGL_RS11265	1.96367	2.14641	2.2313	2.1138								SGL_RS17810	5.19125	4.78517	4.7761	4.91751
						SGL_RS00965	1.96438	2.33731	1.45922	1.9203								SGL_RS17790	3.3748	3.50126	3.03466	3.30357
						SGL_RS01835	1.96523	2.32283	1.9797	2.08925								SGL_RS11275	4.1515	4.14854	4.3471	4.21571
						SGL_RS14465	1.96636	2.15334	1.22346	1.78105								SGL_RS11235	4.21885	3.98725	3.80645	4.00418
						SGL_RS19675	1.96758	1.02887	-0.874558	0.707298								SGL_RS11230	2.96451	2.46326	2.91283	2.7802
						SGL_RS13445	1.97389	2.79068	2.5532	2.43926								SGL_RS11225	4.72045	4.6313	4.61535	4.6557
						SGL_RS02195	1.97632	3.10506	2.72034	2.60058								SGL_RS11220	4.33653	4.18387	4.02786	4.18275
						SGL_RS02335	1.97711	2.37047	2.33747	2.22835								SGL_RS11200	6.49518	6.18519	6.35068	6.34368
						SGL_RS00750	1.97788	2.36359	0.714276	1.68525								SGL_RS11185	-2.31641	-1.56977	-2.20819	-2.03145
						SGL_RS03075	1.9783	2.26814	0.904163	1.71687								SGL_RS11165	1.23486	1.11598	0.373247	0.908029
						SGL_RS07820	1.98033	1.93052	2.07999	1.99694								SGL_RS11160	0.535132	1.1304	0.351225	0.672252
						SGL_RS17505	1.98144	1.9927	1.71515	1.89643								SGL_RS11140	5.03647	4.55341	4.74189	4.77726
						SGL_RS02005	1.98181	1.67635	1.10161	1.58659								SGL_RS11085	5.59744	5.4126	5.32394	5.44466
						SGL_RS17680	1.98383	1.68223	0.938004	1.53469								SGL_RS05325	4.96069	4.76638	4.59546	4.77418
						SGL_RS03660	1.98435	1.78168	2.40574	2.05726								SGL_RS05315	3.54514	3.58539	3.47201	3.53418
						SGL_RS10915	1.99065	2.01301	2.6681	2.22392								SGL_RS05310	4.22615	4.46673	4.33423	4.34237
						SGL_RS18050	1.99092	1.70927	1.35165	1.68395								SGL_RS05305	3.15919	2.56087	2.39913	2.7064
						SGL_RS08310	1.99555	1.37032	2.1919	1.85259								SGL_RS05270	5.15928	4.76502	4.80332	4.90921
						SGL_RS01005	1.99816	1.93358	1.8369	1.92288								SGL_RS05250	12.3392	12.2975	12.0543	12.2303
						SGL_RS17135	2.00038	2.77132	2.7537	2.50847								SGL_RS05245	13.3982	13.3302	13.1039	13.2774
						SGL_RS10270	2.00143	2.37969	1.66798	2.01636								SGL_RS05210	4.00514	3.5354	3.61229	3.71761
						SGL_RS17155	2.00582	1.66354	0.935618	1.53499								SGL_RS05205	-1.29892	-1.0941	-1.15005	-1.18103
						SGL_RS00335	2.00623	-0.869188	1.87119	1.00274								SGL_RS05195	4.28942	4.1718	3.97822	4.14648
						SGL_RS08265	2.00838	3.04574	2.21295	2.42236								SGL_RS08890	3.23505	2.97365	3.01582	3.07484
						SGL_RS00495	2.01294	1.02191	1.64024	1.55836								SGL_RS08860	2.52798	2.36052	2.28882	2.39244
						SGL_RS15775	2.01534	2.56268	1.75614	2.11139								SGL_RS08855	2.64013	1.98338	1.5645	2.06267
						SGL_RS02210	2.01629	1.81091	1.36797	1.73172								SGL_RS08845	3.32645	1.71345	2.62814	2.55601
						SGL_RS07690	2.01882	2.1288	2.70649	2.2847								SGL_RS08835	-0.411153	-0.00755929	0.132037	-0.0955585
						SGL_RS13530	2.01943	1.93489	1.13103	1.69511								SGL_RS08830	2.06343	0.188372	1.42678	1.22619
						SGL_RS04180	2.01965	2.28142	1.50635	1.9358								SGL_RS08820	7.13124	6.58605	6.68337	6.80022
						SGL_RS09820	2.02053	1.59071	1.99218	1.8678								SGL_RS08815	5.83862	5.62548	5.6076	5.69057
						SGL_RS04295	2.02086	1.64979	1.33589	1.66885								SGL_RS08810	4.38709	4.23841	4.49983	4.37511
						SGL_RS09770	2.02124	1.28797	1.71786	1.67569								SGL_RS08795	0.435132	1.26676	1.3697	1.02386
						SGL_RS00865	2.02334	1.51808	1.6714	1.73761								SGL_RS08755	3.64669	2.97362	3.76392	3.46141
						SGL_RS19150	2.02541	0.327336	1.09869	1.15048								SGL_RS08750	3.08639	3.49782	3.53627	3.37349
						SGL_RS03005	2.02841	1.39385	0.491485	1.30458								SGL_RS08735	2.72026	2.15746	1.84899	2.24224
						SGL_RS16370	2.02967	2.30537	1.70392	2.01299								SGL_RS08730	3.40464	2.94112	2.94731	3.09769
						SGL_RS08170	2.03021	2.33388	2.06315	2.14241								SGL_RS08715	-0.700608	1.13972	0.0828851	0.174
						SGL_RS03675	2.03315	2.00673	1.49839	1.84609								SGL_RS08710	1.35221	0.963075	0.260464	0.858582
						SGL_RS12705	2.03424	2.55338	1.24639	1.94467								SGL_RS08705	1.34796	2.10131	1.76473	1.738
						SGL_RS05680	2.03681	2.58816	2.59908	2.40802								SGL_RS08700	1.51015	0.705919	1.42592	1.214
						SGL_RS20160	2.03793	2.34818	2.14676	2.17763								SGL_RS08695	4.05578	4.1415	3.75077	3.98269
						SGL_RS10470	2.04233	3.304	1.56969	2.30534								SGL_RS08105	3.68851	3.20688	3.5214	3.47226
						SGL_RS10045	2.04259	0.998177	1.1573	1.39936								SGL_RS08085	5.96633	5.84369	5.61983	5.80995
						SGL_RS08675	2.0555	1.62192	0.846046	1.50782								SGL_RS08075	7.85317	7.85711	7.73711	7.8158
						SGL_RS17415	2.05559	2.53974	1.47246	2.0226								SGL_RS08060	2.3251	1.51309	2.38998	2.07606
						SGL_RS05460	2.05676	3.68487	2.90663	2.88275								SGL_RS08055	4.46552	4.37516	4.55809	4.46625
						SGL_RS03020	2.0573	1.92119	0.861573	1.61335								SGL_RS08045	3.45881	2.86936	3.54414	3.29077
						SGL_RS15895	2.05763	1.95261	1.04236	1.6842								SGL_RS08025	3.28841	3.34341	3.30785	3.31322
						SGL_RS04920	2.05788	1.56924	2.52209	2.04974								SGL_RS08020	0.173816	0.485116	-1.83795	-0.393008
						SGL_RS02925	2.05824	1.72926	2.00608	1.93119								SGL_RS08015	1.26979	0.968945	-0.467462	0.590426
						SGL_RS01055	2.06009	1.28319	2.13506	1.82611								SGL_RS08010	2.93658	2.02048	2.89004	2.6157
						SGL_RS12355	2.06036	2.20103	1.36422	1.8752								SGL_RS06620	4.41328	4.16098	4.0141	4.19612
						SGL_RS16680	2.06059	2.39454	1.52025	1.99179								SGL_RS06615	6.34304	6.19807	6.22258	6.25456
						SGL_RS18155	2.06149	1.4877	1.13798	1.56239								SGL_RS06600	0.836482	1.11551	1.63676	1.19625
						SGL_RS15405	2.06266	1.9902	1.62077	1.89121								SGL_RS04435	1.46256	2.2547	2.29733	2.00486
						SGL_RS00360	2.06376	1.37218	1.48851	1.64148								SGL_RS04420	3.77934	3.73201	4.15525	3.88887
						SGL_RS11525	2.06557	3.3081	1.783	2.38555								SGL_RS04410	7.56918	7.28633	7.20355	7.35302
						SGL_RS15410	2.0658	1.24801	-2.08618	0.409211								SGL_RS04405	4.48641	4.22112	4.60665	4.43806
						SGL_RS04625	2.06589	2.65399	1.72107	2.14698								SGL_RS04400	2.52463	2.68693	2.54902	2.58686
						SGL_RS09725	2.06702	1.65001	1.63537	1.78413								SGL_RS04385	3.897	3.364	3.64871	3.63657
						SGL_RS14100	2.06756	2.67577	1.32897	2.0241								SGL_RS04375	0.477873	0.31742	-1.46376	-0.222824
						SGL_RS18345	2.06823	1.8086	1.42579	1.76754								SGL_RS04360	4.61675	4.14047	4.48129	4.41284
						SGL_RS18545	2.0703	3.6976	2.36006	2.70932								SGL_RS04335	2.6419	2.37793	2.72814	2.58266
						SGL_RS17035	2.07363	2.11097	2.56812	2.25091								SGL_RS19765	7.28698	7.05887	7.13718	7.16101
						SGL_RS00970	2.0769	2.45016	2.86396	2.46367								SGL_RS19760	6.08838	5.7435	5.57225	5.80138
						SGL_RS08520	2.08094	2.00647	2.28726	2.12489								SGL_RS03195	4.81913	4.4185	4.63603	4.62456
						SGL_RS17460	2.08489	1.57575	1.56518	1.74194								SGL_RS03165	3.01898	3.13663	3.00756	3.05439
						SGL_RS06970	2.0902	1.94852	1.11293	1.71722								SGL_RS03160	4.29935	3.86842	3.53756	3.90178
						SGL_RS08735	2.09275	2.0344	1.72898	1.95205								SGL_RS03155	3.78769	3.62908	3.37585	3.59754
						SGL_RS18055	2.09568	1.58613	1.01952	1.56711								SGL_RS03135	2.83684	2.46231	2.43643	2.57853
						SGL_RS18010	2.09762	1.68791	1.72813	1.83789								SGL_RS03130	3.9202	3.86775	4.10677	3.96491
						SGL_RS17670	2.09953	2.42499	2.1373	2.22061								SGL_RS03125	2.71927	2.30836	2.98534	2.67099
						SGL_RS12575	2.10443	2.86628	2.3083	2.42634								SGL_RS03110	3.99659	3.63336	3.85219	3.82738
						SGL_RS09565	2.10545	2.50419	1.94964	2.18643								SGL_RS03105	3.10398	2.89084	3.29551	3.09677
						SGL_RS04620	2.1092	2.23257	2.25136	2.19771								SGL_RS03075	1.76344	0.741304	2.79143	1.76539
						SGL_RS10600	2.10941	2.19047	2.24746	2.18245								SGL_RS03065	2.86821	2.99153	2.63294	2.83089
						SGL_RS06370	2.11212	2.27908	2.45334	2.28151								SGL_RS03045	0.722887	-0.546454	-1.38108	-0.401549
						SGL_RS03420	2.11304	2.92218	1.71674	2.25065								SGL_RS03040	1.7705	1.64626	1.75109	1.72262
						SGL_RS08405	2.11614	1.99683	1.79303	1.96867								SGL_RS03035	2.88647	3.15732	2.70884	2.91754
						SGL_RS05580	2.12011	1.42705	2.43985	1.99567								SGL_RS03015	3.00076	2.49198	1.9987	2.49715
						SGL_RS04000	2.12141	2.74188	1.35479	2.0727								SGL_RS03010	4.1104	3.97167	4.06581	4.0493
						SGL_RS05180	2.12326	2.17842	1.94033	2.08067								SGL_RS03005	2.68137	3.16559	2.31488	2.72061
						SGL_RS02835	2.12377	1.70047	1.08189	1.63538								SGL_RS03000	1.11873	0.562675	0.301128	0.660843
						SGL_RS10220	2.12447	1.4642	1.91305	1.83391								SGL_RS02985	5.87803	5.62393	5.81447	5.77215
						SGL_RS17005	2.12682	1.9771	2.20221	2.10204								SGL_RS02980	5.8714	5.7255	5.73103	5.77598
						SGL_RS17995	2.12703	2.18289	2.57959	2.29651								SGL_RS02975	4.40031	4.16752	4.29217	4.28667
						SGL_RS09060	2.12703	1.37916	0.520754	1.34231								SGL_RS02960	2.47709	2.46611	2.49528	2.4795
						SGL_RS05585	2.13337	2.51355	2.07539	2.24077								SGL_RS02955	2.20845	1.35188	1.15109	1.57047
						SGL_RS01450	2.13461	2.95049	2.1796	2.42157								SGL_RS02915	2.26416	2.0294	1.75738	2.01698
						SGL_RS13220	2.13633	1.92954	2.22666	2.09751								SGL_RS07990	3.46598	3.67298	3.45532	3.53143
						SGL_RS08845	2.13827	2.57969	2.35833	2.35876								SGL_RS07975	4.18036	3.90141	3.86112	3.98096
						SGL_RS16785	2.13831	2.77281	2.36273	2.42462								SGL_RS07965	6.00643	5.63861	5.43115	5.69206
						SGL_RS08640	2.13989	2.51466	1.99611	2.21688								SGL_RS07960	6.76528	6.66487	6.70738	6.71251
						SGL_RS09830	2.14471	2.0573	2.13891	2.11364								SGL_RS07940	6.35035	6.42199	6.14763	6.30666
						SGL_RS19385	2.14496	2.13863	2.31659	2.20006								SGL_RS07935	3.14837	3.03085	2.07037	2.74987
						SGL_RS12590	2.14725	1.99346	1.23682	1.79251								SGL_RS07900	4.8513	4.42993	4.59099	4.62407
						SGL_RS19550	2.1512	2.57651	1.59166	2.10646								SGL_RS07895	2.18362	1.49979	0.967623	1.55034
						SGL_RS09550	2.15165	2.0535	1.40486	1.87001								SGL_RS07890	3.44914	3.43232	3.40197	3.42781
						SGL_RS09800	2.15614	2.78834	1.69671	2.21373								SGL_RS07870	4.7199	4.60053	4.56331	4.62791
						SGL_RS16365	2.15662	2.79244	2.11333	2.35413								SGL_RS07865	3.09146	2.7779	2.61985	2.82974
						SGL_RS06330	2.16159	2.5325	1.8495	2.1812								SGL_RS07860	0.570067	0.438399	1.855	0.954488
						SGL_RS07275	2.16209	2.09916	1.83828	2.03318								SGL_RS07850	3.81574	3.44988	3.41864	3.56142
						SGL_RS08830	2.16325	1.45119	1.73903	1.78449								SGL_RS07840	2.11974	2.00052	2.81802	2.31276
						SGL_RS02595	2.16838	2.88601	1.7905	2.28163								SGL_RS07835	0.775434	0.0565863	0.988989	0.607003
						SGL_RS14090	2.16973	2.4604	1.61893	2.08302								SGL_RS06410	9.09423	9.00984	8.85669	8.98692
						SGL_RS14635	2.17035	2.53025	2.10962	2.27007								SGL_RS06405	4.89062	4.55099	4.7151	4.7189
						SGL_RS10945	2.17144	1.58498	1.13919	1.63187								SGL_RS19655	2.10652	1.42752	0.947904	1.49398
						SGL_RS10785	2.17704	1.94244	1.42393	1.8478								SGL_RS06395	1.92155	2.06348	1.51068	1.8319
						SGL_RS14040	2.17706	1.89089	2.32831	2.13209								SGL_RS06390	1.29468	1.62869	1.41032	1.44456
						SGL_RS01720	2.17919	2.9932	2.18384	2.45208								SGL_RS06385	0.920949	1.28514	1.08079	1.09563
						SGL_RS13355	2.18069	2.51175	1.68403	2.12549								SGL_RS06345	4.37509	4.30798	4.1026	4.26189
						SGL_RS04100	2.18071	2.9031	2.09956	2.39446								SGL_RS06335	4.09054	4.00361	3.99264	4.02893
						SGL_RS17355	2.18196	1.39476	2.62693	2.06788								SGL_RS06330	2.66393	2.31116	1.88268	2.28592
						SGL_RS18180	2.18296	2.13515	2.47509	2.2644								SGL_RS06325	2.18443	1.8095	1.24377	1.7459
						SGL_RS14460	2.18372	1.90979	2.12979	2.07443								SGL_RS06320	2.97153	2.69174	2.53543	2.7329
						SGL_RS09395	2.18547	2.37495	2.15514	2.23852								SGL_RS06315	3.67503	3.82592	3.63263	3.71119
						SGL_RS18245	2.18674	1.42147	2.15119	1.9198								SGL_RS06300	4.32566	4.21928	3.91679	4.15391
						SGL_RS14670	2.18731	1.9082	2.42542	2.17364								SGL_RS06295	4.87086	4.65237	4.55905	4.69409
						SGL_RS19625	2.1896	2.5894	1.81748	2.19882								SGL_RS06285	6.16004	5.99386	5.81064	5.98818
						SGL_RS08495	2.1917	2.72999	2.30305	2.40825								SGL_RS06280	5.13767	4.9435	5.44403	5.17507
						SGL_RS01515	2.19326	2.41632	1.73349	2.11435								SGL_RS06275	5.7536	5.78632	5.56612	5.70201
						SGL_RS15735	2.19741	0.48277	1.90788	1.52935								SGL_RS06255	5.31331	5.08868	4.98576	5.12925
						SGL_RS06235	2.19819	2.82696	1.95464	2.3266								SGL_RS06250	4.43968	4.20516	3.85554	4.16679
						SGL_RS15275	2.20021	2.09662	1.91727	2.07137								SGL_RS06245	3.8615	3.60988	3.29754	3.58964
						SGL_RS04580	2.20338	2.54947	2.52083	2.42456								SGL_RS06230	6.95274	6.66177	6.93256	6.84903
						SGL_RS07840	2.20584	2.1182	2.4942	2.27275								SGL_RS06215	7.20434	6.8742	6.91772	6.99875
						SGL_RS09070	2.20587	2.53874	2.04214	2.26225								SGL_RS06210	7.10813	6.98356	6.88313	6.99161
						SGL_RS00470	2.20595	2.49059	1.94052	2.21235								SGL_RS06195	7.18589	6.87732	7.23387	7.09903
						SGL_RS06900	2.2079	1.68534	2.05702	1.98342								SGL_RS06190	3.97669	3.66929	4.03298	3.89299
						SGL_RS02795	2.20897	3.40158	1.62801	2.41285								SGL_RS04485	5.04718	4.85905	4.90129	4.93584
						SGL_RS08175	2.20969	2.91994	2.23008	2.45324								SGL_RS04490	5.08813	4.5374	4.71022	4.77858
						SGL_RS18780	2.21607	1.57046	2.78698	2.19117								SGL_RS04480	5.11947	4.46146	4.85569	4.8122
						SGL_RS16050	2.21822	2.72639	1.9622	2.30227								SGL_RS04475	2.61303	2.01875	1.24381	1.95853
						SGL_RS16210	2.21916	2.18605	1.40232	1.93585								SGL_RS04445	6.02959	6.1527	5.98802	6.05677
						SGL_RS03635	2.22102	2.28713	2.3161	2.27475								SGL_RS07705	5.16147	5.09074	4.81683	5.02301
						SGL_RS13780	2.22314	1.96315	2.72913	2.30514								SGL_RS07675	4.83479	4.88895	4.80709	4.84361
						SGL_RS08800	2.22375	2.52021	2.27679	2.34025								SGL_RS07655	5.64511	5.13258	5.2869	5.35486
						SGL_RS00960	2.2269	2.16712	1.73807	2.04403								SGL_RS07645	2.38755	2.59626	1.95877	2.31419
						SGL_RS08790	2.23039	2.6874	1.45433	2.12404								SGL_RS07640	-1.13672	1.43711	0.873076	0.391154
						SGL_RS15515	2.23138	2.41797	2.50645	2.38526								SGL_RS07630	5.07478	4.62342	4.87767	4.85862
						SGL_RS11335	2.23249	1.56251	1.70149	1.83217								SGL_RS07625	6.26007	5.85227	6.24122	6.11785
						SGL_RS08975	2.23723	2.93203	2.88862	2.68596								SGL_RS07620	6.58928	6.15688	6.45438	6.40018
						SGL_RS18150	2.23976	2.21413	1.97921	2.14437								SGL_RS07615	6.78422	6.37557	6.52707	6.56229
						SGL_RS05155	2.24252	2.34594	1.303	1.96382								SGL_RS07610	4.18622	4.13243	3.7338	4.01748
						SGL_RS14585	2.24525	3.22556	1.06611	2.17898								SGL_RS07570	3.4705	3.50212	3.25507	3.40923
						SGL_RS14690	2.24717	1.17095	0.992751	1.47029								SGL_RS07560	5.09237	4.72486	4.60342	4.80688
						SGL_RS02500	2.24722	2.6859	2.42314	2.45209								SGL_RS07550	3.97093	4.02143	3.85923	3.95053
						SGL_RS16775	2.25245	2.43916	1.99914	2.23025								SGL_RS07545	5.16931	4.97279	4.78081	4.9743
						SGL_RS13690	2.25256	2.75976	2.71293	2.57508								SGL_RS07540	2.54321	2.16632	2.36924	2.35959
						SGL_RS12695	2.25422	3.39391	2.89235	2.84683								SGL_RS07530	5.27152	5.15547	5.07952	5.16884
						SGL_RS16900	2.25542	2.90967	2.73411	2.63307								SGL_RS07505	4.42879	4.41566	4.29416	4.37954
						SGL_RS05875	2.25593	3.03686	2.37339	2.55539								SGL_RS07495	3.74239	3.62558	3.92016	3.76271
						SGL_RS09220	2.25632	2.57626	2.02608	2.28622								SGL_RS07490	3.76024	3.87028	3.85036	3.82696
						SGL_RS11675	2.25897	2.58552	2.34121	2.39523								SGL_RS07460	-3.38529	-1.20815	-2.36085	-2.3181
						SGL_RS04420	2.25973	2.77757	2.73651	2.59127								SGL_RS07405	2.98383	3.33524	2.32969	2.88292
						SGL_RS09320	2.26202	3.10733	0.911892	2.09375								SGL_RS07400	5.00446	4.97695	4.81476	4.93206
						SGL_RS12660	2.26525	2.94938	2.05917	2.4246								SGL_RS07395	5.91784	5.85103	5.37681	5.71523
						SGL_RS20090	2.26699	3.24271	2.83991	2.7832								SGL_RS18725	4.14168	3.46538	3.94345	3.85017
						SGL_RS04435	2.26722	2.37498	1.90619	2.1828								SGL_RS05875	3.49687	2.99373	3.76512	3.41857
						SGL_RS12415	2.26825	3.1079	2.55544	2.64386								SGL_RS05860	6.45614	6.04319	6.11645	6.20526
						SGL_RS13240	2.26962	2.78317	2.53839	2.53039								SGL_RS05845	7.4221	7.18042	7.32597	7.3095
						SGL_RS01425	2.26966	2.26505	2.55081	2.36184								SGL_RS05840	7.65281	7.39944	7.06414	7.37213
						SGL_RS00010	2.27191	1.96934	1.47333	1.90486								SGL_RS05835	7.44979	7.15187	7.35459	7.31875
						SGL_RS09695	2.27208	3.01555	1.44889	2.24551								SGL_RS05735	7.81749	7.66606	7.7205	7.73468
						SGL_RS07145	2.27327	2.78793	1.95097	2.33739								SGL_RS05730	7.99214	7.71799	7.66754	7.79255
						SGL_RS00175	2.27368	2.13015	1.92052	2.10811								SGL_RS05690	5.81436	5.4851	5.81628	5.70525
						SGL_RS11165	2.27551	2.30739	1.11893	1.90061								SGL_RS04805	5.796	5.26927	5.40643	5.49057
						SGL_RS10250	2.28287	1.67155	2.18541	2.04661								SGL_RS04800	3.15504	2.60852	3.11363	2.95906
						SGL_RS13920	2.28701	1.30493	1.30541	1.63245								SGL_RS04795	6.83285	6.90081	6.66675	6.80014
						SGL_RS05160	2.28783	2.69759	3.02382	2.66975								SGL_RS04790	5.62309	5.47478	5.54722	5.54836
						SGL_RS01695	2.29228	2.27963	2.59458	2.38883								SGL_RS04765	2.3775	1.92361	2.34725	2.21612
						SGL_RS07720	2.29315	2.24863	2.17574	2.23917								SGL_RS04760	3.80329	3.62506	2.90313	3.44383
						SGL_RS08875	2.29482	2.80026	1.97571	2.35693								SGL_RS04740	6.18035	5.86342	5.70346	5.91574
						SGL_RS04880	2.29606	2.80422	1.7873	2.29586								SGL_RS12465	6.11512	5.76228	5.97308	5.95016
						SGL_RS17760	2.30437	1.31909	0.410769	1.34474								SGL_RS12425	3.40212	3.27975	3.49552	3.39246
						SGL_RS07805	2.30466	2.37887	1.43283	2.03878								SGL_RS12400	2.80485	2.27993	2.43071	2.50516
						SGL_RS03230	2.30615	1.81185	1.57939	1.89913								SGL_RS12390	3.37227	3.22127	3.06963	3.22106
						SGL_RS12790	2.30808	2.03165	2.32366	2.22113								SGL_RS12375	2.38537	-0.405782	1.7039	1.22783
						SGL_RS19800	2.30818	2.26434	2.16527	2.24593								SGL_RS12365	5.69187	5.34413	5.38953	5.47518
						SGL_RS00580	2.30819	1.26045	1.68265	1.75043								SGL_RS12360	2.13468	2.211	2.23226	2.19265
						SGL_RS08410	2.30921	3.05855	2.25451	2.54076								SGL_RS12355	1.78581	1.60649	1.97135	1.78788
						SGL_RS18680	2.30994	1.92174	2.48407	2.23858								SGL_RS12340	4.92452	4.70322	4.53619	4.72131
						SGL_RS09585	2.31078	2.93352	2.64081	2.62837								SGL_RS12330	0.847856	0.371399	-0.00554048	0.404572
						SGL_RS18930	2.31217	0.798338	1.47991	1.53014								SGL_RS12325	0.192613	-2.76632	-1.8755	-1.48307
						SGL_RS09850	2.31232	2.31696	1.75932	2.12953								SGL_RS18955	0.00111333	-2.42105	1.0028	-0.472379
						SGL_RS09290	2.31291	2.92802	2.68471	2.64188								SGL_RS18980	0.229629	-2.04753	0.830699	-0.329067
						SGL_RS07195	2.31378	2.52125	2.03461	2.28988								SGL_RS12315	7.24412	7.15686	6.94572	7.11557
						SGL_RS09670	2.32052	1.5896	3.2057	2.37194								SGL_RS12280	7.86476	7.47479	7.58845	7.64267
						SGL_RS17905	2.32112	1.76849	1.99636	2.02866								SGL_RS12270	4.31362	3.94414	4.07894	4.11223
						SGL_RS15840	2.3222	2.52446	2.3434	2.39669								SGL_RS10445	4.73731	4.29604	4.65866	4.564
						SGL_RS05025	2.32289	2.68373	2.26644	2.42436								SGL_RS10440	12.8861	12.8293	12.6398	12.785
						SGL_RS01540	2.32323	2.44181	2.06296	2.276								SGL_RS10435	0.642834	1.6287	0.774064	1.0152
						SGL_RS14480	2.32474	2.01399	2.84169	2.39347								SGL_RS10425	1.75604	1.16822	1.31499	1.41308
						SGL_RS00955	2.32511	3.26897	2.25458	2.61622								SGL_RS10420	-0.930105	0.721464	0.521114	0.104157
						SGL_RS04335	2.32512	2.3068	2.79076	2.47423								SGL_RS10405	1.84677	2.3548	1.73979	1.98045
						SGL_RS13630	2.32531	2.91214	2.38964	2.54236								SGL_RS10400	2.83197	2.7812	2.4838	2.69899
						SGL_RS08750	2.3263	2.97739	2.1768	2.4935								SGL_RS10395	8.69013	8.48554	8.52203	8.5659
						SGL_RS19965	2.33086	2.22688	1.41064	1.98946								SGL_RS10390	2.45983	2.59509	1.8383	2.29774
						SGL_RS09535	2.33181	1.91834	1.97408	2.07474								SGL_RS10385	1.1193	1.39148	1.12916	1.21332
						SGL_RS15865	2.33378	1.91484	1.46186	1.90349								SGL_RS10355	6.62489	6.39866	6.36057	6.46138
						SGL_RS05985	2.33819	3.24691	2.79787	2.79432								SGL_RS10350	4.68226	4.42761	4.63399	4.58129
						SGL_RS02155	2.3396	2.03116	1.25506	1.87527								SGL_RS10345	3.23565	3.28933	3.56634	3.36378
						SGL_RS12165	2.34148	2.86468	2.2187	2.47495								SGL_RS10335	7.3626	7.27232	7.20584	7.28025
						SGL_RS08060	2.34277	2.63115	1.86991	2.28127								SGL_RS10330	5.62001	5.3079	5.52338	5.48376
						SGL_RS07715	2.3429	2.32917	2.10208	2.25805								SGL_RS10325	3.86479	3.70899	3.25499	3.60959
						SGL_RS06495	2.34432	3.89452	3.61844	3.28576								SGL_RS10315	2.49966	2.51438	1.96632	2.32679
						SGL_RS00260	2.34592	2.78804	2.07342	2.40246								SGL_RS10310	5.00421	4.39441	4.69081	4.69648
						SGL_RS00300	2.34754	3.15282	2.92586	2.80874								SGL_RS10270	1.84263	2.09698	1.34592	1.76184
						SGL_RS08545	2.34779	2.15539	1.85527	2.11948								SGL_RS10265	8.02281	7.7715	7.71774	7.83735
						SGL_RS06085	2.34912	2.64664	2.59572	2.53049								SGL_RS10255	5.63532	5.39061	5.48997	5.5053
						SGL_RS16525	2.35062	2.31019	2.11021	2.257								SGL_RS10250	2.94423	2.78046	2.57586	2.76685
						SGL_RS16720	2.35265	2.30463	2.55738	2.40489								SGL_RS10240	5.20981	5.24065	5.39117	5.28054
						SGL_RS17810	2.35736	2.47133	2.35001	2.3929								SGL_RS10225	2.56046	2.16716	2.21861	2.31541
						SGL_RS06875	2.35767	2.80082	1.97391	2.37747								SGL_RS10210	3.10491	2.51602	1.51756	2.3795
						SGL_RS18595	2.35845	3.01075	2.89363	2.75427								SGL_RS10200	4.24893	3.99462	4.31136	4.18497
						SGL_RS10795	2.35961	2.31648	2.35479	2.34362								SGL_RS10195	4.13646	3.98744	3.47301	3.86563
						SGL_RS08885	2.36155	2.43716	1.88987	2.22953								SGL_RS10185	3.89074	3.98941	4.00419	3.96145
						SGL_RS17150	2.36415	2.78717	2.65523	2.60218								SGL_RS08670	1.36174	0.982389	2.11944	1.48786
						SGL_RS07750	2.36462	1.55864	1.38142	1.76822								SGL_RS08635	3.82386	4.01311	4.09227	3.97641
						SGL_RS19770	2.36645	2.00098	2.50563	2.29102								SGL_RS08630	3.40152	3.30924	3.45126	3.38734
						SGL_RS03355	2.36899	2.46145	1.87829	2.23624								SGL_RS08600	5.04269	4.63437	4.88902	4.85536
						SGL_RS18835	2.37539	2.97754	2.70122	2.68471								SGL_RS08595	4.38441	3.80309	3.9592	4.0489
						SGL_RS11080	2.37888	2.96182	2.25819	2.53296								SGL_RS05500	4.86096	4.59918	4.65416	4.70477
						SGL_RS16400	2.37944	2.62124	2.80664	2.60244								SGL_RS05495	2.54151	2.63596	2.43276	2.53674
						SGL_RS09545	2.38148	3.16378	2.39665	2.6473								SGL_RS05485	3.23458	3.71937	2.20257	3.05218
						SGL_RS12020	2.38254	2.61306	2.5245	2.5067								SGL_RS05480	2.2079	1.90658	1.73116	1.94855
						SGL_RS18065	2.3827	2.3912	1.67451	2.14947								SGL_RS05465	5.07481	4.84828	4.99494	4.97268
						SGL_RS14170	2.38298	3.04408	1.48992	2.30566								SGL_RS05460	2.81868	3.3757	3.87104	3.35514
						SGL_RS16390	2.38363	3.18366	3.10301	2.8901								SGL_RS05455	2.14415	2.67226	2.66364	2.49335
						SGL_RS09195	2.38405	2.32156	1.96477	2.22346								SGL_RS05435	5.93022	5.73513	5.92109	5.86215
						SGL_RS05440	2.38717	2.36653	1.40647	2.05339								SGL_RS05430	4.93723	4.4495	3.86571	4.41748
						SGL_RS06980	2.38779	2.14133	1.23683	1.92199								SGL_RS05400	1.48351	1.86854	2.11031	1.82079
						SGL_RS15385	2.38795	2.81131	3.13811	2.77912								SGL_RS05345	5.49276	5.36809	5.11092	5.32392
						SGL_RS07385	2.39646	2.70903	2.60947	2.57165								SGL_RS05335	7.3328	7.21735	7.00552	7.18522
						SGL_RS17405	2.39764	2.0368	1.46069	1.96504								SGL_RS05330	3.90399	3.59853	3.9235	3.80867
						SGL_RS09215	2.3983	2.44392	2.07216	2.3048								SGL_RS04705	2.75776	2.03717	2.45067	2.4152
						SGL_RS02530	2.39905	2.7072	2.26862	2.45829								SGL_RS20210	-0.0147094	-0.943877	0.259893	-0.232898
						SGL_RS10245	2.39958	2.67272	2.60504	2.55911								SGL_RS04685	5.33837	4.91908	5.22431	5.16059
						SGL_RS11725	2.40286	3.00875	2.88929	2.76696								SGL_RS04680	3.77003	3.63714	3.61829	3.67516
						SGL_RS09280	2.40402	3.13271	2.64689	2.72787								SGL_RS04670	6.94189	6.6068	6.77671	6.77513
						SGL_RS09780	2.40975	1.67684	1.2945	1.7937								SGL_RS04615	3.62861	3.3918	3.74288	3.58776
						SGL_RS06765	2.41558	3.05055	2.52741	2.66451								SGL_RS04610	4.62312	4.47865	4.6148	4.57219
						SGL_RS00540	2.41657	2.967	1.74131	2.37496								SGL_RS04600	3.84559	3.63167	3.48776	3.65501
						SGL_RS11755	2.42266	2.61814	2.10256	2.38112								SGL_RS04595	3.21364	3.24397	3.88383	3.44714
						SGL_RS06360	2.42292	3.2326	2.36172	2.67241								SGL_RS04580	2.33418	2.0065	2.07011	2.13693
						SGL_RS14500	2.42389	2.79523	2.47604	2.56505								SGL_RS04575	4.96216	4.96564	4.84419	4.924
						SGL_RS10950	2.42776	2.30498	1.78343	2.17206								SGL_RS04505	3.46164	3.2679	3.50621	3.41192
						SGL_RS09915	2.42958	2.50106	1.71884	2.2165								SGL_RS08570	4.8972	4.07008	4.54776	4.50501
						SGL_RS03115	2.43199	2.75172	2.18198	2.45523								SGL_RS08545	0.823699	2.34973	1.1664	1.44661
						SGL_RS18160	2.43287	1.83887	1.00379	1.75851								SGL_RS08520	2.74959	0.489904	2.0291	1.7562
						SGL_RS10985	2.43332	2.71655	1.63683	2.26223								SGL_RS08515	4.66519	4.47006	4.68872	4.60799
						SGL_RS16075	2.4336	1.94673	2.28247	2.22094								SGL_RS08510	3.51746	3.21715	3.29774	3.34412
						SGL_RS07935	2.43551	2.98788	3.03952	2.82097								SGL_RS08505	3.02856	2.25607	2.59336	2.626
						SGL_RS04430	2.43645	3.00147	2.84825	2.76206								SGL_RS08500	2.90308	3.11638	2.97594	2.99847
						SGL_RS08485	2.44406	2.71702	3.22288	2.79465								SGL_RS06160	1.58184	1.83441	2.36135	1.92586
						SGL_RS02260	2.44691	2.48038	2.00879	2.31203								SGL_RS06135	5.06244	4.93105	4.91265	4.96871
						SGL_RS00280	2.4473	2.6648	2.29646	2.46952								SGL_RS06125	4.76945	4.79496	4.46363	4.67601
						SGL_RS02240	2.44771	2.05528	2.23896	2.24732								SGL_RS06110	1.69809	1.40829	1.63608	1.58082
						SGL_RS13830	2.45212	2.76896	2.91033	2.71047								SGL_RS09225	5.38191	4.97583	5.96097	5.43957
						SGL_RS12885	2.45511	1.89878	2.18419	2.17936								SGL_RS09140	0.77211	1.98849	0.29122	1.01727
						SGL_RS15730	2.45598	1.68695	2.45675	2.19989								SGL_RS19785	1.57844	1.81643	1.5123	1.63572
						SGL_RS03060	2.4565	2.58116	2.16178	2.39982								SGL_RS09125	1.42153	2.38431	1.97011	1.92532
						SGL_RS06735	2.46026	3.10676	3.08228	2.8831								SGL_RS09090	5.39735	5.12165	5.71842	5.41247
						SGL_RS18370	2.46123	1.38162	1.63218	1.82501								SGL_RS09590	4.89863	5.06186	4.56156	4.84068
						SGL_RS06885	2.46263	2.57381	2.09881	2.37842								SGL_RS09595	4.01028	3.38023	3.00887	3.46646
						SGL_RS01205	2.46444	2.52945	2.53017	2.50802								SGL_RS09585	3.37342	2.45635	3.22394	3.0179
						SGL_RS00315	2.46535	3.17433	2.60913	2.7496								SGL_RS09480	-1.45193	-0.916951	-0.88188	-1.08359
						SGL_RS00420	2.46687	2.56789	2.46879	2.50118								SGL_RS18855	-0.724442	0.351274	0.209664	-0.0545012
						SGL_RS16105	2.46693	2.18013	2.12957	2.25888								SGL_RS09465	-1.96951	-0.772022	-1.26407	-1.3352
						SGL_RS14255	2.46756	2.44195	2.4678	2.4591								SGL_RS09430	3.43695	3.08676	3.32218	3.28196
						SGL_RS13895	2.46982	2.52973	2.52783	2.50913								SGL_RS07820	2.86823	2.08912	1.62639	2.19458
						SGL_RS11845	2.47105	2.87191	2.52391	2.62229								SGL_RS07810	3.00556	3.19333	2.99579	3.06489
						SGL_RS15805	2.47198	2.79159	1.94744	2.40367								SGL_RS07790	4.56488	4.32628	4.45709	4.44942
						SGL_RS02505	2.47389	2.84359	2.31757	2.54501								SGL_RS07785	4.95465	5.0073	4.67838	4.88011
						SGL_RS03135	2.47408	3.62063	2.30771	2.8008								SGL_RS07780	3.69025	3.65311	3.52449	3.62262
						SGL_RS17190	2.47519	2.08696	1.84462	2.13559								SGL_RS07765	5.14872	5.2388	5.08362	5.15704
						SGL_RS15740	2.47713	2.85686	2.26198	2.53199								SGL_RS07760	3.8299	3.61523	3.73438	3.7265
						SGL_RS18030	2.47721	2.11932	1.41569	2.00407								SGL_RS07755	2.52932	1.78743	1.96256	2.0931
						SGL_RS00270	2.47793	2.16813	1.82414	2.15674								SGL_RS07750	0.944448	2.17084	2.29631	1.80387
						SGL_RS05220	2.4813	3.09786	1.71897	2.43271								SGL_RS07740	3.4162	3.20759	3.11191	3.24523
						SGL_RS14830	2.48248	2.44515	2.25734	2.39499								SGL_RS07735	0.954353	0.801856	2.16394	1.30672
						SGL_RS04260	2.48443	2.52291	1.70745	2.23827								SGL_RS07730	1.82408	2.02961	2.08533	1.97967
						SGL_RS12290	2.48541	3.40598	2.99117	2.96086								SGL_RS07725	4.07532	3.49646	3.536	3.7026
						SGL_RS12430	2.48824	2.79097	2.56548	2.6149								SGL_RS00010	2.54381	2.6846	1.84277	2.35706
						SGL_RS06320	2.48956	2.91008	2.04659	2.48208								SGL_RS00015	-0.239987	0.559354	-0.0705786	0.0829294
						SGL_RS03655	2.49087	2.40172	2.59497	2.49585								SGL_RS20220	4.15735	3.09095	2.80947	3.35259
						SGL_RS01640	2.49172	2.83714	1.25804	2.19563								SGL_RS00030	2.48884	2.13027	0.674099	1.7644
						SGL_RS06040	2.49206	2.24101	1.9255	2.21952								SGL_RS00065	-2.5125	-1.11253	-2.46159	-2.02887
						SGL_RS15575	2.49299	3.32339	2.58738	2.80125								SGL_RS00125	2.18613	1.99868	2.07481	2.08654
						SGL_RS06575	2.49398	2.26786	1.73635	2.16606								SGL_RS19675	2.55372	1.4261	1.59354	1.85779
						SGL_RS00825	2.49424	2.50947	2.52455	2.50942								SGL_RS00140	3.19777	2.93994	3.13596	3.09123
						SGL_RS18430	2.4947	2.38536	2.78275	2.55427								SGL_RS00145	4.0896	3.47052	3.51687	3.69233
						SGL_RS17640	2.49471	1.67666	1.22067	1.79735								SGL_RS00150	4.55351	4.09951	3.68566	4.11289
						SGL_RS08400	2.49806	2.32908	1.70346	2.17687								SGL_RS00155	4.24568	4.05847	3.67308	3.99241
						SGL_RS08395	2.49952	2.37691	2.19531	2.35725								SGL_RS18475	3.43803	3.94826	3.06008	3.48212
						SGL_RS00125	2.50046	3.20724	2.73047	2.81273								SGL_RS00185	0.287404	1.10891	1.60127	0.999194
						SGL_RS11155	2.50086	2.49602	2.96651	2.65446								SGL_RS00190	1.59385	0.442349	0.972621	1.00294
						SGL_RS02315	2.50358	3.39149	2.74124	2.87877								SGL_RS00195	0.0575986	1.30771	0.764906	0.71007
						SGL_RS07045	2.50474	3.37272	3.14945	3.00897								SGL_RS00200	2.08857	0.299933	0.808901	1.0658
						SGL_RS00570	2.50849	2.78321	1.45563	2.24911								SGL_RS00205	3.03769	2.2164	1.86797	2.37402
						SGL_RS03615	2.50929	2.96836	3.18095	2.8862								SGL_RS00210	2.18854	2.09324	1.77803	2.01994
						SGL_RS12940	2.5107	2.44883	2.28859	2.41604								SGL_RS00215	3.30324	3.06986	3.11226	3.16179
						SGL_RS08500	2.5115	2.56835	2.30348	2.46111								SGL_RS00220	2.30728	1.37929	2.70267	2.12975
						SGL_RS11955	2.51165	3.13292	2.84152	2.8287								SGL_RS00225	1.66116	1.37324	1.25063	1.42834
						SGL_RS08860	2.51214	3.14287	2.85322	2.83607								SGL_RS00235	2.43839	2.66024	2.27994	2.45952
						SGL_RS05590	2.51289	2.82814	2.66339	2.66814								SGL_RS00260	3.47305	3.03675	2.73408	3.08129
						SGL_RS05595	2.51471	2.3512	1.51625	2.12739								SGL_RS00270	2.81221	2.62738	2.21915	2.55291
						SGL_RS05095	2.51649	3.51749	2.97089	3.00162								SGL_RS00275	0.635874	1.00978	0.48029	0.708648
						SGL_RS14550	2.51829	2.66223	1.96892	2.38314								SGL_RS00280	2.16222	2.04906	1.84448	2.01859
						SGL_RS12730	2.52099	3.37188	2.65832	2.8504								SGL_RS00285	-0.935429	0.293591	0.24594	-0.131966
						SGL_RS03175	2.52166	3.39372	2.72836	2.88125								SGL_RS00290	4.27234	4.0313	4.18097	4.16154
						SGL_RS08010	2.52242	1.76485	1.76712	2.01813								SGL_RS00300	3.13826	2.76315	2.43035	2.77725
						SGL_RS12025	2.5266	3.15376	2.71279	2.79772								SGL_RS00305	-1.91009	-1.07803	-0.634384	-1.2075
						SGL_RS17465	2.52828	2.42509	2.27503	2.40947								SGL_RS00315	2.88149	2.97591	2.92124	2.92621
						SGL_RS07930	2.53178	2.7795	2.92377	2.74502								SGL_RS00340	1.56927	-1.19838	-1.47991	-0.369672
						SGL_RS17855	2.53272	1.10175	1.33412	1.6562								SGL_RS00345	-0.357047	-0.16104	-0.462939	-0.327009
						SGL_RS13765	2.53649	3.43121	2.91775	2.96182								SGL_RS00360	1.58658	2.47503	2.84034	2.30065
						SGL_RS15530	2.53864	2.63305	2.69023	2.62064								SGL_RS00365	4.20716	3.96419	4.06445	4.0786
						SGL_RS12870	2.53904	3.19302	2.54461	2.75889								SGL_RS00385	0.43067	0.746128	0.255103	0.4773
						SGL_RS10605	2.54177	2.63236	2.98595	2.72003								SGL_RS00400	0.270097	-0.0772495	0.117126	0.103324
						SGL_RS14395	2.5426	3.41216	2.66952	2.87476								SGL_RS00025	2.90422	1.5542	2.22089	2.22644
						SGL_RS07250	2.54299	2.57341	2.56324	2.55988								SGL_RS00415	1.49626	2.05459	2.45022	2.00035
						SGL_RS08255	2.54527	2.33369	2.30007	2.39301								SGL_RS00420	2.52679	2.77786	3.17068	2.82511
						SGL_RS03370	2.54757	2.70846	3.36896	2.875								SGL_RS19725	1.43077	1.83425	1.00117	1.42206
						SGL_RS05990	2.54807	2.6525	2.74467	2.64841								SGL_RS00440	0.464733	-0.495927	-1.48957	-0.506921
						SGL_RS00020	2.54811	2.60403	2.27969	2.47727								SGL_RS00455	1.2413	1.8167	0.778587	1.27886
						SGL_RS14300	2.55006	2.24899	2.03574	2.27826								SGL_RS00485	0.587983	1.03962	0.934535	0.854048
						SGL_RS15625	2.55924	3.24999	2.9453	2.91818								SGL_RS00500	0.703751	0.142923	0.788834	0.545169
						SGL_RS01535	2.56205	3.04562	3.13822	2.9153								SGL_RS00510	1.70252	1.7111	1.36389	1.5925
						SGL_RS03625	2.5661	2.53206	2.10538	2.40118								SGL_RS00575	1.69254	1.41429	1.1063	1.40438
						SGL_RS04650	2.56641	3.401	2.4141	2.79384								SGL_RS00580	1.95339	1.78807	0.346146	1.36253
						SGL_RS11330	2.5679	2.72618	2.30478	2.53295								SGL_RS00605	1.33	1.96801	1.94935	1.74912
						SGL_RS03925	2.57121	2.90017	2.98206	2.81781								SGL_RS00615	-0.717821	-0.80771	0.741664	-0.261289
						SGL_RS17755	2.5783	0.203583	1.21115	1.33101								SGL_RS18995	-1.078	-0.970396	-1.59381	-1.21407
						SGL_RS15130	2.57867	2.64763	2.22754	2.48461								SGL_RS01415	3.86972	3.2434	2.92436	3.34582
						SGL_RS01035	2.579	3.05345	2.23902	2.62383								SGL_RS01450	3.0544	2.73766	2.87192	2.88799
						SGL_RS11510	2.5797	2.68519	3.26143	2.84211								SGL_RS01535	3.01377	3.12364	0.567721	2.23504
						SGL_RS17645	2.58018	2.20027	2.28715	2.35587								SGL_RS20235	2.83144	2.75977	2.48309	2.69143
						SGL_RS18385	2.58204	2.68115	2.05507	2.43942								SGL_RS01610	4.10216	3.54902	3.28608	3.64576
						SGL_RS07440	2.58382	2.08139	2.18097	2.28206								SGL_RS01615	3.89137	2.98714	3.16645	3.34832
						SGL_RS04765	2.58505	2.76228	1.71057	2.35263								SGL_RS01620	4.05988	4.36748	4.24229	4.22322
						SGL_RS14870	2.5858	3.29288	2.57736	2.81868								SGL_RS01640	1.26683	0.707316	1.3292	1.10112
						SGL_RS18225	2.58629	2.15163	0.737061	1.82499								SGL_RS01645	-1.03771	0.889091	1.56172	0.471035
						SGL_RS05610	2.5878	2.88574	2.70733	2.72696								SGL_RS01685	3.92879	3.31841	2.88138	3.37619
						SGL_RS15105	2.59062	2.62148	2.07699	2.4297								SGL_RS01720	3.17575	2.83644	2.9192	2.97713
						SGL_RS05955	2.59134	3.06298	2.31362	2.65598								SGL_RS01800	-1.29667	1.68972	0.550601	0.314548
						SGL_RS12675	2.59264	3.17885	2.5374	2.76963								SGL_RS01820	3.23605	3.80377	3.50022	3.51335
						SGL_RS10820	2.59512	2.42872	2.40482	2.47622								SGL_RS01870	3.53662	3.56845	3.66814	3.59107
						SGL_RS17195	2.5964	2.47597	2.31215	2.46151								SGL_RS00640	5.68161	5.44128	5.41662	5.51317
						SGL_RS07890	2.59762	2.19577	2.24874	2.34738								SGL_RS00655	1.29894	0.532468	-0.0999768	0.577144
						SGL_RS20025	2.60034	-0.591471	0.469437	0.826103								SGL_RS17320	4.63033	4.05488	4.01952	4.23491
						SGL_RS00950	2.60075	2.99138	1.67475	2.42229								SGL_RS00670	1.54632	0.689557	-1.68921	0.182224
						SGL_RS02970	2.60364	2.31882	1.89468	2.27238								SGL_RS00735	0.529081	-0.993508	-0.212143	-0.225523
						SGL_RS14755	2.60435	2.82773	2.95354	2.79521								SGL_RS00745	1.95644	1.47014	1.70981	1.71213
						SGL_RS16540	2.60561	2.64178	2.13111	2.4595								SGL_RS00750	2.39389	1.93368	1.5072	1.94492
						SGL_RS18885	2.60599	1.77783	2.79928	2.39436								SGL_RS00760	1.17721	0.895829	1.69928	1.25744
						SGL_RS17580	2.60747	1.98546	1.81879	2.13724								SGL_RS00775	2.58293	2.96541	3.33902	2.96245
						SGL_RS13435	2.60925	3.07809	1.65926	2.44887								SGL_RS00780	4.67385	3.9847	3.89669	4.18508
						SGL_RS04550	2.61456	2.92342	2.37949	2.63916								SGL_RS00825	2.89693	2.97314	2.32074	2.73027
						SGL_RS10830	2.6152	2.91259	3.0026	2.84346								SGL_RS00830	4.78644	3.98258	3.79212	4.18705
						SGL_RS02150	2.61901	3.15308	1.87743	2.54984								SGL_RS00850	4.70642	4.30452	4.77208	4.59434
						SGL_RS17025	2.62322	3.1031	2.69875	2.80836								SGL_RS00865	0.869167	1.42026	0.55798	0.949135
						SGL_RS04035	2.62604	2.44492	1.14123	2.07073								SGL_RS00890	1.24483	1.03767	1.09167	1.12472
						SGL_RS00120	2.6269	1.55299	2.26791	2.14927								SGL_RS00920	2.55337	2.76609	2.25902	2.52616
						SGL_RS07815	2.63371	3.09935	1.91302	2.54869								SGL_RS00925	4.176	4.20583	4.0299	4.13724
						SGL_RS11655	2.63697	3.47899	2.81309	2.97635								SGL_RS00930	4.83116	4.95078	4.60407	4.79534
						SGL_RS09315	2.63801	2.92353	2.37146	2.64433								SGL_RS00935	4.25545	4.05854	4.21837	4.17746
						SGL_RS10815	2.63873	2.43195	1.9117	2.32746								SGL_RS00940	3.7691	4.01697	3.82052	3.86886
						SGL_RS00555	2.64074	2.12848	2.85784	2.54235								SGL_RS00945	3.83568	4.09337	3.67842	3.86916
						SGL_RS12265	2.64095	2.5595	2.323	2.50782								SGL_RS00955	3.32834	3.05074	3.159	3.17936
						SGL_RS03910	2.64213	2.94002	2.80918	2.79711								SGL_RS00960	3.33907	3.20093	3.14665	3.22888
						SGL_RS12255	2.64619	3.2629	2.44019	2.78309								SGL_RS00985	2.32849	2.25941	1.7404	2.10943
						SGL_RS17470	2.64647	2.43848	2.63335	2.57277								SGL_RS00990	1.62239	1.36851	1.67904	1.55665
						SGL_RS07040	2.64942	3.17011	1.16376	2.32776								SGL_RS00995	0.996664	1.17168	0.312167	0.826836
						SGL_RS09965	2.65026	2.69916	2.50824	2.61922								SGL_RS01025	4.16872	3.78073	3.86414	3.93786
						SGL_RS15175	2.65077	2.80539	2.58959	2.68192								SGL_RS01030	4.58071	4.29857	3.176	4.01843
						SGL_RS11790	2.65121	3.42436	2.49745	2.85768								SGL_RS01035	4.85538	4.57091	4.29888	4.57506
						SGL_RS18130	2.65271	3.01232	2.09807	2.5877								SGL_RS01045	5.60133	5.35009	5.36745	5.43962
						SGL_RS04810	2.65487	2.39606	1.86031	2.30375								SGL_RS01050	4.26476	3.87241	4.06153	4.06623
						SGL_RS19255	2.65737	3.77401	2.42696	2.95278								SGL_RS01115	0.763375	-0.0967133	-0.312972	0.117897
						SGL_RS07065	2.65892	3.39177	2.89082	2.9805								SGL_RS00625	-1.26257	-0.00543476	-0.124184	-0.464064
						SGL_RS12060	2.66065	3.28806	2.86271	2.93714								SGL_RS01130	4.7496	4.1065	4.72005	4.52538
						SGL_RS10910	2.66117	2.42799	2.30964	2.46627								SGL_RS01135	3.55969	4.07114	3.20092	3.61058
						SGL_RS07520	2.66119	1.87781	0.81947	1.78616								SGL_RS01145	3.77329	3.70914	3.62845	3.70363
						SGL_RS12085	2.66321	2.72935	2.30138	2.56465								SGL_RS01155	5.261	5.12618	5.02096	5.13605
						SGL_RS19370	2.66444	2.75044	3.46849	2.96112								SGL_RS01160	6.41288	6.19328	6.10227	6.23614
						SGL_RS00855	2.66473	2.95918	3.07357	2.89916								SGL_RS01170	2.71482	2.1267	1.94937	2.26363
						SGL_RS11270	2.66555	3.2907	3.02052	2.99226								SGL_RS01180	3.15511	2.49514	2.81857	2.82294
						SGL_RS14065	2.6667	2.98827	2.46206	2.70568								SGL_RS01185	2.9592	2.35092	3.06648	2.7922
						SGL_RS14485	2.66678	2.91632	2.70364	2.76225								SGL_RS01215	3.27417	2.92994	3.15556	3.11989
						SGL_RS11230	2.66736	3.06905	2.98633	2.90758								SGL_RS01220	2.81067	2.1783	2.88972	2.62623
						SGL_RS05885	2.67026	2.63556	2.07012	2.45865								SGL_RS01225	3.26919	2.88151	2.56447	2.90505
						SGL_RS10390	2.6716	2.7971	2.52705	2.66525								SGL_RS01230	1.77517	1.72491	2.17149	1.89053
						SGL_RS17515	2.67348	3.43411	2.58689	2.89816								SGL_RS01250	2.03742	2.69774	2.60428	2.44648
						SGL_RS10540	2.67565	2.75152	2.78698	2.73805								SGL_RS01260	3.3007	3.27523	3.83884	3.47159
						SGL_RS15670	2.67885	2.2539	2.06392	2.33223								SGL_RS01280	2.34928	1.42901	2.60552	2.12794
						SGL_RS14305	2.68139	2.7095	2.82163	2.73751								SGL_RS01285	2.47413	1.95622	1.19925	1.87654
						SGL_RS07245	2.68151	2.82435	2.41107	2.63898								SGL_RS01290	1.28937	2.66655	1.74851	1.90148
						SGL_RS00985	2.68676	2.63805	2.39577	2.57353								SGL_RS01295	1.86602	1.83045	2.03457	1.91035
						SGL_RS13565	2.6889	3.29417	2.78732	2.92346								SGL_RS01300	0.74615	1.03346	2.26052	1.34671
						SGL_RS00660	2.6942	2.92927	1.84355	2.48901								SGL_RS01320	-3.35191	0.0620692	-0.0168535	-1.10223
						SGL_RS14085	2.69447	2.17337	0.958641	1.94216								SGL_RS01355	2.327	2.2058	0.935715	1.82284
						SGL_RS12065	2.6949	2.91234	1.65195	2.41973								SGL_RS01125	4.16922	3.76963	4.02521	3.98802
						SGL_RS17900	2.6951	3.32839	1.77007	2.59785								SGL_RS13365	5.27856	5.12643	5.52836	5.31112
						SGL_RS13180	2.69606	3.04817	2.90772	2.88398								SGL_RS13400	7.30262	7.41363	7.01755	7.2446
						SGL_RS00790	2.69682	3.52679	3.40038	3.208								SGL_RS13405	6.06525	6.01053	5.89968	5.99182
						SGL_RS05505	2.69876	2.38403	2.36457	2.48245								SGL_RS13420	9.72579	9.71237	9.32479	9.58765
						SGL_RS17875	2.70718	2.49188	2.4409	2.54665								SGL_RS13430	3.55714	3.00009	3.29653	3.28459
						SGL_RS08135	2.70952	3.07507	1.62694	2.47051								SGL_RS13435	2.86123	2.41997	1.35689	2.2127
						SGL_RS06545	2.71674	3.31788	2.50493	2.84652								SGL_RS13445	2.03077	2.17672	2.45508	2.22086
						SGL_RS09125	2.71679	2.74659	2.64679	2.70339								SGL_RS13455	1.90046	1.98063	2.58957	2.15688
						SGL_RS11875	2.71698	2.52831	2.16269	2.46933								SGL_RS13460	6.25412	5.96026	5.99424	6.06954
						SGL_RS10345	2.72758	2.64607	2.49026	2.6213								SGL_RS13465	1.35454	1.73567	1.20577	1.43199
						SGL_RS04885	2.72938	2.56797	2.05633	2.45123								SGL_RS13475	0.315094	0.473105	0.71361	0.500603
						SGL_RS13195	2.72987	2.9516	3.10399	2.92849								SGL_RS13500	3.40155	3.60535	3.4508	3.4859
						SGL_RS05305	2.73124	2.79709	2.6626	2.73031								SGL_RS13505	3.4128	3.46601	3.58671	3.48851
						SGL_RS00140	2.73174	2.92887	2.60547	2.75536								SGL_RS16455	4.6746	4.10544	3.84742	4.20915
						SGL_RS14980	2.73226	2.59092	2.56936	2.63085								SGL_RS16465	2.52011	2.1946	2.05093	2.25521
						SGL_RS17110	2.73412	2.7142	2.32876	2.59236								SGL_RS16505	4.08826	3.84765	3.85157	3.92916
						SGL_RS05445	2.73438	3.70141	2.65651	3.03077								SGL_RS16515	5.17652	4.9031	4.87529	4.98497
						SGL_RS02340	2.73524	3.03166	2.94685	2.90458								SGL_RS16530	2.90457	2.75304	2.79941	2.819
						SGL_RS11780	2.73896	2.9548	2.68814	2.79396								SGL_RS16550	4.46964	4.51378	4.83352	4.60565
						SGL_RS06715	2.7402	2.68329	2.2384	2.55396								SGL_RS16555	4.39987	3.90137	4.09738	4.13287
						SGL_RS01610	2.74147	1.97749	2.25609	2.32502								SGL_RS16570	3.08179	2.61923	2.23404	2.64502
						SGL_RS09600	2.74262	2.97572	2.15308	2.6238								SGL_RS13805	6.63246	6.59498	6.56352	6.59699
						SGL_RS09680	2.74326	2.68867	2.52867	2.65353								SGL_RS13815	5.09742	4.92285	4.90641	4.97556
						SGL_RS13350	2.7442	2.61998	3.1009	2.82169								SGL_RS13835	5.19255	4.89	5.22019	5.10092
						SGL_RS08880	2.74545	3.28383	2.41481	2.81469								SGL_RS13870	7.05733	6.68587	6.54016	6.76112
						SGL_RS06050	2.74909	2.24231	1.67792	2.22311								SGL_RS13875	5.5561	5.49275	5.78401	5.61095
						SGL_RS06705	2.75114	1.89065	2.50706	2.38295								SGL_RS13880	3.5444	3.13663	3.19601	3.29235
						SGL_RS17010	2.75212	2.80224	2.46526	2.67321								SGL_RS13885	3.87618	3.76075	4.53641	4.05778
						SGL_RS12160	2.75694	2.87132	2.466	2.69808								SGL_RS13910	5.47459	4.38966	5.12463	4.99629
						SGL_RS13185	2.75883	2.91603	2.09178	2.58888								SGL_RS13920	2.88292	2.33793	2.57205	2.59763
						SGL_RS15065	2.76002	2.78753	2.82504	2.79086								SGL_RS13925	0.551222	1.45116	0.89733	0.966569
						SGL_RS02625	2.76088	3.56721	2.46126	2.92978								SGL_RS13930	-0.107889	1.03949	1.3164	0.749336
						SGL_RS15305	2.76173	4.05797	3.20064	3.34011								SGL_RS13955	5.54696	5.22072	5.09488	5.28752
						SGL_RS05900	2.76563	2.88639	1.93087	2.52763								SGL_RS13960	1.04909	0.439692	0.98769	0.825492
						SGL_RS19130	2.76892	2.43716	2.619	2.60836								SGL_RS13965	2.17529	2.37321	1.65893	2.06915
						SGL_RS05265	2.76894	2.83504	2.63264	2.74554								SGL_RS13975	5.9675	5.89293	5.8445	5.90164
						SGL_RS07230	2.77168	2.49651	2.41268	2.56029								SGL_RS13985	0.069199	0.936425	1.15512	0.720248
						SGL_RS17840	2.77409	2.3698	1.70781	2.2839								SGL_RS13995	1.69657	0.830112	1.90422	1.47697
						SGL_RS13000	2.77684	3.05029	2.78336	2.87016								SGL_RS15235	3.49632	3.0499	2.88379	3.14334
						SGL_RS13755	2.77749	2.98251	1.68142	2.48047								SGL_RS15240	6.23681	5.86474	6.11533	6.07229
						SGL_RS04675	2.77909	3.34894	3.19755	3.10853								SGL_RS15250	5.23179	5.28507	4.97553	5.16413
						SGL_RS10790	2.77977	2.77207	1.42051	2.32412								SGL_RS15255	4.80468	4.99306	4.50974	4.76916
						SGL_RS03065	2.78184	2.67561	1.80136	2.4196								SGL_RS15260	4.92134	4.84836	4.64692	4.80554
						SGL_RS09750	2.78312	3.10908	3.4732	3.1218								SGL_RS15265	4.24738	3.60145	3.8156	3.88815
						SGL_RS13820	2.78334	3.39863	3.12374	3.10191								SGL_RS15290	4.05397	3.78227	3.3545	3.73025
						SGL_RS06790	2.78563	3.47711	3.24742	3.17005								SGL_RS15295	4.79258	4.53235	4.58753	4.63749
						SGL_RS15700	2.78594	3.10397	2.6478	2.8459								SGL_RS15305	2.40871	3.26466	3.50188	3.05841
						SGL_RS04760	2.78826	3.04661	2.7124	2.84909								SGL_RS15310	6.26184	6.014	6.20584	6.16056
						SGL_RS01080	2.78892	2.22702	2.07798	2.36464								SGL_RS15330	3.92759	3.93834	4.06451	3.97682
						SGL_RS04705	2.79042	3.18286	3.09938	3.02422								SGL_RS15340	1.7863	0.66765	1.27735	1.24377
						SGL_RS03105	2.79048	3.6181	2.50897	2.97252								SGL_RS15345	0.985664	1.35496	0.312859	0.884494
						SGL_RS12905	2.799	3.03545	2.468	2.76748								SGL_RS15350	4.43385	4.40471	4.56126	4.46661
						SGL_RS02525	2.80041	2.80836	2.34759	2.65212								SGL_RS15355	1.55392	2.13636	1.5883	1.75953
						SGL_RS11760	2.80498	2.89629	2.50738	2.73622								SGL_RS15360	0.944171	-1.66712	-1.56159	-0.761513
						SGL_RS15545	2.80574	3.06197	2.60939	2.8257								SGL_RS15365	0.753444	0.63448	-0.196872	0.397017
						SGL_RS01415	2.80831	2.72657	2.36686	2.63391								SGL_RS15370	6.17568	5.95157	5.94936	6.02554
						SGL_RS10190	2.81071	2.13178	2.92977	2.62408								SGL_RS15375	3.68562	3.57137	3.627	3.628
						SGL_RS05675	2.81237	2.51647	1.95912	2.42932								SGL_RS15380	1.33724	1.19768	1.45566	1.33019
						SGL_RS07085	2.81306	2.60253	2.77442	2.73								SGL_RS15685	0.825293	0.0363289	-1.16677	-0.101718
						SGL_RS11775	2.81639	2.56968	2.78329	2.72312								SGL_RS15705	3.41757	2.55926	3.33699	3.10461
						SGL_RS05535	2.81683	2.81001	2.39117	2.67267								SGL_RS15710	4.53227	4.35325	4.36251	4.41601
						SGL_RS03450	2.82004	3.10086	2.45339	2.79143								SGL_RS15725	2.76373	2.40103	2.24465	2.46981
						SGL_RS09450	2.82101	2.59622	3.01194	2.80972								SGL_RS15730	3.13359	2.92835	2.45728	2.83974
						SGL_RS12390	2.82111	3.17784	3.21904	3.07266								SGL_RS15760	2.06936	2.0571	1.79269	1.97305
						SGL_RS17350	2.82137	2.18611	2.45833	2.4886								SGL_RS15765	1.86617	2.48939	1.9243	2.09329
						SGL_RS01875	2.82154	3.16277	2.96175	2.98202								SGL_RS15785	4.91197	4.57647	4.38441	4.62428
						SGL_RS14815	2.82243	3.38932	2.70449	2.97208								SGL_RS15790	2.75692	2.64235	2.12584	2.50837
						SGL_RS13500	2.82304	2.53811	2.73642	2.69919								SGL_RS15795	5.88288	5.6189	5.98221	5.828
						SGL_RS14365	2.82571	2.66966	2.69918	2.73151								SGL_RS15800	2.86261	2.58157	2.25653	2.56691
						SGL_RS04250	2.82918	2.94057	2.07461	2.61479								SGL_RS15805	2.43479	2.97062	2.34838	2.5846
						SGL_RS13570	2.82982	3.10431	2.49847	2.81087								SGL_RS15810	2.65234	2.14764	1.94835	2.24944
						SGL_RS01290	2.8303	3.10238	3.17522	3.03597								SGL_RS15830	1.17469	2.41715	1.6868	1.75955
						SGL_RS17180	2.83444	2.87208	2.57084	2.75912								SGL_RS15835	1.77447	0.900113	1.96973	1.54811
						SGL_RS09430	2.83496	2.76577	2.17582	2.59219								SGL_RS15840	3.87909	3.71169	3.54385	3.71154
						SGL_RS09825	2.83601	3.19104	2.61633	2.88113								SGL_RS12100	3.79602	3.56161	3.55746	3.63836
						SGL_RS14390	2.83629	3.27877	2.96224	3.02576								SGL_RS19915	9.25639	9.11373	9.09864	9.15625
						SGL_RS04235	2.83652	3.35284	3.23831	3.14256								SGL_RS12145	3.77129	3.02086	3.11808	3.30341
						SGL_RS01685	2.83661	2.83062	2.4197	2.69564								SGL_RS12190	1.28646	1.48164	1.77935	1.51581
						SGL_RS01555	2.83698	2.7982	2.57034	2.73517								SGL_RS12195	0.682743	2.4435	2.32062	1.81562
						SGL_RS01285	2.83732	2.94536	3.12291	2.96853								SGL_RS12225	7.88756	7.8254	7.77318	7.82871
						SGL_RS12975	2.83796	3.40642	2.70183	2.98207								SGL_RS12680	2.50788	2.22719	2.95396	2.56301
						SGL_RS16470	2.8396	3.81243	3.15423	3.26876								SGL_RS12690	3.06668	2.90438	2.39613	2.78906
						SGL_RS12875	2.83963	3.4402	2.59606	2.95863								SGL_RS12695	3.03231	3.45685	2.736	3.07505
						SGL_RS13550	2.84106	2.87029	2.98858	2.89998								SGL_RS12700	5.9305	5.72222	5.89275	5.84849
						SGL_RS03580	2.8411	2.87379	3.08504	2.93331								SGL_RS12790	3.77475	3.65466	3.55483	3.66141
						SGL_RS12955	2.84134	2.64244	1.9866	2.49013								SGL_RS12795	-0.113689	-0.493569	-1.40147	-0.669576
						SGL_RS03920	2.84145	2.96389	3.39906	3.06814								SGL_RS12805	4.37711	4.15686	4.32018	4.28472
						SGL_RS05980	2.84415	3.13974	2.69333	2.8924								SGL_RS12835	3.46133	2.99948	2.71815	3.05965
						SGL_RS09985	2.84522	2.84877	1.85231	2.51543								SGL_RS12840	3.69689	3.26363	3.43047	3.46367
						SGL_RS16620	2.84915	3.09596	2.51719	2.82076								SGL_RS14565	4.89994	4.80338	4.81402	4.83912
						SGL_RS19470	2.84999	2.71839	3.22795	2.93211								SGL_RS14570	4.49468	4.59527	4.48065	4.52353
						SGL_RS05490	2.85074	3.20693	3.30025	3.11931								SGL_RS14575	6.81375	6.66272	6.42829	6.63492
						SGL_RS12945	2.85251	3.41499	3.40564	3.22438								SGL_RS14580	5.03314	4.88778	4.64107	4.854
						SGL_RS10485	2.85273	3.26812	2.12277	2.74787								SGL_RS14585	2.0506	1.82682	1.6358	1.83774
						SGL_RS04845	2.85366	2.4807	2.54474	2.62637								SGL_RS14590	2.87302	2.85643	2.91183	2.88042
						SGL_RS08970	2.85772	2.97548	2.16231	2.66517								SGL_RS14595	2.94561	2.57419	2.82876	2.78285
						SGL_RS08025	2.85905	2.86883	2.58236	2.77008								SGL_RS14605	3.74552	3.32855	3.54894	3.54101
						SGL_RS12360	2.86072	2.67048	2.92932	2.82018								SGL_RS14620	3.88341	3.95399	4.27848	4.03863
						SGL_RS04635	2.86238	3.78228	3.3955	3.34672								SGL_RS14660	2.76096	1.00825	1.85347	1.87422
						SGL_RS16405	2.86459	2.89684	2.20373	2.65506								SGL_RS14670	3.13561	3.07808	2.8124	3.0087
						SGL_RS10650	2.86579	3.96334	3.57138	3.46684								SGL_RS14675	4.89777	4.62924	4.67106	4.73269
						SGL_RS17030	2.87011	3.49958	3.03396	3.13455								SGL_RS14685	1.92439	1.79471	1.62131	1.78014
						SGL_RS03275	2.87133	3.43654	2.66831	2.99206								SGL_RS14690	1.38665	2.35965	1.74937	1.83189
						SGL_RS05485	2.87228	2.86397	2.31902	2.68509								SGL_RS14710	5.12715	4.86906	4.8184	4.9382
						SGL_RS05055	2.87376	3.00664	2.97221	2.95087								SGL_RS13520	5.2639	5.12787	5.17448	5.18875
						SGL_RS20125	2.87422	2.60556	2.58477	2.68818								SGL_RS13525	0.893334	-0.27368	0.626376	0.415343
						SGL_RS01820	2.87483	2.84583	2.46162	2.72743								SGL_RS13535	3.80754	3.40162	2.87248	3.36055
						SGL_RS00820	2.87752	3.42298	3.61838	3.30629								SGL_RS13540	5.81286	5.55901	5.83466	5.73551
						SGL_RS07725	2.88068	3.17128	2.83956	2.96384								SGL_RS13565	3.37974	3.58317	3.74162	3.56817
						SGL_RS07920	2.88174	3.25554	2.3374	2.82489								SGL_RS13585	2.26493	1.9927	1.87564	2.04442
						SGL_RS11800	2.88539	3.24854	3.0069	3.04694								SGL_RS13595	2.91412	2.58061	1.92875	2.47449
						SGL_RS16005	2.88635	3.03888	2.75127	2.89217								SGL_RS13640	2.72799	2.59371	2.26271	2.52814
						SGL_RS05185	2.88669	3.72419	3.1737	3.26153								SGL_RS13655	-2.87381	-0.908212	-0.37772	-1.38658
						SGL_RS08505	2.89023	2.81173	2.83683	2.84626								SGL_RS13665	4.01541	3.51051	2.68273	3.40288
						SGL_RS15350	2.89103	3.31926	2.5013	2.90386								SGL_RS13670	6.65441	6.33033	6.87197	6.6189
						SGL_RS09970	2.89287	3.05996	2.38421	2.77901								SGL_RS02485	6.84328	6.57076	6.49341	6.63582
						SGL_RS16835	2.89352	3.33286	2.97055	3.06564								SGL_RS02490	3.89452	3.77608	3.77066	3.81376
						SGL_RS06490	2.8947	3.26339	1.94244	2.70018								SGL_RS02495	2.35657	2.38224	2.29802	2.34561
						SGL_RS06105	2.89502	3.26787	3.1693	3.11073								SGL_RS02505	3.30991	3.02157	2.47991	2.93713
						SGL_RS16795	2.89511	3.34591	3.61329	3.28477								SGL_RS02510	6.34979	5.87285	6.48504	6.23589
						SGL_RS07905	2.89829	2.90853	2.81972	2.87551								SGL_RS02515	7.30096	7.07387	6.76878	7.04787
						SGL_RS17980	2.89858	3.0439	2.79473	2.9124								SGL_RS02520	4.6702	4.66453	4.50463	4.61312
						SGL_RS04390	2.89911	4.12271	2.41736	3.14639								SGL_RS02525	3.72555	3.74271	3.48978	3.65268
						SGL_RS00885	2.90576	3.71748	2.83479	3.15268								SGL_RS02545	4.18076	3.64418	4.35189	4.05894
						SGL_RS05605	2.90641	2.81252	2.37246	2.69713								SGL_RS02580	5.08477	5.14401	5.15657	5.12845
						SGL_RS03455	2.90652	2.84731	1.267	2.34027								SGL_RS02595	3.71109	3.49586	3.60969	3.60555
						SGL_RS14345	2.90756	3.53799	3.21166	3.21907								SGL_RS02620	3.13568	2.78998	2.62869	2.85145
						SGL_RS09925	2.91085	2.71883	2.39888	2.67619								SGL_RS02655	7.38484	7.10521	7.24287	7.2443
						SGL_RS14730	2.91181	2.85719	1.90636	2.55845								SGL_RS08905	4.40946	4.27696	4.12011	4.26884
						SGL_RS14595	2.91906	3.14899	2.6316	2.89989								SGL_RS08920	6.82064	6.50121	6.68128	6.66771
						SGL_RS08765	2.92061	3.58603	2.7478	3.08482								SGL_RS08925	5.33605	4.98688	5.02896	5.1173
						SGL_RS09435	2.92063	2.20439	3.54317	2.8894								SGL_RS08930	4.71721	4.72977	4.1295	4.5255
						SGL_RS04415	2.92483	2.46014	2.8341	2.73969								SGL_RS08935	3.56526	3.24687	3.25597	3.35603
						SGL_RS05560	2.92667	2.73206	2.42921	2.69598								SGL_RS08940	1.25944	1.1809	1.29397	1.24477
						SGL_RS06865	2.93194	2.98201	2.59522	2.83639								SGL_RS08970	3.48755	2.96434	3.22585	3.22591
						SGL_RS03125	2.93321	3.22005	2.26368	2.80564								SGL_RS08985	4.32478	4.20093	4.29702	4.27425
						SGL_RS06870	2.93365	2.93086	3.15933	3.00795								SGL_RS08990	5.19382	4.96915	4.99716	5.05338
						SGL_RS10185	2.93379	3.31827	2.48406	2.91204								SGL_RS09005	1.95764	1.32837	0.947263	1.41109
						SGL_RS09015	2.93388	2.85854	2.54447	2.77896								SGL_RS09010	0.636642	1.46865	1.38484	1.16338
						SGL_RS02090	2.93653	2.87381	2.49914	2.76983								SGL_RS09015	2.70867	3.30513	3.1274	3.04707
						SGL_RS03395	2.93871	2.64431	2.52829	2.70377								SGL_RS11840	4.50476	4.00256	4.10958	4.20563
						SGL_RS13360	2.94082	3.75535	2.98979	3.22865								SGL_RS11895	8.03957	7.75354	7.58411	7.79241
						SGL_RS13005	2.94201	2.61097	2.9513	2.83476								SGL_RS11900	-1.5263	-1.16179	-0.256228	-0.98144
						SGL_RS15160	2.94281	3.53294	2.95044	3.14206								SGL_RS11905	-1.09749	-0.422244	-0.86919	-0.796309
						SGL_RS19805	2.94331	2.74519	2.95265	2.88038								SGL_RS11920	7.57388	7.05774	7.31094	7.31418
						SGL_RS16530	2.94345	2.63856	2.16066	2.58089								SGL_RS11925	4.16405	3.61779	3.70684	3.82956
						SGL_RS09580	2.9454	2.30141	3.07762	2.77481								SGL_RS11945	3.48229	3.28919	3.15011	3.3072
						SGL_RS01100	2.94595	3.39023	2.91773	3.08463								SGL_RS11955	3.06558	2.85222	2.83273	2.91684
						SGL_RS14965	2.94599	2.77657	2.85091	2.85782								SGL_RS11960	2.07701	2.02652	2.12211	2.07521
						SGL_RS03610	2.94617	3.76312	3.69094	3.46674								SGL_RS15875	5.83287	5.62811	5.79289	5.75129
						SGL_RS08445	2.94647	2.97329	2.63162	2.85046								SGL_RS15880	3.45342	3.38423	3.88215	3.57327
						SGL_RS07550	2.94917	3.18672	3.28056	3.13882								SGL_RS15885	4.21009	4.32577	3.96841	4.16809
						SGL_RS02460	2.95187	3.37747	2.23552	2.85495								SGL_RS15895	2.19778	1.92809	2.45485	2.19357
						SGL_RS04400	2.95218	3.54665	3.19947	3.23276								SGL_RS15900	1.78134	1.51828	0.864313	1.38798
						SGL_RS11680	2.95341	3.6405	2.78819	3.12737								SGL_RS15905	1.56731	1.43167	0.914271	1.30442
						SGL_RS03015	2.95434	2.79604	3.47878	3.07639								SGL_RS15910	0.202516	1.12139	0.207378	0.510429
						SGL_RS03935	2.95712	3.79627	2.91596	3.22312								SGL_RS15915	3.50434	3.56971	3.4464	3.50682
						SGL_RS06680	2.95841	3.15738	3.12415	3.07998								SGL_RS15935	1.95083	2.7609	2.27815	2.32996
						SGL_RS17280	2.95865	2.66905	1.63473	2.42081								SGL_RS15960	1.73427	1.25407	1.89753	1.62863
						SGL_RS13770	2.95965	3.15961	3.15438	3.09121								SGL_RS15965	2.91605	3.4685	3.70168	3.36208
						SGL_RS13320	2.95966	3.47067	3.43403	3.28812								SGL_RS15970	0.691397	-0.10309	-0.236198	0.11737
						SGL_RS00215	2.96036	3.63976	2.85616	3.15209								SGL_RS15975	0.79806	1.27483	0.628305	0.900399
						SGL_RS16610	2.96154	3.49943	2.78238	3.08112								SGL_RS15980	1.48991	2.32201	1.44442	1.75211
						SGL_RS08490	2.96445	2.77097	2.32491	2.68678								SGL_RS15985	-1.48081	-0.746969	0.277837	-0.64998
						SGL_RS15235	2.96485	3.17106	2.10072	2.74554								SGL_RS15995	0.782415	1.03556	-0.0410846	0.592297
						SGL_RS12815	2.96693	3.31363	2.89776	3.05944								SGL_RS16000	3.45993	2.48966	2.94029	2.9633
						SGL_RS01565	2.96719	3.18513	2.81916	2.99049								SGL_RS16005	2.86285	2.18312	2.71196	2.58598
						SGL_RS14780	2.97074	3.62055	3.3283	3.30653								SGL_RS12535	4.0264	3.98532	3.78983	3.93385
						SGL_RS02310	2.97123	3.65602	3.42693	3.35139								SGL_RS12545	2.28264	1.81385	2.15888	2.08512
						SGL_RS15525	2.97225	4.4209	2.9921	3.46175								SGL_RS12555	2.11542	2.42418	1.86611	2.13524
						SGL_RS01245	2.97313	3.44426	2.9057	3.10769								SGL_RS12560	3.38905	3.12698	2.0841	2.86671
						SGL_RS15265	2.97342	3.4843	2.40579	2.9545								SGL_RS12565	2.5817	2.66437	1.94536	2.39714
						SGL_RS19720	2.97495	2.66606	0.383281	2.0081								SGL_RS19930	3.77323	3.23155	3.27853	3.42777
						SGL_RS09605	2.97959	3.20409	2.74286	2.97551								SGL_RS12585	4.01279	3.95252	3.63699	3.86743
						SGL_RS06450	2.97959	3.92526	3.16878	3.35787								SGL_RS12590	1.42036	0.916339	1.58532	1.30734
						SGL_RS07030	2.97964	3.35407	3.18671	3.17347								SGL_RS12595	3.72922	3.33768	3.4464	3.50443
						SGL_RS02400	2.98129	2.81968	2.60625	2.80241								SGL_RS12625	6.68071	6.42805	6.37193	6.49356
						SGL_RS13705	2.98276	3.65061	3.61961	3.41766								SGL_RS12630	3.53325	3.59769	3.6669	3.59928
						SGL_RS06940	2.98439	3.5168	2.81213	3.10444								SGL_RS12635	3.90795	4.04833	3.59663	3.85097
						SGL_RS04715	2.9845	3.66	3.04557	3.23002								SGL_RS12655	3.26679	2.98259	3.22312	3.1575
						SGL_RS17550	2.98677	2.81265	2.19117	2.66353								SGL_RS12675	3.52072	2.83433	3.25673	3.20392
						SGL_RS11825	2.99137	3.33885	3.00044	3.11022								SGL_RS13190	2.9069	2.68904	2.95769	2.85121
						SGL_RS14325	2.99405	3.45109	2.82519	3.09011								SGL_RS13205	8.84534	8.83669	8.65865	8.78022
						SGL_RS04725	2.99884	3.34654	3.02216	3.12251								SGL_RS13215	3.58592	3.40339	3.41222	3.46718
						SGL_RS06260	3.00344	2.9175	2.60175	2.8409								SGL_RS13220	2.41508	1.97104	1.53036	1.97216
						SGL_RS02430	3.00455	3.35979	3.17193	3.17876								SGL_RS13235	3.34399	2.9532	2.75692	3.01804
						SGL_RS13580	3.00537	3.32643	3.04651	3.12611								SGL_RS13250	3.57794	3.53546	3.56843	3.56061
						SGL_RS07645	3.00646	3.2792	3.20961	3.16509								SGL_RS13260	0.717061	0.301194	0.187877	0.402044
						SGL_RS04865	3.00716	3.18084	2.95532	3.04777								SGL_RS13265	1.9979	2.0659	1.4054	1.82307
						SGL_RS08215	3.00801	3.16545	2.37738	2.85028								SGL_RS18990	0.164836	0.679733	-0.490967	0.117867
						SGL_RS06245	3.00922	2.97298	3.22814	3.07011								SGL_RS19000	1.86242	2.97981	2.14748	2.3299
						SGL_RS16960	3.01182	2.796	2.4027	2.73684								SGL_RS13290	4.4198	4.29794	4.58461	4.43412
						SGL_RS11220	3.01238	3.90165	3.45323	3.45575								SGL_RS13315	5.63597	5.49497	5.6583	5.59641
						SGL_RS11120	3.01241	3.19482	2.80023	3.00249								SGL_RS13320	3.45421	4.11921	3.86487	3.81277
						SGL_RS05475	3.01415	3.73465	2.72833	3.15904								SGL_RS13330	2.92189	2.87807	2.57832	2.79276
						SGL_RS05520	3.01578	3.08276	2.60977	2.90277								SGL_RS13335	3.8286	4.06334	4.07797	3.98997
						SGL_RS06375	3.01671	3.78457	3.24302	3.3481								SGL_RS12855	4.11268	3.73027	3.86867	3.90387
						SGL_RS11410	3.01922	2.68534	1.74619	2.48358								SGL_RS12860	1.40559	1.83396	0.868684	1.36941
						SGL_RS02455	3.01945	2.96082	2.84957	2.94328								SGL_RS12865	3.69586	3.13037	3.42069	3.41564
						SGL_RS16295	3.02127	3.65848	3.01373	3.23116								SGL_RS12870	3.25483	1.64097	2.4965	2.4641
						SGL_RS00945	3.02151	2.62498	2.75226	2.79958								SGL_RS12885	2.41485	1.79052	2.05157	2.08565
						SGL_RS04855	3.0276	4.04744	3.63644	3.57049								SGL_RS19945	-0.679656	-1.72349	-0.196216	-0.866455
						SGL_RS09745	3.02762	2.58138	2.88602	2.83167								SGL_RS19950	0.276241	0.718452	0.847535	0.614076
						SGL_RS16850	3.02781	3.55529	3.48593	3.35634								SGL_RS12895	5.33769	5.01693	5.18933	5.18132
						SGL_RS17490	3.02969	3.97234	3.37406	3.4587								SGL_RS12900	7.69299	7.43754	7.44232	7.52428
						SGL_RS15375	3.03006	3.33211	2.95478	3.10565								SGL_RS12920	12.6007	12.4743	12.4973	12.5241
						SGL_RS13310	3.03205	3.38935	3.39224	3.27121								SGL_RS12935	4.42388	4.31307	4.256	4.33099
						SGL_RS16100	3.03631	2.70664	2.57408	2.77234								SGL_RS12940	3.02357	2.61799	2.5843	2.74195
						SGL_RS06025	3.04009	3.25501	3.94252	3.41254								SGL_RS12945	2.88534	3.02123	2.62191	2.84283
						SGL_RS05030	3.04119	2.73622	3.0062	2.92787								SGL_RS12950	4.00011	3.64687	3.41868	3.68855
						SGL_RS02085	3.0417	3.27395	2.82103	3.04556								SGL_RS12955	3.37841	2.4288	2.86454	2.89058
						SGL_RS17650	3.04184	2.87309	2.45644	2.79046								SGL_RS12970	0.924773	1.42782	2.04589	1.46616
						SGL_RS07855	3.04204	3.30816	2.67987	3.01003								SGL_RS12975	1.95152	2.39835	2.05507	2.13498
						SGL_RS17800	3.04212	3.08067	3.2422	3.12166								SGL_RS13000	2.3204	2.29073	2.35181	2.32098
						SGL_RS13485	3.04329	3.28508	3.3865	3.23829								SGL_RS13005	3.46928	3.22382	2.96007	3.21772
						SGL_RS04255	3.04437	3.54395	2.57317	3.05383								SGL_RS13010	2.11963	2.35377	2.72199	2.39846
						SGL_RS17540	3.04718	3.18822	2.70311	2.9795								SGL_RS11965	0.654798	1.76983	0.0116015	0.812078
						SGL_RS16805	3.04748	3.35851	2.45301	2.953								SGL_RS11970	-2.27208	-0.365868	-0.967682	-1.20188
						SGL_RS10140	3.04865	3.30407	2.38392	2.91221								SGL_RS11980	7.13736	6.86903	7.16628	7.05756
						SGL_RS16690	3.05127	3.695	2.61233	3.11953								SGL_RS11985	1.33869	1.28329	1.17265	1.26488
						SGL_RS07215	3.05143	2.81566	2.95084	2.93931								SGL_RS12010	3.60647	3.44308	2.60905	3.21953
						SGL_RS15620	3.05177	3.241	2.85918	3.05065								SGL_RS12015	5.7927	5.33265	5.57955	5.5683
						SGL_RS08420	3.05608	3.27711	2.96404	3.09907								SGL_RS12020	3.55821	3.40747	3.33793	3.43454
						SGL_RS20180	3.05667	3.51725	4.11473	3.56288								SGL_RS12025	3.01291	2.67688	2.7353	2.80836
						SGL_RS07925	3.05727	2.39839	2.98266	2.81277								SGL_RS12040	3.77331	3.74411	3.68256	3.73333
						SGL_RS06530	3.05798	3.67509	3.10356	3.27888								SGL_RS12080	1.60593	1.95468	1.93073	1.83045
						SGL_RS02110	3.0591	3.43749	3.12861	3.2084								SGL_RS12085	2.45975	2.30907	2.33642	2.36842
						SGL_RS08045	3.05943	3.36543	2.56136	2.9954								SGL_RS12090	1.42774	0.860415	1.11335	1.13384
						SGL_RS13665	3.06051	3.7413	3.14534	3.31572								SGL_RS14400	3.14879	2.72029	3.08568	2.98492
						SGL_RS16395	3.06144	3.16863	3.12094	3.117								SGL_RS14405	3.51808	3.48564	3.09489	3.3662
						SGL_RS15915	3.06745	3.12819	2.77683	2.99082								SGL_RS14415	6.08981	5.78935	5.97512	5.95143
						SGL_RS10155	3.0679	3.47311	3.57901	3.37334								SGL_RS14420	5.14653	4.92113	4.93427	5.00064
						SGL_RS05495	3.07101	2.70861	2.38244	2.72069								SGL_RS14470	5.3793	5.04628	5.25739	5.22766
						SGL_RS17700	3.07266	3.32733	2.83502	3.07834								SGL_RS14475	-0.248134	1.08978	-0.0510688	0.263525
						SGL_RS04750	3.07276	3.82145	3.52473	3.47298								SGL_RS14495	5.55913	5.36145	5.67045	5.53034
						SGL_RS08415	3.07285	2.14152	2.61477	2.60971								SGL_RS14545	5.17884	4.69669	4.74245	4.87266
						SGL_RS08840	3.07444	3.35311	2.30041	2.90932								SGL_RS14550	2.47593	2.92794	2.88038	2.76142
						SGL_RS12395	3.0749	3.55546	2.86275	3.16437								SGL_RS13695	5.25349	4.85033	5.27206	5.12529
						SGL_RS03335	3.07513	3.24324	2.9477	3.08869								SGL_RS13730	5.75603	5.07539	5.15348	5.3283
						SGL_RS17765	3.07914	2.20986	1.86863	2.38588								SGL_RS13735	5.75655	5.361	5.05078	5.38944
						SGL_RS01470	3.08198	3.76467	2.88108	3.24257								SGL_RS13740	5.62988	5.282	5.56798	5.49329
						SGL_RS19575	3.08377	3.32358	2.56016	2.98917								SGL_RS13770	3.48118	2.99305	3.09672	3.19031
						SGL_RS09080	3.08389	3.73173	2.85065	3.22209								SGL_RS13780	2.98202	2.69179	2.22816	2.63399
						SGL_RS07810	3.08551	3.51656	3.02343	3.2085								SGL_RS13800	3.82274	3.40516	3.06722	3.43171
						SGL_RS06960	3.08567	3.25193	2.70714	3.01491								SGL_RS11740	4.41505	4.07886	4.02168	4.17186
						SGL_RS12070	3.08636	2.96645	2.54507	2.86596								SGL_RS11755	2.49947	2.44774	2.5079	2.48504
						SGL_RS07990	3.08777	3.11815	2.89922	3.03505								SGL_RS11785	4.21972	3.90701	3.62315	3.91663
						SGL_RS04190	3.09089	3.63766	3.27132	3.33329								SGL_RS11805	1.16494	0.862005	0.576539	0.867828
						SGL_RS04800	3.09092	3.07289	2.89941	3.02107								SGL_RS11815	3.51657	3.09316	2.71846	3.1094
						SGL_RS15230	3.09154	3.47161	3.18019	3.24778								SGL_RS17960	3.89313	3.90816	3.77982	3.86037
						SGL_RS16535	3.09423	3.94986	2.67523	3.23977								SGL_RS18000	4.89489	4.60567	4.6616	4.72072
						SGL_RS09400	3.09533	3.50116	3.00664	3.20104								SGL_RS18020	6.21127	5.92755	5.84791	5.99557
						SGL_RS14315	3.09556	3.24333	2.82379	3.05423								SGL_RS18035	2.93129	1.95181	2.53535	2.47282
						SGL_RS14645	3.09764	2.33589	2.80875	2.74743								SGL_RS18040	6.86444	6.26542	6.45395	6.52793
						SGL_RS09675	3.09781	3.00963	3.15885	3.08876								SGL_RS18045	6.60782	6.32866	6.66187	6.53278
						SGL_RS07585	3.09837	3.62738	4.18454	3.63676								SGL_RS18050	2.98777	1.90005	2.37922	2.42235
						SGL_RS11225	3.09896	3.52016	3.01317	3.21077								SGL_RS18055	1.96627	1.37999	1.84663	1.73096
						SGL_RS18340	3.10692	3.78236	3.44267	3.44398								SGL_RS18060	2.78275	1.13285	2.15195	2.02251
						SGL_RS07240	3.10713	2.56453	2.59056	2.75407								SGL_RS18065	1.9278	1.77715	1.73682	1.81393
						SGL_RS17140	3.11432	3.23064	3.09264	3.14586								SGL_RS19920	1.12272	1.1143	-1.19572	0.347103
						SGL_RS14070	3.1146	2.37645	2.13126	2.54077								SGL_RS14000	2.034	1.65029	2.38984	2.02471
						SGL_RS04915	3.11692	3.2501	2.66331	3.01011								SGL_RS14005	-0.143451	-0.583113	-1.18565	-0.637404
						SGL_RS04680	3.11837	3.37473	2.55923	3.01744								SGL_RS14010	7.42336	7.03423	7.54265	7.33341
						SGL_RS16385	3.12024	2.3604	2.68548	2.72204								SGL_RS14035	8.04102	8.06922	7.73167	7.94731
						SGL_RS01740	3.12499	3.79544	2.97892	3.29979								SGL_RS14055	4.24457	3.67684	4.25632	4.05924
						SGL_RS16040	3.12888	3.51726	2.9311	3.19241								SGL_RS14060	3.1597	3.255	3.68697	3.36722
						SGL_RS18220	3.12913	2.57015	3.15681	2.95203								SGL_RS14065	3.31063	3.04409	3.20437	3.18637
						SGL_RS13190	3.12928	3.21124	2.79283	3.04445								SGL_RS14070	3.06674	3.17059	3.00979	3.08237
						SGL_RS02290	3.1303	3.11208	2.99414	3.07884								SGL_RS14075	8.61621	8.34214	8.21014	8.3895
						SGL_RS17365	3.13136	3.25301	2.78543	3.0566								SGL_RS14080	5.36588	4.95898	5.10437	5.14307
						SGL_RS04365	3.13376	3.79201	3.01482	3.31353								SGL_RS14085	1.72634	1.80932	1.86284	1.7995
						SGL_RS06645	3.14303	3.70611	3.19345	3.34753								SGL_RS14090	2.40224	2.24049	1.9605	2.20108
						SGL_RS07665	3.14509	3.93956	3.38231	3.48899								SGL_RS19040	3.01946	3.26282	3.05458	3.11229
						SGL_RS11635	3.14511	3.39642	3.11693	3.21949								SGL_RS14100	2.66541	2.93022	2.07829	2.55798
						SGL_RS13675	3.14773	3.84084	3.46313	3.4839								SGL_RS14105	1.01834	0.242759	1.15735	0.806149
						SGL_RS12445	3.14795	3.25132	2.46367	2.95432								SGL_RS14110	3.89245	2.86546	3.8982	3.55204
						SGL_RS14590	3.15191	3.62042	2.49456	3.08896								SGL_RS14125	-0.484558	-1.08704	-1.87842	-1.15001
						SGL_RS12995	3.15331	3.54131	2.72222	3.13895								SGL_RS14130	1.3397	0.246492	-4.24745	-0.887088
						SGL_RS13430	3.15582	3.647	2.8553	3.21937								SGL_RS15385	2.30488	2.40821	2.39377	2.36895
						SGL_RS06460	3.15704	3.67866	3.35711	3.3976								SGL_RS15395	5.91655	5.59208	5.45075	5.65313
						SGL_RS06335	3.1576	3.15693	3.29685	3.20379								SGL_RS15425	3.06279	2.72667	2.89055	2.89334
						SGL_RS09980	3.16002	4.43072	3.58491	3.72522								SGL_RS15435	3.64401	3.49502	4.1148	3.75128
						SGL_RS12145	3.16011	3.44183	3.21019	3.27071								SGL_RS15440	5.09237	4.76085	4.62777	4.827
						SGL_RS01085	3.16093	3.42529	2.80944	3.13189								SGL_RS15460	0.786174	1.13263	1.64007	1.18629
						SGL_RS07125	3.16189	3.52701	3.03707	3.24199								SGL_RS15465	0.0278929	-2.30609	-1.37015	-1.21612
						SGL_RS08480	3.16299	3.85594	2.73791	3.25228								SGL_RS15470	0.915899	0.133566	-0.13841	0.303685
						SGL_RS17145	3.16311	2.73014	3.31684	3.07003								SGL_RS19115	-2.61676	-0.444101	-1.20555	-1.42214
						SGL_RS14665	3.16415	3.361	3.13445	3.21987								SGL_RS15495	7.53495	7.48886	7.53954	7.52112
						SGL_RS06690	3.16432	2.17903	2.53635	2.62657								SGL_RS15500	3.45864	3.61968	3.29575	3.45802
						SGL_RS02145	3.16544	2.74076	2.5853	2.8305								SGL_RS15505	2.42018	2.89233	2.77855	2.69702
						SGL_RS11315	3.16585	3.27146	2.52038	2.9859								SGL_RS15520	4.23031	4.38698	4.31821	4.31184
						SGL_RS04595	3.16763	3.48685	3.2914	3.31529								SGL_RS19060	3.49024	3.65621	3.1895	3.44532
						SGL_RS11485	3.16845	3.34293	3.50456	3.33865								SGL_RS15525	3.90891	3.47892	3.74397	3.7106
						SGL_RS14335	3.16888	3.7772	2.96277	3.30295								SGL_RS15530	2.60373	2.77148	3.24865	2.87462
						SGL_RS12495	3.17036	3.56659	3.32209	3.35301								SGL_RS15535	1.26416	2.37008	0.928308	1.52085
						SGL_RS00910	3.17526	3.35849	3.00673	3.18016								SGL_RS15540	-1.76989	0.355519	-0.146448	-0.520271
						SGL_RS07910	3.17555	3.22274	3.06695	3.15508								SGL_RS16610	4.13274	3.47532	3.37656	3.66154
						SGL_RS15705	3.18398	3.8073	3.07081	3.35403								SGL_RS16615	3.31054	3.54957	3.42127	3.42713
						SGL_RS19040	3.18692	2.11465	3.11314	2.8049								SGL_RS16620	2.86267	2.93869	2.93493	2.9121
						SGL_RS04315	3.18772	2.94288	2.41214	2.84758								SGL_RS16625	3.67196	3.12474	3.79026	3.52899
						SGL_RS13330	3.18811	3.26389	2.69407	3.04869								SGL_RS16640	-0.0678526	0.904763	0.121439	0.31945
						SGL_RS17715	3.19009	3.7379	3.77974	3.56924								SGL_RS16645	1.50402	0.598744	1.18273	1.09516
						SGL_RS12610	3.19082	3.2599	2.07834	2.84302								SGL_RS16650	2.23375	2.11585	2.02467	2.12475
						SGL_RS04020	3.19096	3.68632	3.00591	3.2944								SGL_RS16660	3.91311	2.98919	3.24699	3.3831
						SGL_RS03155	3.19099	3.50458	2.97699	3.22419								SGL_RS16665	4.49679	4.21363	4.43156	4.38066
						SGL_RS08425	3.19248	3.22163	3.82046	3.41152								SGL_RS16670	6.43294	6.10368	6.27341	6.27001
						SGL_RS13215	3.19337	3.65654	2.99274	3.28088								SGL_RS16675	4.92771	4.86161	4.76062	4.84998
						SGL_RS11950	3.19865	2.73903	2.92264	2.95344								SGL_RS16690	3.7386	3.31295	3.13147	3.39434
						SGL_RS08945	3.20138	3.43783	2.68095	3.10672								SGL_RS16730	3.14289	3.52638	2.2079	2.95906
						SGL_RS17625	3.20222	2.62938	2.1576	2.66307								SGL_RS16750	4.90597	4.67131	4.4115	4.66293
						SGL_RS07740	3.20304	3.40417	2.37436	2.99385								SGL_RS16765	1.32537	1.87109	2.08435	1.76027
						SGL_RS15205	3.20483	3.81987	3.05994	3.36155								SGL_RS16890	1.57907	1.8671	1.42878	1.62498
						SGL_RS17205	3.20697	3.01952	3.46838	3.23162								SGL_RS16940	1.77647	1.19546	2.08514	1.68569
						SGL_RS17695	3.20758	2.95138	2.6532	2.93739								SGL_RS16945	2.99311	3.08842	2.94251	3.00802
						SGL_RS13535	3.20918	3.20677	3.47991	3.29862								SGL_RS16960	3.24573	2.96301	2.4902	2.89965
						SGL_RS19440	3.20932	3.64754	3.28517	3.38068								SGL_RS16980	4.28789	4.30925	4.2118	4.26965
						SGL_RS12595	3.20936	3.59215	2.96922	3.25691								SGL_RS14915	5.77665	5.44062	5.91841	5.71189
						SGL_RS08935	3.21152	3.62934	3.14122	3.32736								SGL_RS14965	3.3823	3.33994	3.06283	3.26169
						SGL_RS09230	3.21449	3.78723	2.97361	3.32511								SGL_RS14995	4.19817	3.87742	2.9634	3.67966
						SGL_RS02910	3.21525	3.80272	2.50573	3.17456								SGL_RS15020	2.40093	1.71335	0.936558	1.68361
						SGL_RS02715	3.21803	3.21218	2.90536	3.11186								SGL_RS15025	5.37146	5.0106	4.51624	4.9661
						SGL_RS00845	3.22021	3.33241	3.33498	3.29586								SGL_RS15035	6.32435	5.71095	6.07863	6.03798
						SGL_RS01925	3.22201	3.3396	3.12968	3.23043								SGL_RS15045	6.29406	6.42027	6.36576	6.36003
						SGL_RS14350	3.22363	3.65226	2.88571	3.25387								SGL_RS15055	7.24168	6.93973	6.84083	7.00741
						SGL_RS05620	3.22465	3.47425	2.70309	3.13399								SGL_RS15070	4.16257	4.14343	4.08062	4.12887
						SGL_RS07850	3.22594	2.95949	3.34212	3.17585								SGL_RS18195	6.11428	5.93647	5.74477	5.93184
						SGL_RS12010	3.22833	3.76327	2.89656	3.29605								SGL_RS18200	1.6946	1.13488	1.38805	1.40584
						SGL_RS03070	3.23102	2.92981	2.47503	2.87862								SGL_RS18220	3.8449	3.7467	3.346	3.64587
						SGL_RS06020	3.23234	3.15761	2.52583	2.97193								SGL_RS18225	3.09426	2.14773	2.72498	2.65566
						SGL_RS16630	3.23547	3.85946	2.98682	3.36059								SGL_RS18230	3.35243	2.74767	2.76718	2.95576
						SGL_RS14770	3.23555	3.38728	3.2341	3.28565								SGL_RS18250	4.97904	4.61975	4.4593	4.68603
						SGL_RS17315	3.23639	2.98798	2.83494	3.01977								SGL_RS18270	2.65414	3.03419	2.57911	2.75582
						SGL_RS01580	3.2368	3.07029	1.51921	2.60877								SGL_RS18275	4.00085	3.89663	3.78461	3.89403
						SGL_RS08755	3.23755	3.78078	3.12351	3.38061								SGL_RS18285	4.81669	4.34953	4.68252	4.61625
						SGL_RS14900	3.23849	3.77523	2.88323	3.29898								SGL_RS18295	4.86807	4.49982	4.78607	4.71798
						SGL_RS05210	3.23852	3.52589	2.70986	3.15809								SGL_RS18300	5.16604	4.94582	4.89452	5.00213
						SGL_RS02075	3.23908	3.67647	3.14682	3.35412								SGL_RS18315	5.85089	5.40809	5.81368	5.69089
						SGL_RS11570	3.24024	3.62326	3.36396	3.40915								SGL_RS18320	5.68998	5.36603	5.64049	5.5655
						SGL_RS13515	3.24036	4.96961	3.98947	4.06648								SGL_RS18325	6.4412	6.40126	6.16571	6.33606
						SGL_RS02490	3.24179	3.54739	3.12866	3.30595								SGL_RS18330	5.15787	4.7765	5.0589	4.99776
						SGL_RS14310	3.244	1.91863	2.01818	2.3936								SGL_RS18335	5.76123	5.6646	5.23157	5.55247
						SGL_RS01040	3.24783	3.30914	2.72041	3.09246								SGL_RS18345	3.25563	3.03841	2.77958	3.02454
						SGL_RS03575	3.24919	3.44097	3.33085	3.34033								SGL_RS20260	4.83592	3.83409	3.35205	4.00735
						SGL_RS11910	3.25127	2.9523	2.6899	2.96449								SGL_RS18365	4.05334	3.65542	3.87002	3.85959
						SGL_RS10535	3.25127	4.31892	4.86297	4.14439								SGL_RS18370	5.41173	5.56349	4.81678	5.264
						SGL_RS16845	3.25185	4.01319	4.00062	3.75522								SGL_RS18375	5.92926	5.55423	5.75668	5.74672
						SGL_RS00045	3.25201	3.5584	3.13107	3.31383								SGL_RS18380	5.43184	5.23497	5.21157	5.2928
						SGL_RS03145	3.25347	3.45933	3.27931	3.3307								SGL_RS18385	3.39403	3.51572	3.67654	3.52876
						SGL_RS11490	3.25357	2.47	2.63244	2.78533								SGL_RS01875	3.09329	2.96933	3.55429	3.20564
						SGL_RS16615	3.25742	3.46164	3.4339	3.38432								SGL_RS01880	2.48597	2.09883	2.00113	2.19531
						SGL_RS11815	3.26431	3.18356	2.95506	3.13431								SGL_RS01885	4.69282	4.92554	4.5527	4.72369
						SGL_RS11850	3.26524	3.37782	2.77259	3.13855								SGL_RS15595	5.21558	5.01916	5.05405	5.09626
						SGL_RS14680	3.26536	3.32262	3.00558	3.19785								SGL_RS15600	2.32906	2.08875	1.92182	2.11321
						SGL_RS10890	3.26874	3.75885	3.22728	3.41829								SGL_RS15610	4.91043	4.46275	4.97299	4.78205
						SGL_RS06250	3.26946	3.93036	3.26369	3.48784								SGL_RS15620	3.24365	2.99177	3.16009	3.13184
						SGL_RS05125	3.27275	3.58796	3.07806	3.31292								SGL_RS15625	3.6296	3.40823	3.21564	3.41782
						SGL_RS12685	3.27295	3.27592	2.60356	3.05081								SGL_RS15665	5.19562	4.73873	4.9611	4.96515
						SGL_RS00900	3.27398	3.17919	3.1115	3.18822								SGL_RS15670	3.20966	3.36919	2.94063	3.17316
						SGL_RS18305	3.27626	2.93938	3.27436	3.16333								SGL_RS15680	1.34935	1.62016	1.43747	1.469
						SGL_RS01870	3.27784	3.1308	3.27625	3.2283								SGL_RS14220	8.25238	8.05335	8.04275	8.11616
						SGL_RS03840	3.27878	3.58437	2.76062	3.20792								SGL_RS14235	5.4262	5.35278	4.97485	5.25128
						SGL_RS11530	3.28396	3.07764	3.20991	3.19051								SGL_RS19980	5.47308	5.38903	5.60765	5.48992
						SGL_RS03165	3.28448	3.61632	3.01773	3.30618								SGL_RS19985	5.27276	5.07072	5.79605	5.37984
						SGL_RS16555	3.28606	3.65608	3.3474	3.42985								SGL_RS14265	3.60528	3.06062	2.88512	3.18368
						SGL_RS06090	3.28771	3.51488	3.22272	3.34177								SGL_RS14270	3.71932	3.71295	3.58358	3.67195
						SGL_RS07670	3.29022	3.69189	3.17983	3.38731								SGL_RS14280	0.524238	0.106322	-3.07898	-0.816139
						SGL_RS10060	3.29518	3.22471	3.42279	3.31423								SGL_RS14285	3.97094	4.04532	4.18393	4.06673
						SGL_RS06455	3.29662	3.45814	2.36581	3.04019								SGL_RS14290	3.34244	3.58703	3.24563	3.3917
						SGL_RS17160	3.29703	3.23768	3.52991	3.35487								SGL_RS14295	2.35993	2.54003	2.46559	2.45518
						SGL_RS00145	3.30006	3.27254	3.32555	3.29938								SGL_RS14300	2.44641	1.84444	1.37146	1.88744
						SGL_RS18310	3.30566	3.99791	3.47908	3.59422								SGL_RS14315	2.85996	3.12133	3.06306	3.01478
						SGL_RS07875	3.30661	4.03165	3.39053	3.57626								SGL_RS14320	5.01777	4.72464	5.26134	5.00125
						SGL_RS01230	3.31034	3.4628	3.11449	3.29588								SGL_RS14330	1.90647	1.0472	1.8646	1.60609
						SGL_RS06755	3.31137	3.0653	3.24345	3.20671								SGL_RS14345	3.48422	3.62263	3.72448	3.61044
						SGL_RS18005	3.31378	2.31331	2.25721	2.6281								SGL_RS14350	3.49149	3.21651	3.12339	3.27713
						SGL_RS02570	3.31504	3.02747	3.30622	3.21625								SGL_RS14365	3.73143	3.25975	3.46317	3.48478
						SGL_RS02165	3.32031	3.55785	2.72935	3.2025								SGL_RS14370	4.61806	4.34505	4.21509	4.39273
						SGL_RS18035	3.32087	3.20547	2.83109	3.11914								SGL_RS17225	5.80164	5.53165	5.57121	5.63483
						SGL_RS13135	3.32158	3.44349	2.83408	3.19972								SGL_RS17280	3.83049	3.11977	3.63173	3.52733
						SGL_RS14110	3.32718	3.97361	3.25971	3.52017								SGL_RS17305	4.83855	4.45799	4.19365	4.49673
						SGL_RS14270	3.32896	3.42797	3.26436	3.34043								SGL_RS17355	4.22767	3.91417	4.52687	4.22291
						SGL_RS15880	3.32968	3.04025	2.66904	3.01299								SGL_RS18535	3.35876	2.93542	3.51195	3.26871
						SGL_RS01915	3.33096	3.69292	3.00327	3.34238								SGL_RS17365	3.89946	3.11547	2.90806	3.30766
						SGL_RS07495	3.33312	3.44977	3.17218	3.31836								SGL_RS17375	1.5854	-0.394462	0.437854	0.542929
						SGL_RS20175	3.33317	3.80776	1.88133	3.00742								SGL_RS03820	5.19137	4.90957	4.97815	5.02636
						SGL_RS10350	3.33386	3.58568	3.06246	3.32733								SGL_RS03840	3.51147	3.34471	2.91282	3.25633
						SGL_RS03100	3.33468	3.85354	2.67138	3.28654								SGL_RS03845	5.6997	5.14955	5.48209	5.44378
						SGL_RS01300	3.33526	3.64719	3.09696	3.3598								SGL_RS03850	6.07562	5.8236	6.02621	5.97514
						SGL_RS18785	3.33935	3.504	3.33093	3.39143								SGL_RS19775	7.91623	7.85344	7.73569	7.83512
						SGL_RS11770	3.34011	3.01708	3.78782	3.38167								SGL_RS03865	6.96192	7.15474	6.97626	7.03097
						SGL_RS04600	3.34038	3.66941	3.09469	3.36816								SGL_RS03870	4.52041	4.33651	4.7764	4.54444
						SGL_RS07370	3.34071	3.27458	2.88256	3.16595								SGL_RS03915	2.76635	3.73684	3.45482	3.31934
						SGL_RS03930	3.34072	3.73458	3.58486	3.55338								SGL_RS03925	2.87501	2.87142	2.97919	2.90854
						SGL_RS08620	3.34175	3.47216	3.15899	3.3243								SGL_RS03940	3.22464	2.917	3.36831	3.16998
						SGL_RS14545	3.34226	3.88344	3.26798	3.49789								SGL_RS03950	5.17965	5.06362	4.87583	5.0397
						SGL_RS08850	3.34466	3.41439	3.20749	3.32218								SGL_RS03965	5.02686	4.63935	4.72935	4.79852
						SGL_RS14995	3.34557	3.57372	3.179	3.3661								SGL_RS03985	6.92152	6.64908	6.60727	6.72596
						SGL_RS13055	3.34623	3.05287	3.26712	3.22208								SGL_RS16205	1.98914	1.91464	1.823	1.90893
						SGL_RS06190	3.34799	3.211	3.15305	3.23735								SGL_RS16210	2.81495	2.69272	2.83236	2.78001
						SGL_RS06015	3.34955	3.81919	3.71472	3.62782								SGL_RS16220	0.504498	0.444911	-0.559739	0.12989
						SGL_RS15095	3.34964	3.68009	3.22361	3.41778								SGL_RS16225	0.111547	0.919329	-3.05526	-0.674793
						SGL_RS04905	3.35094	3.67242	3.1897	3.40435								SGL_RS16230	2.08573	2.03552	1.58276	1.90133
						SGL_RS12840	3.35103	3.22266	2.93909	3.17092								SGL_RS08825	2.15991	1.08548	1.7984	1.68127
						SGL_RS06830	3.35223	2.86046	3.21301	3.1419								SGL_RS16255	-0.122732	-0.700692	-0.267239	-0.363554
						SGL_RS03585	3.35247	2.93566	3.10304	3.13039								SGL_RS19020	0.00605669	0.210575	-0.140038	0.025531
						SGL_RS15070	3.35258	3.60192	3.19643	3.38364								SGL_RS19110	0.0995066	0.327963	1.01255	0.480005
						SGL_RS04385	3.35476	3.39526	3.32864	3.35955								SGL_RS16290	0.63232	0.64202	0.650922	0.641754
						SGL_RS09375	3.35505	3.3229	2.91035	3.1961								SGL_RS16295	3.3397	3.12911	3.36884	3.27922
						SGL_RS03640	3.35519	3.64728	3.45723	3.48656								SGL_RS16325	4.20462	4.20593	4.30309	4.23788
						SGL_RS13255	3.35576	3.58071	2.90855	3.28168								SGL_RS16330	6.56871	6.29587	6.40313	6.42257
						SGL_RS03010	3.3558	3.35344	3.4148	3.37468								SGL_RS16335	5.56592	5.41715	5.29676	5.42661
						SGL_RS00940	3.35687	3.11133	2.80035	3.08952								SGL_RS16340	4.29511	4.41747	4.24153	4.31804
						SGL_RS09865	3.35936	3.61526	3.35646	3.44369								SGL_RS16370	2.94577	2.75761	2.46857	2.72399
						SGL_RS06500	3.36075	3.07775	2.65337	3.03062								SGL_RS14210	3.388	3.45333	3.46295	3.43476
						SGL_RS17450	3.36079	3.53848	3.08128	3.32685								SGL_RS02305	4.34209	3.92851	4.41446	4.22835
						SGL_RS12615	3.3617	4.27969	4.22578	3.95572								SGL_RS02335	2.40244	2.40417	2.51222	2.43961
						SGL_RS02185	3.36408	3.52579	2.78588	3.22525								SGL_RS02340	3.54494	3.52072	3.51849	3.52805
						SGL_RS07555	3.36462	3.45692	3.47026	3.4306								SGL_RS02345	0.816502	1.83544	1.73496	1.4623
						SGL_RS13380	3.36844	3.48471	3.26492	3.37269								SGL_RS02350	0.137847	1.11173	-0.0366102	0.404322
						SGL_RS17385	3.36922	2.88714	2.92551	3.06062								SGL_RS02355	0.0660988	1.04578	-0.307705	0.268057
						SGL_RS15300	3.36945	3.70321	3.15285	3.4085								SGL_RS02360	3.15539	2.99259	3.1169	3.08829
						SGL_RS08250	3.37112	3.19413	3.14921	3.23815								SGL_RS02365	7.47676	7.3604	7.37408	7.40375
						SGL_RS10810	3.37115	3.37647	2.98718	3.24494								SGL_RS02370	5.06873	5.36567	4.98501	5.1398
						SGL_RS07570	3.3723	3.57148	3.41226	3.45201								SGL_RS02375	5.64362	5.2054	5.13411	5.32771
						SGL_RS16545	3.37415	4.02791	3.19017	3.53074								SGL_RS02385	-0.341395	0.346601	-2.48153	-0.825442
						SGL_RS00925	3.37435	3.46205	3.42477	3.42039								SGL_RS02405	1.66639	1.31719	1.24377	1.40912
						SGL_RS03570	3.37744	3.95296	3.7452	3.69187								SGL_RS02415	2.46654	2.08008	2.08644	2.21102
						SGL_RS11035	3.3775	4.4791	3.34729	3.73463								SGL_RS02440	5.98124	5.64405	5.90817	5.84449
						SGL_RS14380	3.37797	3.00714	2.74096	3.04202								SGL_RS02445	5.29625	5.03674	5.22254	5.18518
						SGL_RS02235	3.37821	3.99308	3.35762	3.5763								SGL_RS02450	4.05722	3.50969	3.65684	3.74125
						SGL_RS14360	3.37876	3.91092	3.342	3.5439								SGL_RS02460	2.05547	1.92725	2.71107	2.23126
						SGL_RS17950	3.3842	2.43543	2.33213	2.71725								SGL_RS02465	5.44862	5.26315	5.32306	5.34494
						SGL_RS16840	3.38741	3.8064	3.0748	3.42287								SGL_RS02475	7.4147	6.55326	7.87571	7.28122
						SGL_RS01295	3.38917	3.89858	3.3945	3.56075								SGL_RS17630	3.904	3.76003	3.48393	3.71599
						SGL_RS16020	3.38975	3.05197	2.54195	2.99456								SGL_RS17635	2.17512	1.61846	0.698438	1.49734
						SGL_RS17630	3.39242	3.02745	3.01737	3.14575								SGL_RS17650	3.31645	2.8822	3.21151	3.13672
						SGL_RS14055	3.3948	4.21962	4.18569	3.93337								SGL_RS17655	7.08088	6.92691	6.85633	6.95471
						SGL_RS15920	3.39838	3.55799	3.4662	3.47419								SGL_RS17670	2.65507	1.40991	2.06531	2.04343
						SGL_RS15965	3.40164	3.74773	3.22129	3.45689								SGL_RS17685	5.58724	5.46609	5.16377	5.4057
						SGL_RS13505	3.40182	3.93435	3.32079	3.55232								SGL_RS17720	2.17092	2.22948	1.61009	2.0035
						SGL_RS05640	3.40203	3.69671	3.46449	3.52107								SGL_RS17750	3.46236	2.75052	2.10433	2.77241
						SGL_RS00150	3.40462	3.4659	3.26084	3.37712								SGL_RS17755	3.38703	2.99883	3.24582	3.21056
						SGL_RS11720	3.40554	3.72425	3.71812	3.61597								SGL_RS17760	3.22525	2.8884	2.61203	2.90856
						SGL_RS09990	3.40845	3.28839	3.04368	3.24684								SGL_RS16395	3.57241	3.43963	3.36616	3.4594
						SGL_RS00050	3.40956	3.28836	3.03676	3.24489								SGL_RS13015	5.72894	5.48356	5.67369	5.62873
						SGL_RS10645	3.4097	3.57376	3.13839	3.37395								SGL_RS13020	3.98509	4.20326	4.14022	4.10952
						SGL_RS03110	3.4118	3.89547	3.09507	3.46745								SGL_RS13025	-1.39817	-0.0837053	0.534524	-0.315784
						SGL_RS11325	3.41279	3.65675	3.25759	3.44238								SGL_RS13035	6.40062	6.06457	6.06369	6.17629
						SGL_RS12655	3.41373	3.72026	3.37837	3.50412								SGL_RS13050	4.24075	3.88405	3.78911	3.9713
						SGL_RS05960	3.41498	3.79472	3.4337	3.5478								SGL_RS13055	4.08666	3.8181	3.60891	3.83789
						SGL_RS13020	3.41619	3.87079	4.05097	3.77932								SGL_RS13060	5.08776	5.11803	5.10738	5.10439
						SGL_RS10320	3.41967	3.5788	3.5837	3.52739								SGL_RS13115	5.34355	5.24413	5.18085	5.25618
						SGL_RS02230	3.42053	3.23779	3.10038	3.2529								SGL_RS13130	5.82433	5.77715	5.49356	5.69835
						SGL_RS02220	3.42509	3.71647	3.07909	3.40689								SGL_RS20160	2.76824	1.19805	1.89209	1.95279
						SGL_RS09440	3.42522	3.63457	2.88599	3.31526								SGL_RS13165	1.35619	1.98144	1.68394	1.67386
						SGL_RS01195	3.42526	3.77592	3.48594	3.56237								SGL_RS13180	2.81588	2.53583	3.29558	2.88243
						SGL_RS03915	3.42779	3.65154	3.32843	3.46925								SGL_RS13185	3.26002	3.05687	2.77933	3.03207
						SGL_RS14140	3.42882	3.35281	3.7614	3.51434								SGL_RS16015	0.590848	1.04839	0.944728	0.861323
						SGL_RS09075	3.42885	3.53627	3.02052	3.32855								SGL_RS16030	4.08883	3.85584	4.07928	4.00799
						SGL_RS08930	3.43051	3.68086	3.53601	3.54913								SGL_RS16035	2.22243	1.80042	1.85927	1.9607
						SGL_RS17850	3.43074	4.03717	3.46653	3.64482								SGL_RS16040	3.53735	3.02693	3.32009	3.29479
						SGL_RS02245	3.43112	3.74627	2.76584	3.31441								SGL_RS16045	0.58809	1.78768	1.82903	1.4016
						SGL_RS11375	3.43333	3.89101	3.5683	3.63088								SGL_RS16060	-0.526749	-0.223722	1.32072	0.190082
						SGL_RS18235	3.43341	3.26027	3.59212	3.4286								SGL_RS16065	1.4588	0.662899	1.02977	1.05049
						SGL_RS06520	3.4384	3.60653	3.2917	3.44554								SGL_RS16075	2.29847	1.46482	2.21062	1.9913
						SGL_RS17230	3.4415	3.27793	2.77843	3.16595								SGL_RS16085	3.14141	2.98629	2.62279	2.91683
						SGL_RS07915	3.44175	3.12606	3.03397	3.2006								SGL_RS16100	3.63558	3.46571	3.39449	3.49859
						SGL_RS14605	3.442	3.16803	2.8504	3.15347								SGL_RS19085	2.97427	2.50461	3.20071	2.89319
						SGL_RS15490	3.44817	3.52511	3.57866	3.51732								SGL_RS16160	1.80664	0.712084	1.11406	1.21093
						SGL_RS15495	3.45542	4.19604	3.55204	3.7345								SGL_RS09795	4.27078	4.45146	4.08503	4.26909
						SGL_RS03170	3.4558	4.04642	3.24801	3.58341								SGL_RS09800	3.14961	3.00998	2.92579	3.02846
						SGL_RS00830	3.45691	4.02179	3.45661	3.6451								SGL_RS09815	4.34466	4.21455	4.48933	4.34951
						SGL_RS14530	3.46326	3.61113	3.1694	3.4146								SGL_RS09820	1.46139	2.35157	2.17729	1.99675
						SGL_RS10495	3.46847	3.79791	3.78608	3.68415								SGL_RS09825	3.83439	3.45287	3.48995	3.5924
						SGL_RS04970	3.47267	4.01407	3.41278	3.63317								SGL_RS09830	2.85046	2.45853	2.09949	2.4695
						SGL_RS06035	3.47324	3.28631	4.07461	3.61139								SGL_RS09870	0.425209	-0.401439	0.415058	0.146276
						SGL_RS14370	3.4757	4.36305	4.28843	4.04239								SGL_RS09875	-0.299221	0.0408588	0.458497	0.0667117
						SGL_RS03460	3.47881	3.73112	3.01336	3.40776								SGL_RS09890	2.4626	2.53211	3.52378	2.83949
						SGL_RS15435	3.48079	4.25608	3.88802	3.87496								SGL_RS09895	1.43924	2.01032	1.04043	1.49666
						SGL_RS09385	3.4812	4.01271	3.0788	3.52424								SGL_RS09915	2.84856	2.76826	3.13637	2.91773
						SGL_RS08980	3.4822	3.66787	3.14869	3.43292								SGL_RS09920	3.96984	3.50643	3.70552	3.72726
						SGL_RS05320	3.48419	3.75464	3.06782	3.43555								SGL_RS09925	2.90471	3.19456	2.36652	2.82193
						SGL_RS07865	3.48838	3.52248	3.70423	3.5717								SGL_RS09935	1.97368	1.99865	1.72631	1.89955
						SGL_RS15290	3.4897	3.81583	3.53544	3.61366								SGL_RS09945	4.42336	3.95829	4.8361	4.40592
						SGL_RS06055	3.48973	3.7015	3.59624	3.59582								SGL_RS09960	5.17038	4.7003	4.78931	4.88666
						SGL_RS15630	3.49034	2.9313	2.81827	3.07997								SGL_RS15075	4.90179	4.58393	4.60475	4.69682
						SGL_RS04730	3.49061	3.95004	3.67187	3.70417								SGL_RS15085	4.94685	4.48277	4.91862	4.78275
						SGL_RS16660	3.49266	3.6604	3.30831	3.48712								SGL_RS15095	3.48505	3.35024	3.20877	3.34802
						SGL_RS00935	3.49406	3.81159	3.84725	3.71764								SGL_RS15120	1.52872	0.940428	0.894369	1.12117
						SGL_RS03995	3.49629	3.09244	2.81323	3.13399								SGL_RS15125	1.47368	1.42075	2.65229	1.84891
						SGL_RS17500	3.49678	3.53663	2.88656	3.30666								SGL_RS15130	3.03505	2.89514	2.78308	2.90442
						SGL_RS02965	3.49695	3.84268	3.31133	3.55032								SGL_RS15145	4.35735	3.79533	4.18708	4.11326
						SGL_RS16000	3.49951	3.81281	3.7615	3.69127								SGL_RS15170	4.55926	4.61123	4.54129	4.57059
						SGL_RS11860	3.50045	3.61199	3.26202	3.45815								SGL_RS15175	1.88342	2.1556	1.94394	1.99432
						SGL_RS07310	3.50212	3.42245	3.26713	3.39723								SGL_RS15200	5.71913	5.6064	5.67585	5.66713
						SGL_RS07970	3.50425	4.29055	3.83061	3.87514								SGL_RS15215	0.621827	0.256679	0.682972	0.520493
						SGL_RS01250	3.50432	3.65854	3.45139	3.53808								SGL_RS15225	2.88281	1.92377	2.06496	2.29052
						SGL_RS12205	3.50459	3.87433	3.42494	3.60129								SGL_RS15230	3.82762	3.1755	3.62164	3.54159
						SGL_RS12480	3.50556	3.78051	4.15335	3.81314								SGL_RS08135	2.00895	2.35182	2.43667	2.26581
						SGL_RS14210	3.50659	3.65917	2.82392	3.32989								SGL_RS08140	5.01816	4.9354	4.72745	4.89367
						SGL_RS05050	3.50863	3.30841	3.32703	3.38136								SGL_RS08145	5.43741	4.64355	4.90086	4.99394
						SGL_RS09835	3.50882	3.64351	3.28714	3.47982								SGL_RS08150	4.37329	4.13915	4.27751	4.26332
						SGL_RS16340	3.50911	3.38945	3.21006	3.36954								SGL_RS19835	-2.65819	1.52463	-3.14081	-1.42479
						SGL_RS08450	3.51105	3.92609	3.56118	3.66611								SGL_RS19840	1.44652	1.94768	1.65796	1.68405
						SGL_RS07605	3.51214	4.06162	3.25173	3.60849								SGL_RS08220	4.42422	4.01875	4.11312	4.18536
						SGL_RS16080	3.51284	3.46411	3.09649	3.35781								SGL_RS08230	0.814816	0.0448179	-0.272872	0.195587
						SGL_RS02305	3.51487	3.64862	2.88838	3.35062								SGL_RS08235	5.17242	4.70963	4.92119	4.93441
						SGL_RS09025	3.51858	3.61365	3.77533	3.63586								SGL_RS08255	4.44472	4.09062	3.8781	4.13781
						SGL_RS09700	3.51902	3.97793	3.25415	3.5837								SGL_RS08260	2.47112	2.37432	2.64834	2.49793
						SGL_RS16425	3.51942	2.09871	2.27498	2.63104								SGL_RS19850	2.11924	1.26171	1.25379	1.54491
						SGL_RS17165	3.52018	4.02819	3.59745	3.71527								SGL_RS08285	1.49888	2.89142	2.92294	2.43775
						SGL_RS20230	3.52145	4.17339	3.43676	3.71053								SGL_RS19445	5.08166	4.77176	4.84793	4.90045
						SGL_RS08605	3.52183	3.50993	3.38198	3.47125								SGL_RS08290	3.46827	3.74164	3.41984	3.54325
						SGL_RS06345	3.52221	3.65437	3.26261	3.47973								SGL_RS08295	1.98952	2.35835	2.42667	2.25818
						SGL_RS03665	3.52266	3.46057	3.21447	3.39923								SGL_RS08300	0.0351833	0.0957908	0.572446	0.234473
						SGL_RS03480	3.52488	3.8485	3.82022	3.7312								SGL_RS08310	2.85031	2.61177	2.58107	2.68105
						SGL_RS00365	3.52609	4.29786	3.91717	3.91371								SGL_RS07135	5.94069	6.03871	5.53587	5.83842
						SGL_RS09205	3.52645	4.02461	3.44701	3.66602								SGL_RS07150	5.7898	5.42479	5.5217	5.57876
						SGL_RS13745	3.52793	3.27277	3.67739	3.4927								SGL_RS07160	6.24071	6.07147	6.202	6.17139
						SGL_RS09445	3.52822	3.191	2.4231	3.04744								SGL_RS07165	3.50831	3.03384	3.63392	3.39202
						SGL_RS11705	3.53258	2.97329	4.20392	3.56993								SGL_RS07170	3.4178	2.79497	2.66514	2.9593
						SGL_RS10430	3.53274	3.21869	2.73747	3.16297								SGL_RS07175	1.89053	1.10913	0.624559	1.20807
						SGL_RS18720	3.53369	3.92279	4.08434	3.84694								SGL_RS07185	5.44822	5.0157	5.46208	5.30867
						SGL_RS13880	3.53387	4.2079	3.43035	3.72404								SGL_RS07195	2.53139	2.90944	2.93646	2.79243
						SGL_RS03390	3.5355	3.7812	3.32588	3.54753								SGL_RS07200	2.65976	1.59433	2.43585	2.22998
						SGL_RS05470	3.53597	3.65454	2.90195	3.36416								SGL_RS07215	3.48381	3.42959	2.99343	3.30228
						SGL_RS18165	3.53621	4.26596	3.60137	3.80118								SGL_RS07225	4.82152	4.11122	4.26015	4.39763
						SGL_RS05330	3.53908	3.73152	3.57807	3.61622								SGL_RS07245	3.90448	3.41856	3.1676	3.49688
						SGL_RS07305	3.54305	3.66894	3.66529	3.62576								SGL_RS07250	2.82237	2.64164	2.49792	2.65398
						SGL_RS09975	3.54962	3.7383	3.37138	3.5531								SGL_RS07260	10.9122	10.8986	10.5756	10.7955
						SGL_RS10130	3.54995	4.08598	3.55018	3.7287								SGL_RS07275	2.16329	3.16009	2.97332	2.76556
						SGL_RS01620	3.55064	3.94542	2.60464	3.3669								SGL_RS07285	1.87366	1.40823	1.86773	1.71654
						SGL_RS06675	3.55114	3.80937	3.43709	3.5992								SGL_RS14760	1.7601	2.01836	1.261	1.67982
						SGL_RS05575	3.55159	3.40678	2.90249	3.28695								SGL_RS14765	1.1566	0.987773	1.86669	1.33702
						SGL_RS14290	3.55224	4.00913	3.12146	3.56094								SGL_RS14770	3.39154	2.84339	3.19843	3.14445
						SGL_RS05615	3.55379	3.81391	3.46797	3.61189								SGL_RS14775	5.53442	5.57003	5.32604	5.47683
						SGL_RS18175	3.5555	3.73243	3.28563	3.52452								SGL_RS14780	2.51274	3.07393	2.96946	2.85205
						SGL_RS10385	3.55699	3.96427	3.54806	3.68977								SGL_RS14785	2.43539	2.37521	0.845701	1.88543
						SGL_RS04870	3.55741	3.92221	3.66914	3.71625								SGL_RS14790	0.69496	0.92918	-0.756134	0.289336
						SGL_RS20120	3.55798	3.32259	2.48622	3.12227								SGL_RS14795	1.8438	1.61751	1.86613	1.77581
						SGL_RS08105	3.56043	4.04819	3.6559	3.75484								SGL_RS14805	0.897226	1.57681	0.505957	0.99333
						SGL_RS09640	3.56074	3.71838	3.7147	3.66461								SGL_RS14815	3.57638	3.62876	3.46673	3.55729
						SGL_RS03310	3.56231	4.01807	3.13399	3.57146								SGL_RS14820	0.949608	0.551702	0.117574	0.539628
						SGL_RS09365	3.56238	3.83441	3.52684	3.64121								SGL_RS14830	2.28658	2.57594	2.27885	2.38046
						SGL_RS03940	3.56278	4.04045	3.62837	3.74387								SGL_RS14835	2.45419	1.88144	1.53788	1.95784
						SGL_RS00350	3.56647	3.73723	3.45175	3.58515								SGL_RS14840	1.1072	1.79048	0.829364	1.24235
						SGL_RS12000	3.56703	4.10473	3.60726	3.75968								SGL_RS14845	-0.423569	0.0588166	-0.419144	-0.261299
						SGL_RS14720	3.56706	4.02721	4.55337	4.04921								SGL_RS14850	-0.329558	0.355836	-0.790444	-0.254722
						SGL_RS02975	3.5675	3.55913	3.08379	3.40347								SGL_RS14855	14.0044	13.8691	13.9317	13.9351
						SGL_RS02725	3.56824	4.06831	3.33648	3.65768								SGL_RS14860	2.73594	2.18369	2.78118	2.56694
						SGL_RS03340	3.57313	3.69378	3.56845	3.61179								SGL_RS14865	4.56222	4.63524	4.82729	4.67492
						SGL_RS03885	3.57342	3.82628	3.21687	3.53885								SGL_RS14870	3.59729	3.38864	3.89969	3.62854
						SGL_RS05655	3.57397	3.97001	3.17467	3.57288								SGL_RS14875	4.1371	4.00742	3.96067	4.03506
						SGL_RS07130	3.57577	3.46788	3.59627	3.54664								SGL_RS14895	4.42402	4.09088	3.44914	3.98802
						SGL_RS19135	3.57688	2.64564	3.55635	3.25962								SGL_RS14900	3.97925	3.41297	3.79077	3.72766
						SGL_RS03475	3.57718	4.1129	3.85123	3.8471								SGL_RS14905	5.9272	5.51394	5.88406	5.77507
						SGL_RS06155	3.57745	3.62232	3.78515	3.66164								SGL_RS16820	5.17204	5.12098	5.28663	5.19321
						SGL_RS07105	3.58145	3.64763	3.27066	3.49991								SGL_RS16830	4.34906	3.28679	3.40031	3.67872
						SGL_RS07760	3.58327	4.17492	3.71104	3.82308								SGL_RS16835	3.88902	3.70614	3.09779	3.56432
						SGL_RS06910	3.58349	3.1193	2.92217	3.20832								SGL_RS11300	5.76873	5.69409	5.66682	5.70988
						SGL_RS04615	3.58828	3.63805	3.42099	3.54911								SGL_RS11305	5.29872	4.99156	5.12307	5.13778
						SGL_RS07610	3.58912	3.75274	3.54123	3.6277								SGL_RS11310	4.46835	4.08499	3.80601	4.11978
						SGL_RS12585	3.58913	3.82799	3.60067	3.6726								SGL_RS11315	3.28711	3.58658	3.80449	3.55939
						SGL_RS18110	3.59002	3.65439	3.26467	3.50303								SGL_RS11330	3.09019	2.7822	2.90484	2.92574
						SGL_RS14760	3.59246	3.91219	3.4353	3.64665								SGL_RS11335	2.60649	2.03104	2.70122	2.44625
						SGL_RS07165	3.59366	4.19842	3.58187	3.79132								SGL_RS11340	5.07858	4.93461	4.9155	4.97623
						SGL_RS08270	3.595	4.39996	3.04248	3.67915								SGL_RS11345	4.85014	4.61818	4.92981	4.79938
						SGL_RS12440	3.59582	3.41341	3.1286	3.37928								SGL_RS11355	1.92973	2.89213	2.68454	2.50214
						SGL_RS02360	3.59625	3.87347	3.35487	3.6082								SGL_RS11360	1.46846	1.46277	1.0223	1.31784
						SGL_RS03160	3.59741	4.33048	3.91504	3.94764								SGL_RS11365	1.90896	0.516874	-0.122771	0.767689
						SGL_RS08770	3.60207	4.11638	3.99279	3.90375								SGL_RS11370	5.59608	5.36107	5.54997	5.50237
						SGL_RS11660	3.6026	3.87497	3.74233	3.73997								SGL_RS11375	3.91535	3.58743	3.40479	3.63586
						SGL_RS12965	3.60342	4.19045	3.25405	3.68264								SGL_RS11390	1.81708	0.761952	0.628259	1.0691
						SGL_RS02135	3.60452	3.37222	1.97319	2.98331								SGL_RS11395	1.296	1.27405	0.794012	1.12136
						SGL_RS02630	3.60514	3.9649	3.24443	3.60482								SGL_RS11415	1.19813	-0.560164	0.707468	0.448479
						SGL_RS14020	3.60519	4.18626	3.33233	3.70792								SGL_RS11420	5.90763	5.60917	5.63791	5.71823
						SGL_RS05020	3.60817	3.37635	3.81482	3.59978								SGL_RS11425	3.54084	3.57991	3.46536	3.5287
						SGL_RS13840	3.61164	3.32761	3.00029	3.31318								SGL_RS11435	6.59353	6.11494	6.34006	6.34951
						SGL_RS10580	3.61372	3.62028	3.05083	3.42828								SGL_RS11440	4.58928	4.29326	4.41618	4.4329
						SGL_RS05105	3.61408	3.78388	3.16008	3.51935								SGL_RS11445	4.54088	4.36455	4.60098	4.50214
						SGL_RS01360	3.61418	3.54918	3.47668	3.54668								SGL_RS11450	4.2409	4.17977	3.7652	4.06195
						SGL_RS13050	3.6144	3.70954	3.62535	3.64977								SGL_RS11460	5.8366	5.73007	5.62893	5.73187
						SGL_RS16625	3.61463	4.24909	3.64595	3.83656								SGL_RS11465	2.74741	2.84666	2.9776	2.85722
						SGL_RS08865	3.61499	3.87568	3.08286	3.52451								SGL_RS03380	6.39649	6.03987	6.39304	6.27647
						SGL_RS11945	3.615	4.13563	3.91669	3.8891								SGL_RS03385	4.89826	4.51346	4.71405	4.70859
						SGL_RS06505	3.61626	2.81393	2.87275	3.10098								SGL_RS03390	3.47968	2.95811	3.9305	3.4561
						SGL_RS00375	3.61755	4.07086	3.92082	3.86974								SGL_RS03395	2.84031	2.50983	2.25927	2.53647
						SGL_RS13900	3.62073	4.05586	3.05867	3.57842								SGL_RS03400	9.08658	8.77906	8.78985	8.88517
						SGL_RS09560	3.6227	4.10467	3.47766	3.73501								SGL_RS03425	2.58251	2.42223	2.55442	2.51972
						SGL_RS18425	3.62319	2.75207	2.4699	2.94839								SGL_RS03430	6.60539	6.25873	6.36141	6.40851
						SGL_RS04320	3.62479	3.73053	3.05055	3.46862								SGL_RS03490	7.48901	7.18987	7.10815	7.26234
						SGL_RS09255	3.63088	3.93578	3.51308	3.69325								SGL_RS03515	4.94359	4.44457	4.63265	4.6736
						SGL_RS03520	3.63242	3.54568	3.39177	3.52329								SGL_RS03520	4.01687	4.12756	3.88504	4.00982
						SGL_RS12690	3.63366	3.88545	2.89698	3.47203								SGL_RS03530	5.29027	4.50866	4.82736	4.87543
						SGL_RS14135	3.63366	3.59573	3.32902	3.51947								SGL_RS19910	2.52824	2.74931	1.00638	2.09464
						SGL_RS08650	3.63443	3.95403	3.92837	3.83894								SGL_RS03535	4.87454	4.89749	4.59855	4.79019
						SGL_RS07975	3.63766	3.99557	3.10908	3.58077								SGL_RS03540	4.22981	4.04149	3.9836	4.08497
						SGL_RS02450	3.64359	4.27467	3.31805	3.74544								SGL_RS03545	4.2723	4.20283	3.76233	4.07915
						SGL_RS08115	3.64552	3.66068	3.05712	3.45444								SGL_RS03550	5.68909	5.24249	5.40633	5.44597
						SGL_RS20220	3.64563	3.81715	3.74974	3.73751								SGL_RS03555	4.98748	4.74052	4.88999	4.87266
						SGL_RS05880	3.65043	3.90945	3.26986	3.60992								SGL_RS12485	3.83768	3.21647	3.70323	3.58579
						SGL_RS03700	3.65056	3.49973	3.30352	3.4846								SGL_RS12495	4.17187	3.7819	3.64388	3.86588
						SGL_RS02660	3.65123	3.6164	2.54062	3.26942								SGL_RS20250	8.3044	7.98916	8.42761	8.24039
						SGL_RS06965	3.65435	3.63314	2.84082	3.3761								SGL_RS12510	4.61955	4.26987	4.3997	4.42971
						SGL_RS07490	3.65501	4.22368	3.85167	3.91012								SGL_RS13575	5.1035	5.33127	5.13587	5.19021
						SGL_RS17665	3.65617	3.35374	3.15657	3.38883								SGL_RS14990	7.59181	7.81165	7.66955	7.691
						SGL_RS01355	3.66175	3.12409	3.62495	3.47026								SGL_RS11295	9.79619	9.79405	9.62237	9.73754
						SGL_RS08100	3.66682	4.0796	3.69958	3.81534								SGL_RS11720	2.96048	4.20605	3.32422	3.49692
						SGL_RS01270	3.6715	3.93468	3.05914	3.55511								SGL_RS02400	3.05208	2.95465	1.5072	2.50464
						SGL_RS08890	3.67556	3.83627	3.43495	3.64893								SGL_RS04830	1.87328	0.983084	0.527467	1.12794
						SGL_RS02095	3.67681	4.34801	3.57786	3.86756								SGL_RS04850	6.83098	6.56131	6.65779	6.68336
						SGL_RS05145	3.67752	3.81242	3.97269	3.82088								SGL_RS04875	5.49618	5.25917	5.29317	5.3495
						SGL_RS17945	3.67886	3.85169	3.79533	3.77529								SGL_RS04880	2.66064	2.7946	3.27306	2.90943
						SGL_RS13590	3.67908	4.05924	3.69351	3.81061								SGL_RS04885	2.06773	2.17563	2.33417	2.19251
						SGL_RS12820	3.67967	3.71567	3.50825	3.63453								SGL_RS04890	4.60211	4.21785	3.99912	4.27302
						SGL_RS14400	3.68146	3.77203	3.47091	3.64147								SGL_RS04910	4.16682	4.06321	3.95525	4.06176
						SGL_RS02905	3.68206	4.27101	3.69941	3.88416								SGL_RS04915	3.58222	3.60683	3.86183	3.68362
						SGL_RS10720	3.68233	4.01078	3.60853	3.76721								SGL_RS04920	3.16841	2.58733	2.81639	2.85738
						SGL_RS16945	3.6865	3.68257	3.11338	3.49415								SGL_RS04930	0.0620512	-1.05524	-0.491937	-0.495043
						SGL_RS20225	3.688	3.79073	3.53634	3.67169								SGL_RS04940	4.35687	4.32499	4.13309	4.27165
						SGL_RS14695	3.68801	3.63683	3.7749	3.69991								SGL_RS04945	3.15371	2.78106	2.53608	2.82361
						SGL_RS03605	3.68864	3.8432	3.32557	3.61913								SGL_RS04965	3.59076	2.9694	3.44098	3.33371
						SGL_RS03590	3.68878	3.56679	3.8197	3.69176								SGL_RS04990	4.65129	3.43675	5.55197	4.54667
						SGL_RS05975	3.68914	3.55181	3.01645	3.41914								SGL_RS04195	4.3737	4.33489	4.52739	4.412
						SGL_RS05630	3.68971	3.68548	3.38307	3.58609								SGL_RS04200	5.79004	5.6337	5.97166	5.79847
						SGL_RS01280	3.6916	4.07309	3.39981	3.7215								SGL_RS04205	5.58471	5.4235	5.39842	5.46888
						SGL_RS19035	3.69178	3.58428	3.10014	3.45873								SGL_RS04215	3.10202	3.82159	3.42181	3.44847
						SGL_RS00560	3.69295	4.10643	3.82397	3.87445								SGL_RS04220	1.93283	1.14669	0.593056	1.22419
						SGL_RS05525	3.69303	3.40419	3.3954	3.49754								SGL_RS04225	2.3114	2.19466	1.48274	1.99627
						SGL_RS05130	3.69474	3.87768	3.67418	3.74887								SGL_RS04230	1.65054	1.05785	1.33283	1.34708
						SGL_RS18365	3.69484	3.97808	3.95594	3.87629								SGL_RS04245	4.28162	4.2654	4.13433	4.22712
						SGL_RS08475	3.69582	4.28204	2.35327	3.44371								SGL_RS04250	3.01672	2.61055	3.49856	3.04194
						SGL_RS04945	3.69804	3.19545	3.04948	3.31432								SGL_RS04255	3.16465	3.33718	3.28296	3.26159
						SGL_RS17835	3.69848	4.3188	4.18204	4.06644								SGL_RS04260	2.49817	2.68345	2.72927	2.63696
						SGL_RS10670	3.69928	3.98389	3.3017	3.66162								SGL_RS04280	1.60666	1.66406	1.9107	1.72714
						SGL_RS11495	3.70244	3.60005	3.62206	3.64152								SGL_RS03615	4.02678	4.09336	3.63505	3.9184
						SGL_RS09645	3.70491	3.86285	3.53665	3.70147								SGL_RS03620	2.70326	3.0096	1.9418	2.55155
						SGL_RS04060	3.7065	4.17919	3.89013	3.92527								SGL_RS03625	3.52918	3.42951	3.08483	3.34784
						SGL_RS01105	3.70742	3.97685	3.95454	3.8796								SGL_RS03630	2.84473	3.15864	2.44586	2.81641
						SGL_RS09595	3.7106	3.1325	3.60699	3.48336								SGL_RS03635	3.25651	3.25657	2.72608	3.07972
						SGL_RS08630	3.71309	4.02205	3.39087	3.70867								SGL_RS03640	4.04741	4.10604	3.96938	4.04095
						SGL_RS10545	3.71459	3.52504	4.17945	3.80636								SGL_RS03645	-4.75224	2.11247	2.49207	-0.0492317
						SGL_RS14385	3.71622	4.08581	3.39203	3.73136								SGL_RS03650	1.8909	0.309196	1.18736	1.12915
						SGL_RS14450	3.71715	2.24534	3.03656	2.99968								SGL_RS03655	3.42715	3.3506	2.34633	3.04136
						SGL_RS04215	3.71729	4.19537	3.60456	3.83907								SGL_RS03660	3.55548	2.87092	2.80584	3.07741
						SGL_RS03810	3.72048	4.16248	4.0412	3.97472								SGL_RS03665	4.44335	4.21191	3.89932	4.18486
						SGL_RS01370	3.72352	3.89495	3.48685	3.70177								SGL_RS03670	1.94968	2.36446	1.91135	2.07516
						SGL_RS16325	3.72487	3.84684	3.49905	3.69025								SGL_RS03675	2.28179	2.53348	2.45551	2.42359
						SGL_RS15770	3.72592	3.67878	3.2903	3.565								SGL_RS18635	0.401949	0.746738	-0.665059	0.161209
						SGL_RS08000	3.72634	3.94261	3.45489	3.70794								SGL_RS18670	1.88151	1.34083	1.06276	1.42837
						SGL_RS01170	3.72826	4.12675	3.68674	3.84725								SGL_RS19145	1.44074	0.352782	1.1807	0.991405
						SGL_RS08950	3.73006	4.64579	4.12448	4.16678								SGL_RS03685	4.11746	4.17188	3.67391	3.98775
						SGL_RS05015	3.73271	3.91109	3.71325	3.78569								SGL_RS03690	5.13535	4.90478	4.67715	4.90576
						SGL_RS06880	3.73294	4.09846	3.38432	3.73857								SGL_RS03705	5.05161	4.40981	4.93869	4.80004
						SGL_RS04590	3.73331	4.04311	2.98659	3.58767								SGL_RS03725	6.19753	6.04352	6.00344	6.0815
						SGL_RS19595	3.73374	3.86592	2.81028	3.46998								SGL_RS03735	6.28175	5.92721	6.1182	6.10905
						SGL_RS19970	3.7344	3.4824	2.87825	3.36502								SGL_RS03740	3.66431	3.81908	3.62363	3.70234
						SGL_RS19085	3.73623	4.01772	3.75849	3.83748								SGL_RS03745	4.59303	4.35887	4.40038	4.45076
						SGL_RS10765	3.73767	3.86865	3.30052	3.63561								SGL_RS03750	5.39401	5.32725	5.10225	5.27451
						SGL_RS08985	3.73864	4.52923	4.03341	4.10043								SGL_RS03790	5.77371	5.55058	5.34552	5.5566
						SGL_RS07710	3.73962	3.81209	3.71449	3.7554								SGL_RS02755	4.81966	4.15735	4.41969	4.46557
						SGL_RS15060	3.74037	4.34132	4.15371	4.07847								SGL_RS02765	3.93744	3.9515	3.76045	3.88313
						SGL_RS16965	3.74439	3.64622	3.13487	3.50849								SGL_RS02775	0.77531	1.72937	0.227468	0.910716
						SGL_RS05645	3.74719	4.45646	4.14635	4.11667								SGL_RS02780	5.88717	5.39861	5.81431	5.70003
						SGL_RS16830	3.74972	4.17021	3.7047	3.87487								SGL_RS02785	4.86681	4.61804	4.83455	4.77313
						SGL_RS06745	3.75045	4.12494	3.78354	3.88631								SGL_RS02795	1.59328	2.3283	2.21022	2.04394
						SGL_RS12425	3.75349	3.91503	3.3207	3.66307								SGL_RS02800	5.29889	5.10304	4.88714	5.09636
						SGL_RS12835	3.75395	3.7304	3.50517	3.66318								SGL_RS02810	5.5232	5.25576	4.99101	5.25666
						SGL_RS05100	3.76014	3.74931	3.29754	3.60233								SGL_RS02820	5.40364	5.15035	5.12589	5.22663
						SGL_RS17475	3.76108	3.78479	3.17598	3.57395								SGL_RS02825	6.97451	6.67543	6.80641	6.81878
						SGL_RS12865	3.76141	4.22114	3.05623	3.67959								SGL_RS02855	4.97428	4.92019	4.84003	4.9115
						SGL_RS15145	3.76229	3.9712	4.05503	3.92951								SGL_RS02860	5.36292	5.12748	5.20005	5.23015
						SGL_RS07660	3.76238	3.85617	3.39627	3.67161								SGL_RS02900	5.16243	5.04668	4.88963	5.03291
						SGL_RS08745	3.76241	3.91984	3.91114	3.86446								SGL_RS02905	4.57502	4.27584	5.0327	4.62785
						SGL_RS07140	3.76333	3.80919	2.71892	3.43048								SGL_RS02120	4.43332	4.49485	4.07766	4.33528
						SGL_RS16975	3.76558	4.01299	3.22307	3.66722								SGL_RS02125	6.52941	6.42198	6.36998	6.44045
						SGL_RS19580	3.76975	4.36084	4.48602	4.20554								SGL_RS02130	4.84106	4.68706	4.69769	4.74194
						SGL_RS13710	3.77232	3.58125	3.25363	3.53573								SGL_RS02135	4.25212	3.60014	3.58093	3.81107
						SGL_RS08150	3.77399	4.27483	3.81339	3.95407								SGL_RS02140	3.29321	3.10494	2.3072	2.90178
						SGL_RS12460	3.77408	3.7094	3.43945	3.64098								SGL_RS02150	1.67237	1.20121	2.6707	1.84809
						SGL_RS19820	3.77514	3.858	3.25405	3.62906								SGL_RS02190	4.09102	4.33418	3.96567	4.13029
						SGL_RS19930	3.77574	3.48696	3.00832	3.42367								SGL_RS02225	3.84136	4.20908	3.98413	4.01153
						SGL_RS00780	3.77624	4.39485	4.05344	4.07484								SGL_RS02240	2.47918	2.20058	2.9039	2.52789
						SGL_RS16505	3.77669	4.125	3.68229	3.86133								SGL_RS02245	3.53314	3.13538	3.36567	3.34473
						SGL_RS20165	3.77699	3.61458	2.65812	3.3499								SGL_RS02250	0.178349	1.07932	0.0278023	0.42849
						SGL_RS13335	3.77837	4.17402	3.59905	3.85048								SGL_RS02285	4.73598	4.59663	4.61384	4.64882
						SGL_RS14425	3.78082	4.26026	3.70365	3.91491								SGL_RS05520	3.93771	3.60356	3.96292	3.83473
[truncated: 1,255 more rows]
