# Supplementary material for: Global discovery of RNA modifications and functional analysis of m5C methylome in cyanobacteria
Source: J Biol Chem. 2026 Jan 7;302(2):111133. doi: 10.1016/j.jbc.2026.111133 (PMC12860351; doi:10.1016/j.jbc.2026.111133)
Supplement: Table S13 [file mmc13.xlsx]

## Sheet: Table S13
Table S13. List of log2LFQ values of genes with and without m5C modification.
m5C gene_id	E1	E2	E3	Average		Non-m5C gene_id	E1	E2	E3	Average		m5C gene_id	S1	S2	S3	Average		Non-m5C gene_id	S1	S2	S3	Average
SGL_RS00165	15.2123	14.878	15.3334	15.1412		SGL_RS00005	20.842	20.861	21.7953	21.1661		SGL_RS00160	27.8514	27.7308	27.8481	27.8101		SGL_RS13510	21.3012	21.1324	21.8815	21.4384
SGL_RS06130	15.9921	15.5226	15.4933	15.6693		SGL_RS00020	20.1542	20.7629	20.8804	20.5992		SGL_RS00165	25.8115	25.781	25.7928	25.7951		SGL_RS13495	22.7675	22.8323	22.6227	22.7409
SGL_RS16115	16.5953	16.7865	18.7125	17.3648		SGL_RS00085	19.7371	18.4403	18.7952	18.9909		SGL_RS00170	23.0909	23.4206	23.3464	23.286		SGL_RS13490	24.0147	24.0857	24.1512	24.0839
SGL_RS14700	16.7157	16.8168	16.6759	16.7361		SGL_RS00100	17.0813	16.4959	16.192	16.5897		SGL_RS00515	24.6046	24.7296	24.6667	24.667		SGL_RS13485	20.8197	20.3469	20.3385	20.5017
SGL_RS07885	17.5321	16.1794	16.5201	16.7439		SGL_RS00110	22.1651	22.0446	22.3683	22.1927		SGL_RS01165	24.6819	24.721	24.763	24.722		SGL_RS13480	21.0769	20.317	21.5566	20.9835
SGL_RS03815	17.6482	17.0521	17.1535	17.2846		SGL_RS00150	21.1598	20.9759	20.9263	21.0207		SGL_RS01315	23.9469	23.8355	23.7398	23.8407		SGL_RS13395	20.6031	19.9689	20.9987	20.5236
SGL_RS15040	17.9321	17.4933	17.8331	17.7528		SGL_RS00155	26.1751	26.1314	26.0853	26.1306		SGL_RS01545	24.4467	24.5078	24.5195	24.4913		SGL_RS13390	25.6579	26.0564	25.8853	25.8665
SGL_RS01165	18.0264	19.1203	18.0734	18.4067		SGL_RS00190	22.2886	22.6259	22.4736	22.4627		SGL_RS01550	22.7279	22.5912	22.7419	22.687		SGL_RS13380	23.6594	23.572	23.7363	23.6559
SGL_RS12295	18.1417	18.1872	18.3854	18.2381		SGL_RS00215	19.711	19.5163	19.3501	19.5258		SGL_RS01825	23.849	23.7702	23.7849	23.8014		SGL_RS13370	18.1043	18.3633	18.0104	18.1593
SGL_RS16955	18.1966	18.0956	19.1339	18.4754		SGL_RS00225	20.1024	19.9968	19.6748	19.9247		SGL_RS01895	18.0164	18.0517	19.0053	18.3578		SGL_RS13360	24.098	23.9723	23.9002	23.9902
SGL_RS05945	18.3843	18.1666	18.0126	18.1878		SGL_RS00255	19.4083	15.6578	16.2235	17.0965		SGL_RS02115	22.0349	22.0497	22.4347	22.1731		SGL_RS13355	23.558	23.3829	23.6058	23.5156
SGL_RS16855	18.4232	18.1363	18.3061	18.2886		SGL_RS00265	23.2364	23.5019	23.4285	23.3889		SGL_RS02160	23.6889	23.6899	23.6808	23.6866		SGL_RS16595	18.8602	18.6571	17.7398	18.4191
SGL_RS15560	18.5589	18.3362	18.9254	18.6068		SGL_RS00270	21.6263	21.5712	21.6138	21.6038		SGL_RS02270	26.8276	26.6874	26.5847	26.6999		SGL_RS16590	21.2008	21.9722	22.4478	21.8736
SGL_RS07445	18.908	19.4053	19.5728	19.2953		SGL_RS00275	19.9777	19.7718	20.3375	20.029		SGL_RS02275	23.6516	23.6662	23.8075	23.7085		SGL_RS16540	22.47	22.3143	22.6372	22.4739
SGL_RS20030	19.1384	19.7446	19.6673	19.5168		SGL_RS00300	21.0606	20.9252	21.111	21.0323		SGL_RS02280	20.3712	20.4918	20.7885	20.5505		SGL_RS16535	20.6552	20.4194	20.4209	20.4985
SGL_RS17480	19.2213	18.913	19.2295	19.1212		SGL_RS00305	22.0834	22.0488	22.0791	22.0704		SGL_RS02295	24.0068	23.9211	24.0368	23.9882		SGL_RS16525	22.5006	22.5902	22.7667	22.6192
SGL_RS06630	19.4497	18.3309	18.0122	18.5976		SGL_RS00315	17.6424	18.7394	17.8955	18.0925		SGL_RS02435	20.5334	20.6367	20.5478	20.5727		SGL_RS16520	21.7889	21.8991	22.1463	21.9448
SGL_RS13230	19.6918	19.9793	19.5451	19.7387		SGL_RS00320	20.8122	21.3211	21.9122	21.3485		SGL_RS02470	26.9597	26.909	26.9146	26.9278		SGL_RS16480	24.284	23.8393	24.2506	24.1246
SGL_RS10995	19.7361	19.7623	19.734	19.7441		SGL_RS00360	19.012	19.6561	19.5681	19.4121		SGL_RS02480	22.456	22.2981	22.4808	22.4116		SGL_RS16475	22.0712	22.0604	22.056	22.0625
SGL_RS04175	19.7399	20.4513	20.009	20.0667		SGL_RS00365	20.7844	19.9867	20.0327	20.2679		SGL_RS02540	25.9335	26.0899	26.077	26.0335		SGL_RS16460	24.3077	24.0777	24.2994	24.2283
SGL_RS03955	19.8113	20.7474	20.0264	20.195		SGL_RS00410	20.2896	20.8643	18.1735	19.7758		SGL_RS02585	21.2717	21.1103	21.2976	21.2266		SGL_RS13990	26.6175	27.2327	26.5045	26.7849
SGL_RS12540	19.8233	20.1897	20.3406	20.1179		SGL_RS00440	17.4715	17.5518	17.4161	17.4798		SGL_RS02590	20.1899	20.2445	20.4293	20.2879		SGL_RS13980	23.7251	23.6126	23.7347	23.6908
SGL_RS17660	19.9009	19.7129	19.499	19.7043		SGL_RS00445	20.0629	20.0107	20.1302	20.0679		SGL_RS02610	28.7735	28.7882	28.8856	28.8158		SGL_RS13945	25.2412	25.3853	25.4939	25.3735
SGL_RS11540	19.9038	20.3697	20.5207	20.2647		SGL_RS00535	16.3246	20.8215	16.5486	17.8982		SGL_RS02670	22.865	23.006	23.016	22.9623		SGL_RS13900	23.6489	23.4895	24.0871	23.7418
SGL_RS18675	20.0766	20.0611	19.8769	20.0048		SGL_RS00560	20.7657	21.0726	20.7886	20.8756		SGL_RS02675	19.8102	19.608	19.3601	19.5928		SGL_RS13890	23.1607	23.8943	24.122	23.7257
SGL_RS02590	20.1399	20.2555	20.0501	20.1485		SGL_RS00565	25.2768	25.2181	25.1361	25.2103		SGL_RS02685	24.0933	24.3203	24.0041	24.1393		SGL_RS13860	24.7567	24.8692	25.0415	24.8891
SGL_RS13410	20.2086	20.0975	20.3648	20.2236		SGL_RS00585	20.5486	20.5845	20.4842	20.5391		SGL_RS02700	20.2957	20.247	20.1862	20.243		SGL_RS13855	19.6845	20.0127	19.6801	19.7924
SGL_RS02585	20.3089	20.6868	20.5975	20.5311		SGL_RS00595	25.9949	26.0324	26.1351	26.0541		SGL_RS02730	24.6581	24.3903	24.6204	24.5563		SGL_RS13850	25.0964	25.0535	24.8381	24.996
SGL_RS16565	20.3203	20.0962	20.1995	20.2054		SGL_RS00600	19.2667	19.6351	19.9719	19.6246		SGL_RS02790	25.1702	25.1574	25.2746	25.2007		SGL_RS13840	23.2388	23.0221	22.9963	23.0857
SGL_RS17370	20.3961	20.6569	20.7098	20.5876		SGL_RS00605	21.0068	20.8306	21.0093	20.9489		SGL_RS02805	24.5703	24.5641	24.351	24.4951		SGL_RS13830	22.2501	22.17	22.0578	22.1593
SGL_RS16575	20.5079	21.0199	21.5214	21.0164		SGL_RS00640	18.4067	18.3559	18.1411	18.3012		SGL_RS02815	22.9314	22.9973	22.9376	22.9554		SGL_RS13825	19.9551	20.0104	20.4696	20.1451
SGL_RS13555	20.5672	20.3844	20.4419	20.4645		SGL_RS00645	20.1246	20.1825	20.112	20.1397		SGL_RS02885	19.5208	19.336	19.1167	19.3245		SGL_RS15335	24.4958	24.47	24.5222	24.496
SGL_RS02610	20.6475	20.2611	20.3637	20.4241		SGL_RS00680	21.9726	21.6222	21.9154	21.8367		SGL_RS02895	25.2844	25.3171	25.2668	25.2894		SGL_RS15285	17.3618	17.4768	18.0424	17.627
SGL_RS13615	20.6927	21.1652	21.302	21.0533		SGL_RS00685	25.9239	25.9451	25.9024	25.9238		SGL_RS03080	21.9094	21.0293	21.4475	21.4621		SGL_RS15275	20.1482	20.8117	19.8008	20.2535
SGL_RS01825	20.8186	21.098	20.1133	20.6766		SGL_RS00690	22.5832	22.1372	22.7754	22.4986		SGL_RS03085	18.5291	18.6781	18.7659	18.6577		SGL_RS15270	22.6168	22.8277	22.8746	22.773
SGL_RS12110	20.85	20.2475	20.6862	20.5946		SGL_RS00720	24.0486	24.0692	23.9162	24.0113		SGL_RS03120	24.6963	24.6162	24.8078	24.7068		SGL_RS15245	18.8103	18.6718	18.7263	18.7361
SGL_RS17330	20.8949	20.9099	20.8436	20.8828		SGL_RS00755	18.7758	18.7982	18.938	18.8374		SGL_RS03180	22.8342	22.8588	22.9128	22.8686		SGL_RS15770	21.8846	21.5471	21.7423	21.7247
SGL_RS04110	20.9246	21.5929	21.947	21.4882		SGL_RS00775	17.2882	17.8363	17.8456	17.6567		SGL_RS03185	23.2708	23.109	22.9921	23.124		SGL_RS15750	22.9283	23.297	22.8364	23.0206
SGL_RS10530	20.9274	20.4301	20.1473	20.5016		SGL_RS00780	20.0295	20.0393	19.6013	19.89		SGL_RS03190	26.3892	26.2641	26.3815	26.3449		SGL_RS15745	25.5751	25.2223	25.4949	25.4307
SGL_RS12410	20.9694	21.074	21.252	21.0985		SGL_RS00825	21.1285	21.0089	21.3776	21.1717		SGL_RS03240	20.1768	19.5852	19.8083	19.8568		SGL_RS15740	20.1678	20.7293	20.662	20.5197
SGL_RS12785	20.9965	20.9462	21.1355	21.0261		SGL_RS00830	22.5878	22.2855	22.2333	22.3689		SGL_RS03350	27.0296	26.9075	27.046	26.9944		SGL_RS15720	23.3428	23.2904	23.3267	23.3199
SGL_RS10300	21.0105	21.1001	20.9178	21.0095		SGL_RS00855	18.3733	19.0154	19.0381	18.8089		SGL_RS03365	23.8655	23.8216	23.76	23.8157		SGL_RS15715	23.921	23.8529	24.0095	23.9278
SGL_RS02700	21.0351	21.2062	21.3747	21.2053		SGL_RS00885	17.9165	17.6307	17.6971	17.7481		SGL_RS03435	23.6521	23.3524	23.5428	23.5157		SGL_RS15675	20.8363	21.1691	21.1457	21.0504
SGL_RS18765	21.0977	21.0732	21.2993	21.1567		SGL_RS00905	15.7798	15.9071	16.1267	15.9379		SGL_RS03465	24.5907	24.4318	24.6537	24.5587		SGL_RS12205	21.6277	21.2784	21.4306	21.4456
SGL_RS02805	21.1706	20.9836	20.8319	20.9954		SGL_RS00910	21.9282	21.7881	22.0322	21.9162		SGL_RS03485	26.0141	25.9366	25.806	25.9189		SGL_RS12200	20.9146	20.6856	17.4224	19.6742
SGL_RS17090	21.1984	20.8386	20.2518	20.7629		SGL_RS00915	20.5446	20.8443	20.7142	20.701		SGL_RS03525	16.6934	20.0596	16.366	17.7063		SGL_RS12175	23.5636	23.6439	23.7404	23.6493
SGL_RS05815	21.2177	21.8266	21.6572	21.5672		SGL_RS00920	21.3469	21.2174	21.2708	21.2784		SGL_RS03600	24.2977	24.1093	24.3782	24.2618		SGL_RS12160	22.88	22.8214	22.738	22.8131
SGL_RS12320	21.3654	21.0531	21.3701	21.2629		SGL_RS00925	27.3056	25.7299	17.9688	23.6681		SGL_RS03730	29.3814	29.4938	29.7579	29.5444		SGL_RS12150	22.9465	22.7638	22.3544	22.6882
SGL_RS16910	21.4232	21.1663	21.1175	21.2357		SGL_RS00990	18.8083	20.2553	19.1273	19.397		SGL_RS03760	25.5459	25.4674	25.6098	25.541		SGL_RS12845	19.5586	19.2139	19.4307	19.4011
SGL_RS04050	21.4391	21.2527	21.1671	21.2863		SGL_RS00995	20.0061	19.2996	19.3295	19.5451		SGL_RS03775	28.1981	28.2351	28.2124	28.2152		SGL_RS12825	21.5464	21.5406	21.0639	21.3836
SGL_RS16580	21.533	21.1811	21.2253	21.3132		SGL_RS01000	19.8495	19.5519	19.2423	19.5479		SGL_RS03815	27.7572	27.6551	27.8363	27.7495		SGL_RS12820	25.3712	25.3471	25.2423	25.3202
SGL_RS16810	21.5348	21.6349	21.3619	21.5106		SGL_RS01025	23.909	23.8351	24.0493	23.9311		SGL_RS03830	26.2326	26.0318	26.1727	26.1457		SGL_RS12770	21.1963	21.3357	21.3924	21.3081
SGL_RS13950	21.6174	21.9534	22.2736	21.9481		SGL_RS01030	22.0114	22.2845	22.3381	22.2113		SGL_RS03855	28.7071	28.6543	28.5936	28.6517		SGL_RS12745	23.2316	23.4876	23.5371	23.4188
SGL_RS10295	21.6207	21.5846	21.6352	21.6135		SGL_RS01035	23.667	23.6938	23.7431	23.7013		SGL_RS03955	25.1339	25.256	25.2723	25.2207		SGL_RS12740	25.5439	25.6185	25.4073	25.5232
SGL_RS02730	21.6259	21.4393	21.518	21.5277		SGL_RS01045	24.4148	24.3788	24.3119	24.3685		SGL_RS03990	27.2613	27.364	27.5259	27.3837		SGL_RS12735	26.1961	26.3613	26.1235	26.2269
SGL_RS04510	21.7289	21.7555	21.8408	21.7751		SGL_RS01050	23.8021	23.6605	23.5322	23.6649		SGL_RS04050	24.1886	23.7014	23.9829	23.9576		SGL_RS12730	21.1125	20.9441	21.1065	21.0544
SGL_RS03760	21.803	22.1645	22.8663	22.2779		SGL_RS01070	19.6807	20.1526	20.7791	20.2041		SGL_RS04110	22.5746	22.4393	22.5913	22.5351		SGL_RS12725	18.9349	19.0097	19.1208	19.0218
SGL_RS17295	21.807	21.7936	21.3972	21.6659		SGL_RS01080	19.187	19.1922	19.4549	19.278		SGL_RS04115	22.4784	22.3516	21.3477	22.0592		SGL_RS19935	21.3891	21.4378	21.5504	21.4591
SGL_RS18965	21.9078	21.7827	21.419	21.7032		SGL_RS01095	22.3998	22.1431	22.2325	22.2585		SGL_RS04160	24.1962	24.1002	24.1148	24.137		SGL_RS12705	24.3687	24.5143	24.0847	24.3226
SGL_RS08575	21.9165	22.0969	21.2106	21.7413		SGL_RS01125	21.5247	21.6469	21.7129	21.6282		SGL_RS04175	26.8238	26.815	26.7393	26.7927		SGL_RS14735	22.7657	23.4728	23.6256	23.288
SGL_RS06840	21.9419	22.203	22.5838	22.2429		SGL_RS01130	20.5252	20.8989	20.5764	20.6668		SGL_RS04210	26.8384	26.7166	26.6726	26.7425		SGL_RS14665	23.8172	23.7899	23.7174	23.7748
SGL_RS15195	22.0065	21.5771	21.7217	21.7684		SGL_RS01140	18.7617	18.4111	18.9194	18.6974		SGL_RS04265	23.8539	23.9076	23.8166	23.8594		SGL_RS14655	25.2309	25.1284	25.181	25.1801
SGL_RS02790	22.0225	22.023	22.1651	22.0702		SGL_RS01145	19.5034	19.5141	19.5176	19.5117		SGL_RS04275	27.3273	27.2418	27.3718	27.3136		SGL_RS14635	23.754	23.644	23.6761	23.6914
SGL_RS15315	22.0298	21.8077	22.0503	21.9626		SGL_RS01155	15.7404	19.1651	15.5193	16.8082		SGL_RS04340	26.9007	26.7967	26.8152	26.8375		SGL_RS14600	25.4209	25.3602	25.3754	25.3855
SGL_RS12755	22.0661	21.9862	21.3716	21.808		SGL_RS01160	22.3704	22.2588	22.4966	22.3752		SGL_RS04460	23.6352	23.4343	23.8386	23.636		SGL_RS14560	21.1545	20.989	21.1262	21.0899
SGL_RS18950	22.1397	22.0973	22.0121	22.083		SGL_RS01185	19.3169	19.9739	19.6587	19.6498		SGL_RS04510	26.4717	26.3724	26.4372	26.4271		SGL_RS13675	18.0369	17.8333	18.3394	18.0699
SGL_RS06145	22.1536	22.2604	21.7902	22.0681		SGL_RS01190	19.676	19.3292	19.196	19.4004		SGL_RS04515	24.5234	24.4153	24.4701	24.4696		SGL_RS13630	18.4206	18.1669	18.2631	18.2835
SGL_RS15430	22.1929	22.1323	22.0446	22.1232		SGL_RS01200	25.8701	25.9555	25.5269	25.7842		SGL_RS04530	26.3303	26.475	26.3945	26.3999		SGL_RS13590	18.7861	18.7567	18.8713	18.8047
SGL_RS13030	22.3636	22.5247	22.4007	22.4297		SGL_RS01205	19.9774	19.8073	19.7284	19.8377		SGL_RS04690	18.3667	18.5686	18.883	18.6061		SGL_RS13580	21.0739	20.9475	21.1981	21.0732
SGL_RS05710	22.4044	22.6007	22.3713	22.4588		SGL_RS01240	16.9556	21.7102	22.4502	20.372		SGL_RS04720	28.7229	28.6761	28.8195	28.7395		SGL_RS13570	15.8578	15.7699	16.1696	15.9325
SGL_RS13845	22.4343	22.6184	22.6835	22.5788		SGL_RS01245	21.3275	21.2456	21.1264	21.2331		SGL_RS04770	24.5977	24.4645	24.7872	24.6165		SGL_RS13560	22.1924	21.9321	22.0894	22.0713
SGL_RS06815	22.4553	22.5255	22.8921	22.6243		SGL_RS01275	22.8613	22.97	22.8745	22.9019		SGL_RS04820	23.9026	23.9553	23.8111	23.8897		SGL_RS13550	24.9492	25.0933	25.1786	25.0737
SGL_RS04275	22.5059	22.4356	22.6454	22.529		SGL_RS01365	21.3696	21.3109	21.6785	21.453		SGL_RS04900	25.401	25.3102	25.4918	25.401		SGL_RS02630	23.0979	22.8922	22.9653	22.9851
SGL_RS15890	22.5559	22.4281	22.794	22.5927		SGL_RS01370	17.9471	18.4788	18.7325	18.3861		SGL_RS04985	26.4224	26.2939	26.2278	26.3147		SGL_RS02625	22.2194	22.0516	21.9924	22.0878
SGL_RS03180	22.5827	24.5469	24.9025	24.0107		SGL_RS01420	18.0669	18.0603	18.3966	18.1746		SGL_RS04995	26.5307	26.3545	26.6399	26.5084		SGL_RS02570	26.4339	26.4366	26.5745	26.4817
SGL_RS17125	22.5846	22.2278	22.6734	22.4953		SGL_RS01425	25.3984	25.4223	25.4213	25.414		SGL_RS05110	25.1195	25.086	25.0542	25.0866		SGL_RS02560	24.7559	24.6631	24.5516	24.6569
SGL_RS10700	22.6099	22.7237	22.8739	22.7358		SGL_RS01430	19.5687	19.7996	20.1653	19.8445		SGL_RS05200	26.2079	26.2754	26.3649	26.2827		SGL_RS02555	25.1015	25.1156	25.1753	25.1308
SGL_RS18710	22.6258	22.7861	22.4177	22.6099		SGL_RS01435	17.3045	17.4057	17.7592	17.4898		SGL_RS05240	25.3556	25.5066	25.8257	25.5626		SGL_RS02550	22.2114	22.25	22.6319	22.3644
SGL_RS07265	22.6326	22.8299	22.272	22.5782		SGL_RS01440	19.0631	19.2817	19.3271	19.224		SGL_RS05260	22.1936	22.212	22.3333	22.2463		SGL_RS02530	24.6244	24.5072	24.4051	24.5122
SGL_RS14610	22.654	22.987	23.5423	23.0611		SGL_RS01445	22.1529	22.1206	22.0959	22.1232		SGL_RS05280	26.7814	26.7139	26.7563	26.7505		SGL_RS09055	23.881	23.8414	24.092	23.9381
SGL_RS03990	22.6671	22.6043	22.732	22.6678		SGL_RS01450	23.4488	23.3932	23.6443	23.4954		SGL_RS05450	27.9843	27.9548	28.0755	28.0049		SGL_RS09045	20.0616	20.3086	19.9358	20.102
SGL_RS12240	22.6945	22.5792	22.5773	22.617		SGL_RS01475	18.2495	17.9965	17.8819	18.0426		SGL_RS05660	27.5326	27.4647	27.6118	27.5364		SGL_RS09020	17.3031	17.0815	17.4064	17.2637
SGL_RS12930	22.7302	23.0744	22.9931	22.9326		SGL_RS01530	22.645	22.5899	22.5904	22.6084		SGL_RS05665	22.4359	22.7689	22.6522	22.619		SGL_RS08980	23.9419	23.986	24.1324	24.0201
SGL_RS12050	22.7428	22.7705	22.9374	22.8169		SGL_RS01535	21.1636	20.7428	21.5991	21.1685		SGL_RS05670	24.7607	24.7108	24.957	24.8095		SGL_RS08975	24.1195	24.28	24.2849	24.2281
SGL_RS07595	22.7663	22.3867	21.9369	22.3633		SGL_RS01540	24.8483	25.3073	25.1691	25.1083		SGL_RS05695	23.1999	22.9469	23.0474	23.0647		SGL_RS08965	19.125	18.7429	18.8551	18.9077
SGL_RS18095	22.7671	22.9401	21.9332	22.5468		SGL_RS01560	21.0501	21.2951	21.31	21.2184		SGL_RS05700	28.609	28.5632	28.6018	28.5913		SGL_RS08960	16.038	16.62	19.1085	17.2555
SGL_RS04820	22.7732	22.813	22.8453	22.8105		SGL_RS01565	18.0381	18.2243	18.7237	18.3287		SGL_RS05710	27.9562	27.984	27.9489	27.9631		SGL_RS08945	21.2364	20.8001	20.9573	20.9979
SGL_RS04265	22.7768	23.2701	22.7543	22.9337		SGL_RS01570	19.8428	19.952	19.9134	19.9027		SGL_RS05715	20.2235	19.6418	20.1416	20.0023		SGL_RS08900	21.5256	21.4907	21.7246	21.5803
SGL_RS15155	22.7822	23.1421	22.9009	22.9417		SGL_RS01585	22.0355	21.7798	21.9827	21.9327		SGL_RS05720	22.9295	22.8171	22.8205	22.8557		SGL_RS08895	19.8888	20.2462	19.8951	20.01
SGL_RS05825	22.7855	22.4823	22.8259	22.6979		SGL_RS01590	22.3802	22.2776	21.8705	22.1761		SGL_RS05725	24.1657	23.8584	23.8781	23.9674		SGL_RS11910	20.8645	20.9642	21.4977	21.1088
SGL_RS18260	22.805	23.1523	23.4341	23.1305		SGL_RS01595	21.1257	20.6346	20.9279	20.8961		SGL_RS05740	23.654	23.7965	23.9037	23.7848		SGL_RS11870	29.8931	30.7052	30.4314	30.3432
SGL_RS15555	22.8926	23.1151	23.411	23.1396		SGL_RS01600	20.8208	20.7598	21.0246	20.8684		SGL_RS05745	25.3897	25.3065	25.4574	25.3845		SGL_RS11860	21.0552	21.5368	21.7561	21.4494
SGL_RS05935	22.9594	23.0139	23.1843	23.0525		SGL_RS01620	20.7204	20.7398	20.7199	20.7267		SGL_RS05750	25.314	25.1635	25.2646	25.2474		SGL_RS11855	22.137	22.0048	21.6151	21.919
SGL_RS02115	22.9794	23.3541	23.2255	23.1863		SGL_RS01625	18.9562	18.8874	19.1628	19.0021		SGL_RS05755	21.7521	21.6817	21.7523	21.7287		SGL_RS11830	24.801	24.688	24.4799	24.6563
SGL_RS06720	23.0086	23.425	23.7073	23.3803		SGL_RS01645	20.4705	20.8919	21.6458	21.0028		SGL_RS05760	26.8198	26.8248	26.6905	26.7784		SGL_RS11825	17.7512	18.3521	18.777	18.2934
SGL_RS07120	23.0322	23.1736	22.8007	23.0022		SGL_RS01800	23.2076	23.2837	23.0911	23.1941		SGL_RS05765	25.5587	25.6009	25.5084	25.556		SGL_RS11820	22.6598	22.436	22.67	22.5886
SGL_RS15190	23.1087	23.1405	23.1288	23.126		SGL_RS01815	19.2852	19.6179	19.3217	19.4083		SGL_RS05770	20.3252	20.8189	20.4786	20.5409		SGL_RS15930	19.2938	18.9846	19.4443	19.2409
SGL_RS11835	23.192	23.0411	23.249	23.1607		SGL_RS01830	18.7275	18.5811	19.3727	18.8938		SGL_RS05775	24.9612	24.8658	25.1634	24.9968		SGL_RS15925	19.6679	19.6083	17.1277	18.8013
SGL_RS10525	23.3196	23.1792	23.3839	23.2942		SGL_RS01835	22.1174	22.1807	21.9868	22.095		SGL_RS05780	24.1811	24.1574	24.2587	24.1991		SGL_RS15920	19.6621	21.6637	19.7375	20.3544
SGL_RS14030	23.3267	23.631	23.764	23.5739		SGL_RS01875	20.8068	20.923	20.8623	20.864		SGL_RS05785	29.847	29.9424	29.8758	29.8884		SGL_RS15870	21.0742	21.402	21.6947	21.3903
SGL_RS06120	23.3431	23.7515	24.0662	23.7203		SGL_RS01880	17.283	17.1024	18.4198	17.6017		SGL_RS05790	29.8101	29.8476	29.9574	29.8717		SGL_RS15865	24.0656	24.1757	24.2359	24.159
SGL_RS17420	23.3641	23.4605	23.6701	23.4982		SGL_RS01885	23.9423	24.3812	24.3895	24.2377		SGL_RS05795	25.1848	25.2133	25.2668	25.2216		SGL_RS15845	23.7306	23.6593	23.7485	23.7128
SGL_RS08910	23.3764	23.2926	23.519	23.396		SGL_RS01890	23.0054	23.1868	23.1827	23.125		SGL_RS05800	27.515	27.4154	27.3221	27.4175		SGL_RS12665	25.0377	25.0045	24.9321	24.9914
SGL_RS16930	23.3823	23.4693	23.6373	23.4963		SGL_RS01900	25.5691	25.7147	25.7875	25.6904		SGL_RS05815	26.2005	26.0042	25.8488	26.0179		SGL_RS12645	20.5662	20.5513	20.0089	20.3755
SGL_RS05110	23.4209	23.1567	23.0588	23.2121		SGL_RS01905	26.4702	26.6044	26.5006	26.525		SGL_RS05820	23.9563	23.7572	24.6385	24.1173		SGL_RS12610	20.0653	19.8668	20.1241	20.0188
SGL_RS03350	23.4837	23.5621	23.2944	23.4467		SGL_RS01915	22.5402	22.2763	22.3923	22.403		SGL_RS05825	25.6582	25.6186	25.6223	25.633		SGL_RS12600	18.7193	18.801	18.6309	18.7171
SGL_RS05260	23.4886	23.4689	23.4738	23.4771		SGL_RS01920	24.8162	24.9943	24.9424	24.9176		SGL_RS05830	23.8506	23.6301	23.7728	23.7512		SGL_RS12575	27.8044	27.9795	28.0445	27.9428
SGL_RS12105	23.5001	23.5143	23.3651	23.4598		SGL_RS01945	20.6243	20.247	20.6017	20.491		SGL_RS05850	23.7763	23.4238	23.6434	23.6145		SGL_RS12570	24.9268	24.8794	24.8839	24.8967
SGL_RS02270	23.5062	23.5155	24.1976	23.7397		SGL_RS01970	22.2337	23.5063	20.6282	22.1227		SGL_RS05855	30.442	30.3943	30.4268	30.421		SGL_RS13325	20.9613	21.1067	21.0194	21.0291
SGL_RS17050	23.5633	23.1915	23.4893	23.4147		SGL_RS01990	19.1796	19.1455	19.1913	19.1722		SGL_RS05925	25.369	25.4494	25.5371	25.4519		SGL_RS13255	21.8036	21.7135	21.7691	21.7621
SGL_RS12140	23.616	23.5806	23.5408	23.5791		SGL_RS02000	19.8546	19.9663	20.0742	19.9651		SGL_RS05930	25.4349	25.2359	25.2939	25.3216		SGL_RS13245	23.7156	23.6599	23.774	23.7165
SGL_RS18350	23.6268	23.5991	23.6486	23.6248		SGL_RS02010	22.5622	22.9898	22.8985	22.8168		SGL_RS05935	22.7167	22.8512	22.6284	22.7321		SGL_RS13240	24.9583	25.0027	25.0082	24.9897
SGL_RS16920	23.6445	23.6527	23.8022	23.6998		SGL_RS02035	20.2108	20.2117	20.1275	20.1833		SGL_RS05940	23.4433	23.6111	23.6262	23.5602		SGL_RS13195	22.6632	17.4631	22.5713	20.8992
SGL_RS12550	23.6455	23.6555	23.7019	23.6677		SGL_RS02055	19.5236	19.3353	19.1787	19.3459		SGL_RS05945	25.3351	25.2	25.2694	25.2682		SGL_RS12985	26.4862	26.3843	26.5939	26.4881
SGL_RS14935	23.6588	23.6852	23.6826	23.6755		SGL_RS02060	19.9457	19.6309	19.8778	19.8181		SGL_RS05965	25.8157	25.8095	25.9036	25.843		SGL_RS12915	22.5437	22.5511	22.5711	22.5553
SGL_RS02895	23.7012	23.9455	23.9184	23.855		SGL_RS02065	22.6494	22.7065	22.6419	22.6659		SGL_RS05970	27.0553	27.057	27.213	27.1084		SGL_RS12910	24.4374	24.2817	24.6028	24.4406
SGL_RS12235	23.7658	24.1548	24.0456	23.9887		SGL_RS02070	27.6489	27.8402	27.8448	27.778		SGL_RS06000	22.1304	22.5124	22.3353	22.3261		SGL_RS12905	23.0495	23.2149	23.0217	23.0954
SGL_RS05765	23.7664	23.8115	23.9011	23.8263		SGL_RS02075	19.0215	18.6035	19.0034	18.8761		SGL_RS06005	27.2354	27.2104	27.1491	27.1983		SGL_RS12005	27.4366	27.4379	27.3696	27.4147
SGL_RS16500	23.7845	23.8413	23.7483	23.7914		SGL_RS02085	15.2346	16.9117	16.1179	16.0881		SGL_RS06120	21.929	21.782	22.1263	21.9458		SGL_RS11995	17.7397	20.0074	20.0822	19.2764
SGL_RS06860	23.813	23.5334	23.4142	23.5869		SGL_RS02090	20.1443	20.0711	20.5466	20.254		SGL_RS06130	22.5217	24.0348	23.3188	23.2918		SGL_RS11990	24.7074	24.6563	24.7048	24.6895
SGL_RS13155	23.8219	23.8199	23.8118	23.8179		SGL_RS02095	21.2427	21.2708	21.1521	21.2219		SGL_RS06145	25.646	25.7132	25.6225	25.6606		SGL_RS14540	23.7764	23.6447	23.7147	23.7119
SGL_RS07980	23.8629	23.9303	23.9742	23.9225		SGL_RS02100	22.5154	22.3015	22.4262	22.4143		SGL_RS06170	25.6601	25.5951	25.618	25.6244		SGL_RS14530	26.6266	26.5113	26.5698	26.5693
SGL_RS12120	23.8683	23.8495	23.8389	23.8522		SGL_RS02105	25.7431	25.6963	25.6676	25.7024		SGL_RS06200	25.0949	24.6462	24.8711	24.8707		SGL_RS14505	23.4308	23.0312	23.0077	23.1566
SGL_RS15320	23.8837	24.1529	23.3379	23.7915		SGL_RS02120	22.0176	22.0282	22.2284	22.0914		SGL_RS06205	27.0122	26.9141	27.1866	27.0376		SGL_RS14500	22.6524	22.8914	22.5446	22.6961
SGL_RS09950	23.892	24.2407	24.2006	24.1111		SGL_RS02135	22.6567	22.8043	22.7647	22.7419		SGL_RS06290	25.0323	26.2111	26.1489	25.7974		SGL_RS14485	24.2899	24.4334	24.2038	24.309
SGL_RS15325	23.9885	24.1034	24.2677	24.1199		SGL_RS02140	16.9464	17.0097	16.8282	16.9281		SGL_RS06305	27.5939	27.6567	27.7447	27.6651		SGL_RS14465	22.6549	22.5413	22.4399	22.5454
SGL_RS13140	23.9902	23.6483	24.1899	23.9428		SGL_RS02145	22.6138	22.4661	22.9472	22.6757		SGL_RS06310	23.4534	23.3583	23.1106	23.3074		SGL_RS14460	18.5948	18.466	18.6064	18.5557
SGL_RS12775	24.0328	23.9132	24.1238	24.0233		SGL_RS02165	21.2652	21.6191	21.5011	21.4618		SGL_RS06365	25.369	24.9205	25.098	25.1291		SGL_RS14425	18.1818	18.2017	18.2623	18.2153
SGL_RS02280	24.039	24.2217	24.1633	24.1413		SGL_RS02175	18.5514	18.6823	18.2691	18.5009		SGL_RS06480	26.2851	26.0648	26.2907	26.2136		SGL_RS14390	23.7849	23.8416	23.9047	23.8437
SGL_RS06365	24.0435	24.2563	24.3448	24.2149		SGL_RS02185	25.055	25.2107	25.1088	25.1248		SGL_RS06485	25.8361	25.9526	25.6281	25.8056		SGL_RS14385	22.043	22.3138	22.4206	22.2591
SGL_RS05665	24.1062	24.0546	24.2361	24.1323		SGL_RS02190	15.3561	16.012	16.9496	16.1059		SGL_RS06630	25.9131	25.8613	25.8569	25.8771		SGL_RS13795	20.5067	20.0795	20.441	20.3424
SGL_RS03600	24.1873	24.1723	24.3902	24.25		SGL_RS02195	22.1184	22.1206	21.6572	21.9654		SGL_RS06650	25.0593	24.8128	25.0693	24.9805		SGL_RS13790	25.7141	25.7692	25.8931	25.7921
SGL_RS17085	24.1969	24.415	24.4454	24.3524		SGL_RS02200	24.0364	23.9611	23.8952	23.9642		SGL_RS06720	26.3252	26.3552	26.3067	26.329		SGL_RS13765	21.0942	21.4511	20.9593	21.1682
SGL_RS17080	24.2419	23.9104	23.9209	24.0244		SGL_RS02205	18.2599	18.1837	18.2545	18.2327		SGL_RS06775	25.0854	25.16	25.1185	25.1213		SGL_RS13725	26.4212	26.3649	26.5445	26.4435
SGL_RS10940	24.2466	24.064	23.9752	24.0953		SGL_RS02220	25.4612	25.1372	25.1544	25.251		SGL_RS06795	25.6322	25.4439	25.624	25.5667		SGL_RS13715	21.458	21.2447	21.2918	21.3315
SGL_RS07950	24.2656	23.9726	24.1597	24.1327		SGL_RS02225	22.2814	22.3932	22.6317	22.4354		SGL_RS06815	21.517	21.7832	21.2704	21.5235		SGL_RS13710	21.4908	21.6684	21.2462	21.4684
SGL_RS06795	24.2986	24.6132	24.0757	24.3291		SGL_RS02230	22.8331	22.8169	22.978	22.876		SGL_RS06840	21.3986	21.3706	21.3711	21.3801		SGL_RS13705	20.3211	20.452	20.8117	20.5283
SGL_RS12850	24.3808	24.3773	24.7249	24.4943		SGL_RS02235	24.2793	24.3085	24.3048	24.2976		SGL_RS06860	25.0646	25.0381	25.2173	25.1067		SGL_RS13690	22.2804	22.1461	22.3197	22.2487
SGL_RS16445	24.3856	24.6117	24.7196	24.5723		SGL_RS02240	23.9189	23.7423	23.7695	23.8102		SGL_RS07010	25.4031	25.4234	25.436	25.4209		SGL_RS13685	20.4036	19.1419	20.7175	20.0876
SGL_RS12490	24.3874	24.1806	24.1715	24.2465		SGL_RS02245	23.7716	23.727	23.8245	23.7743		SGL_RS07120	22.1505	21.9176	21.7655	21.9446		SGL_RS13680	26.9198	26.7922	26.8857	26.8659
SGL_RS12135	24.3885	24.4287	24.4164	24.4112		SGL_RS02250	20.4084	20.165	21.0328	20.5354		SGL_RS07155	17.052	17.7407	16.7336	17.1754		SGL_RS11800	23.2238	22.8589	23.1668	23.0832
SGL_RS12125	24.4179	24.0447	24.1502	24.2042		SGL_RS02260	23.7994	23.8648	23.9664	23.8769		SGL_RS07265	24.1671	23.9712	24.2735	24.1373		SGL_RS11790	24.8259	24.9495	25.3255	25.0336
SGL_RS04210	24.4755	24.6788	24.656	24.6035		SGL_RS02265	22.2399	22.2478	22.4095	22.2991		SGL_RS07315	24.6862	24.5076	24.056	24.4166		SGL_RS11780	25.7326	25.8304	25.9713	25.8448
SGL_RS05750	24.4757	24.5617	24.4352	24.4908		SGL_RS02290	21.2087	20.9733	21.1808	21.121		SGL_RS07445	24.5036	24.5579	24.559	24.5402		SGL_RS11775	21.1215	20.7798	20.8171	20.9062
SGL_RS15825	24.5099	24.0722	24.0847	24.2223		SGL_RS02305	23.5083	23.4865	23.6783	23.5577		SGL_RS07595	26.6097	26.5178	26.6263	26.5846		SGL_RS11765	21.701	21.1288	21.2992	21.3763
SGL_RS05200	24.5875	24.7067	24.6942	24.6628		SGL_RS02310	24.1313	24.3374	24.0074	24.1587		SGL_RS07885	19.4559	18.8261	19.8773	19.3864		SGL_RS11760	19.3802	20.5995	19.4157	19.7985
SGL_RS11810	24.5914	24.3402	24.2074	24.3797		SGL_RS02315	20.5041	20.8849	20.8791	20.756		SGL_RS07945	28.1855	28.2565	28.2933	28.2451		SGL_RS11750	15.9912	15.7341	15.9612	15.8955
SGL_RS12155	24.5998	24.7562	24.6394	24.6651		SGL_RS02320	18.0392	18.3723	17.8077	18.0731		SGL_RS07950	27.1226	26.9383	27.1725	27.0778		SGL_RS11735	28.2998	28.3684	28.3537	28.3406
SGL_RS05760	24.61	24.3314	24.3208	24.4207		SGL_RS02325	23.7642	23.4609	23.2833	23.5028		SGL_RS07980	25.2342	25.1766	24.9838	25.1315		SGL_RS18030	21.5787	22.2041	22.8538	22.2122
SGL_RS04995	24.6224	23.6658	23.6414	23.9766		SGL_RS02330	20.2049	19.5654	19.5281	19.7662		SGL_RS08165	20.1259	19.8374	19.6578	19.8737		SGL_RS18010	21.2598	21.114	21.0952	21.1564
SGL_RS11695	24.6229	24.6444	24.6131	24.6268		SGL_RS02335	20.0381	19.8585	20.1601	20.0189		SGL_RS08200	20.9427	20.8194	21.1473	20.9698		SGL_RS17995	19.2888	19.7261	19.5789	19.5313
SGL_RS16925	24.6275	24.7359	24.8078	24.7237		SGL_RS02340	25.6309	25.2918	25.4741	25.4656		SGL_RS08380	21.467	21.5932	21.8644	21.6415		SGL_RS17985	21.8315	21.6782	21.4665	21.6587
SGL_RS09260	24.6277	24.3391	24.4102	24.459		SGL_RS02355	19.2679	19.4193	19.0715	19.2529		SGL_RS08430	21.6882	21.8666	21.7089	21.7546		SGL_RS17980	23.1239	23.1314	23.2379	23.1644
SGL_RS05450	24.6297	24.8492	24.9918	24.8236		SGL_RS02360	19.7902	20.0503	19.8733	19.9046		SGL_RS08565	24.5606	24.9856	24.6817	24.7426		SGL_RS17975	19.6285	19.5588	19.1704	19.4526
SGL_RS10735	24.6312	24.5946	24.6361	24.6206		SGL_RS02365	26.2552	26.2042	26.0771	26.1788		SGL_RS08575	24.2388	24.0472	24.2373	24.1744		SGL_RS17950	19.8877	20.4264	20.3774	20.2305
SGL_RS11170	24.6438	24.7799	24.5939	24.6726		SGL_RS02370	22.792	22.6356	22.4942	22.6406		SGL_RS08580	23.9139	23.844	23.5147	23.7575		SGL_RS14135	23.8661	23.8989	24.0238	23.9296
SGL_RS17620	24.6997	24.7301	24.7573	24.729		SGL_RS02375	24.5962	24.3765	24.656	24.5429		SGL_RS08585	21.1919	21.1266	20.9401	21.0862		SGL_RS14120	24.805	24.7727	24.9001	24.8259
SGL_RS03485	24.7139	24.5709	24.468	24.5843		SGL_RS02380	19.182	19.4886	16.9195	18.53		SGL_RS08660	24.2088	24.0749	24.1821	24.1553		SGL_RS14115	21.0679	21.3712	21.5237	21.3209
SGL_RS10930	24.718	24.873	24.8569	24.816		SGL_RS02390	26.094	26.2168	26.4268	26.2459		SGL_RS08910	23.5901	23.4517	23.9983	23.68		SGL_RS14040	22.5596	22.4028	22.3857	22.4494
SGL_RS16485	24.7272	24.7993	24.8843	24.8036		SGL_RS02415	19.1185	19.0506	20.2712	19.4801		SGL_RS09030	26.3922	26.0948	26.1102	26.199		SGL_RS14025	24.1304	24.14	24.315	24.1951
SGL_RS17300	24.7405	24.6178	24.5711	24.6431		SGL_RS02430	26.1249	26.1525	26.3135	26.1969		SGL_RS09105	23.9939	24.0653	23.9332	23.9975		SGL_RS15565	23.3757	23.4834	23.6741	23.511
SGL_RS05785	24.7463	24.508	24.6464	24.6336		SGL_RS02440	24.9275	24.9284	24.9227	24.9262		SGL_RS09150	25.7837	25.7854	25.7987	25.7892		SGL_RS15550	24.2538	23.855	24.1998	24.1028
SGL_RS04900	24.7807	24.1179	24.5251	24.4746		SGL_RS02445	23.5739	23.7775	23.7825	23.7113		SGL_RS09155	25.7176	25.7397	25.831	25.7628		SGL_RS15490	20.4568	19.4406	19.4499	19.7824
SGL_RS09165	24.7836	24.502	24.7068	24.6642		SGL_RS02450	22.8133	22.1933	23.3797	22.7955		SGL_RS09160	24.2615	24.0964	24.2444	24.2008		SGL_RS15455	26.369	26.4221	26.4998	26.4303
SGL_RS09160	24.8002	24.7401	24.6008	24.7137		SGL_RS02460	19.5068	18.8533	19.3581	19.2394		SGL_RS09165	16.8346	16.859	16.6778	16.7904		SGL_RS15445	20.4838	20.4195	21.8527	20.9187
SGL_RS13940	24.806	24.6671	24.7097	24.7276		SGL_RS02465	19.5951	19.6004	19.1243	19.44		SGL_RS09170	22.1632	21.6878	21.6659	21.839		SGL_RS15420	18.3681	18.0685	17.3564	17.931
SGL_RS12925	24.903	24.7359	24.9478	24.8623		SGL_RS02485	20.4026	20.5528	20.4797	20.4783		SGL_RS09260	25.9965	26.0474	26.1709	26.0716		SGL_RS15415	19.4454	19.7163	19.9077	19.6898
SGL_RS12260	24.952	24.7012	24.7573	24.8035		SGL_RS02490	21.5716	21.7749	21.8823	21.7429		SGL_RS09265	26.7244	26.7878	26.8247	26.779		SGL_RS15410	20.778	20.7189	21.0087	20.8352
SGL_RS18085	24.9926	24.9197	24.6144	24.8422		SGL_RS02495	18.06	18.5332	18.1978	18.2636		SGL_RS09335	18.7331	18.8749	20.5598	19.3893		SGL_RS15405	24.0036	23.9491	23.9634	23.972
SGL_RS09150	25.0194	24.9529	24.8739	24.9487		SGL_RS02505	20.2705	20.3193	20.723	20.4376		SGL_RS09340	20.4004	20.4	20.2113	20.3372		SGL_RS15400	15.6397	22.8238	22.1139	20.1925
SGL_RS03365	25.0197	25.2336	25.4026	25.2186		SGL_RS02520	21.3095	21.7421	20.9258	21.3258		SGL_RS09665	23.1723	23.1703	23.3618	23.2348		SGL_RS15390	23.7751	23.9031	23.4368	23.705
SGL_RS10625	25.0694	24.9845	24.9905	25.0148		SGL_RS02525	18.386	18.7331	18.7589	18.626		SGL_RS09705	23.4539	23.3119	23.3188	23.3615		SGL_RS16795	21.6497	21.5023	21.9427	21.6982
SGL_RS16740	25.081	25.0358	25.0513	25.056		SGL_RS02530	24.9432	25.0916	25.2077	25.0808		SGL_RS09810	29.7842	29.6954	29.691	29.7235		SGL_RS16775	24.3793	24.3444	24.0795	24.2677
SGL_RS08660	25.081	25.0836	25.1231	25.0959		SGL_RS02545	22.0007	18.3228	18.422	19.5818		SGL_RS09950	27.2667	27.0396	27.4173	27.2412		SGL_RS16760	22.9385	22.851	23.0439	22.9445
SGL_RS16495	25.0874	25.1688	24.9478	25.068		SGL_RS02550	22.3188	23.4277	23.7762	23.1742		SGL_RS09955	24.4003	24.4539	24.364	24.4061		SGL_RS16755	18.7092	18.881	18.6503	18.7468
SGL_RS16935	25.0955	25.1454	24.9845	25.0751		SGL_RS02555	25.5515	25.64	25.7409	25.6441		SGL_RS10000	23.2091	21.9587	22.6111	22.593		SGL_RS16745	24.0646	23.796	23.8117	23.8908
SGL_RS06200	25.0997	25.1813	25.1233	25.1348		SGL_RS02560	24.3724	24.4825	24.4087	24.4212		SGL_RS10005	22.5349	22.374	22.5884	22.4991		SGL_RS16725	19.1673	19.674	19.5594	19.4669
SGL_RS10180	25.0999	25.1318	25.1511	25.1276		SGL_RS02570	26.2781	26.1692	26.227	26.2248		SGL_RS10110	24.7998	24.7345	24.8713	24.8019		SGL_RS16720	25.8226	25.7234	25.7526	25.7662
SGL_RS10695	25.1242	25.1567	24.7459	25.0089		SGL_RS02620	19.3716	19.5586	19.5741	19.5014		SGL_RS10150	24.2424	24.354	24.3644	24.3203		SGL_RS16710	23.7165	23.561	23.8963	23.7246
SGL_RS01895	25.2017	25.1868	25.3957	25.2614		SGL_RS02625	21.9962	21.4925	21.7467	21.7451		SGL_RS10175	26.4723	26.5022	26.524	26.4995		SGL_RS16705	19.4269	19.5259	19.8955	19.6161
SGL_RS04160	25.2165	25.1856	25.2134	25.2052		SGL_RS02630	23.5815	23.6698	23.4208	23.5574		SGL_RS10180	23.956	23.7611	24.0601	23.9258		SGL_RS16700	20.558	20.1238	20.8154	20.499
SGL_RS02815	25.2252	25.1537	25.0781	25.1523		SGL_RS02645	17.5621	17.4892	17.6447	17.5654		SGL_RS10230	23.8169	23.6165	23.7901	23.7412		SGL_RS16695	21.4372	20.9809	21.1635	21.1939
SGL_RS03830	25.2428	25.2478	25.2026	25.2311		SGL_RS02655	20.2804	20.2477	20.4214	20.3165		SGL_RS10290	21.3036	21.366	21.5686	21.4127		SGL_RS16680	20.8067	20.8957	20.5146	20.739
SGL_RS06650	25.292	25.4416	25.21	25.3145		SGL_RS02660	20.1468	19.9421	20.1105	20.0665		SGL_RS10295	19.0656	18.0508	19.3632	18.8265		SGL_RS16655	20.9093	21.0216	20.8044	20.9118
SGL_RS04460	25.2957	25.493	25.2865	25.3584		SGL_RS02665	20.668	20.2995	20.4613	20.4763		SGL_RS10300	25.6322	25.6817	25.5036	25.6058		SGL_RS16600	26.3702	26.538	26.5809	26.4964
SGL_RS13285	25.2966	25.0572	24.8975	25.0837		SGL_RS02680	26.5098	26.4802	26.5665	26.5189		SGL_RS10475	24.6378	24.6302	24.6179	24.6286		SGL_RS17000	23.1662	23.3193	23.5697	23.3517
SGL_RS07315	25.3071	25.3073	25.2744	25.2962		SGL_RS02690	25.0162	25.2238	25.1953	25.1451		SGL_RS10510	23.0563	23.0906	23.2025	23.1164		SGL_RS16995	24.3573	24.4651	24.0615	24.2946
SGL_RS14445	25.3157	25.3109	25.1843	25.2703		SGL_RS02710	20.4417	20.2613	19.5828	20.0953		SGL_RS10525	24.328	24.2896	24.4631	24.3602		SGL_RS16990	23.3965	22.4838	23.5269	23.1357
SGL_RS10640	25.3262	25.2258	25.4842	25.3454		SGL_RS02715	23.4731	23.6345	23.3562	23.4879		SGL_RS10530	23.5451	23.7078	23.3487	23.5339		SGL_RS16975	22.7765	22.697	22.8759	22.7832
SGL_RS13120	25.3412	25.1712	25.1927	25.235		SGL_RS02725	24.1334	23.9197	23.7642	23.9391		SGL_RS10625	24.8643	24.3876	24.806	24.686		SGL_RS16965	19.0882	18.9086	19.2745	19.0904
SGL_RS14955	25.3474	25.3047	25.3304	25.3275		SGL_RS02740	19.3713	19.1736	19.4961	19.347		SGL_RS10640	23.1489	23.0227	23.2324	23.1347		SGL_RS16950	26.1736	26.1376	26.019	26.1101
SGL_RS16915	25.3562	25.3644	25.4281	25.3829		SGL_RS02745	20.7498	21.1616	21.2377	21.0497		SGL_RS10695	24.7821	24.9143	25.2368	24.9777		SGL_RS16905	23.3255	23.2868	23.4241	23.3455
SGL_RS05695	25.3587	25.1916	25.0427	25.1977		SGL_RS02765	20.2185	21.0037	20.0141	20.4121		SGL_RS10700	28.2719	28.1478	28.1326	28.1841		SGL_RS15060	22.3718	22.5382	22.3431	22.4177
SGL_RS05800	25.3608	25.4031	25.0395	25.2678		SGL_RS02770	18.9457	19.55	19.2183	19.238		SGL_RS10730	25.4422	25.6047	25.3701	25.4723		SGL_RS15030	24.4284	24.3936	24.5575	24.4598
SGL_RS11545	25.4088	25.3637	25.395	25.3892		SGL_RS02775	21.2401	21.342	20.979	21.187		SGL_RS10735	25.296	25.3216	20.6341	23.7506		SGL_RS14985	20.7883	20.7078	21.0838	20.86
SGL_RS05700	25.4346	25.7282	25.7296	25.6308		SGL_RS02780	25.8232	25.6369	25.7157	25.7252		SGL_RS10760	25.533	25.4099	25.4154	25.4528		SGL_RS14980	17.7367	17.4409	20.2998	18.4924
SGL_RS04115	25.438	25.3307	25.4758	25.4148		SGL_RS02785	25.1054	25.1592	25.0128	25.0925		SGL_RS10895	19.9564	19.8888	20.9167	20.254		SGL_RS14975	18.1072	17.8487	17.4477	17.8012
SGL_RS17290	25.4675	25.5027	25.4775	25.4825		SGL_RS02795	19.9356	20.315	20.4664	20.239		SGL_RS10930	24.3676	24.1373	24.3401	24.2816		SGL_RS14940	24.5767	24.5453	24.5159	24.546
SGL_RS02470	25.4905	25.5624	25.5488	25.5339		SGL_RS02800	20.2214	20.2555	20.3548	20.2772		SGL_RS10935	19.4105	19.2771	19.3214	19.3363		SGL_RS01890	22.6984	22.6951	22.6493	22.6809
SGL_RS05720	25.5032	25.7035	25.7676	25.6581		SGL_RS02810	25.1652	25.3579	25.2833	25.2688		SGL_RS10940	26.5084	26.5274	26.3975	26.4778		SGL_RS18340	23.5661	23.5788	23.8799	23.6749
SGL_RS03435	25.5267	25.4808	25.3096	25.439		SGL_RS02820	22.1526	22.1567	22.1687	22.1593		SGL_RS10995	21.0885	21.162	20.8864	21.0456		SGL_RS18310	21.1508	21.0428	18.6923	20.2953
SGL_RS11520	25.5335	25.5202	25.3179	25.4572		SGL_RS02825	24.0132	24.2839	24.2571	24.1847		SGL_RS11020	30.8523	30.8555	30.8904	30.8661		SGL_RS18305	14.4999	14.0525	14.6399	14.3974
SGL_RS17245	25.5545	25.4616	25.5048	25.507		SGL_RS02840	21.7724	22.2122	21.7145	21.8997		SGL_RS11110	25.3257	25.2129	25.2576	25.2654		SGL_RS18290	22.1412	22.5215	22.3178	22.3268
SGL_RS14045	25.5548	24.9302	24.9676	25.1509		SGL_RS02845	22.9429	22.3715	22.7226	22.679		SGL_RS11170	25.7679	25.5973	25.7142	25.6931		SGL_RS18280	24.3071	24.5474	24.6616	24.5054
SGL_RS04690	25.5863	25.7407	25.7057	25.6776		SGL_RS02850	25.2409	25.273	25.3346	25.2828		SGL_RS11430	20.7315	20.5753	20.9065	20.7378		SGL_RS18240	21.0949	21.2025	21.7041	21.3338
SGL_RS04720	25.6026	25.5893	25.579	25.5903		SGL_RS02855	24.9755	24.9751	25.0088	24.9864		SGL_RS11520	27.6115	27.6283	27.7473	27.6624		SGL_RS18235	25.3284	25.201	25.2973	25.2756
SGL_RS17380	25.6183	25.6498	25.5993	25.6225		SGL_RS02860	16.6511	16.2836	16.925	16.6199		SGL_RS11540	22.5438	22.441	22.0518	22.3455		SGL_RS18215	22.8923	22.4149	22.7251	22.6774
SGL_RS13785	25.6444	25.8337	25.7757	25.7513		SGL_RS02865	22.5369	22.6023	22.3904	22.5099		SGL_RS11545	22.7534	22.847	23.043	22.8812		SGL_RS18210	20.54	20.6981	21.0001	20.7461
SGL_RS10110	25.6529	25.4681	25.8096	25.6435		SGL_RS02870	18.0022	18.3412	18.4774	18.2736		SGL_RS11615	21.1247	21.0033	21.8395	21.3225		SGL_RS15655	23.0287	23.0084	23.0369	23.0246
SGL_RS15140	25.6817	25.7726	25.7174	25.7239		SGL_RS02875	26.8568	26.837	26.8236	26.8392		SGL_RS11625	22.616	22.5278	22.6655	22.6031		SGL_RS15640	24.4243	24.4163	24.4626	24.4344
SGL_RS18355	25.7218	25.7099	25.5985	25.6768		SGL_RS02880	23.9943	24.0321	24.0611	24.0292		SGL_RS11630	27.8704	27.9002	27.8688	27.8798		SGL_RS15635	22.7842	22.3147	22.605	22.568
SGL_RS05795	25.7316	25.8417	25.7192	25.7642		SGL_RS02890	29.1648	29.2864	29.3527	29.268		SGL_RS11695	24.4322	24.4949	24.3591	24.4287		SGL_RS15590	23.5414	23.0691	24.1333	23.5813
SGL_RS05740	25.7589	25.6743	25.6386	25.6906		SGL_RS02900	23.0222	22.8928	23.1622	23.0257		SGL_RS11810	23.292	23.3813	23.5134	23.3956		SGL_RS15580	20.8618	20.8747	20.7761	20.8375
SGL_RS03120	25.7669	25.5532	25.8037	25.7079		SGL_RS02910	25.0989	24.9047	25.281	25.0949		SGL_RS11835	24.6434	24.8834	24.7278	24.7515		SGL_RS15575	18.0329	17.6764	18.351	18.0201
SGL_RS16510	25.7754	25.87	26.0733	25.9062		SGL_RS02920	21.3416	21.2416	21.1161	21.2331		SGL_RS11935	25.3746	25.4162	25.636	25.4756		SGL_RS14360	22.5867	22.6048	22.5949	22.5955
SGL_RS05790	25.8121	25.6736	25.9488	25.8115		SGL_RS02940	21.746	21.7735	22.1832	21.9009		SGL_RS12030	23.7559	23.7372	23.8066	23.7666		SGL_RS14340	23.8658	23.7665	23.8425	23.825
SGL_RS10005	25.8154	25.6616	25.2744	25.5838		SGL_RS02950	20.9759	21.0113	20.7195	20.9022		SGL_RS12045	24.3963	24.3231	24.4416	24.387		SGL_RS14335	18.5297	18.7372	18.7964	18.6878
SGL_RS12345	25.8546	25.8607	25.8828	25.866		SGL_RS02955	20.4948	20.9514	20.6947	20.7136		SGL_RS12050	23.1038	22.8756	22.806	22.9285		SGL_RS14325	21.5958	21.3668	21.5255	21.496
SGL_RS05830	25.8567	25.7405	25.8657	25.821		SGL_RS02960	25.0137	25.0539	24.8971	24.9882		SGL_RS12105	20.1317	21.5819	21.5676	21.0937		SGL_RS14255	22.3653	22.8958	21.9006	22.3872
SGL_RS09105	25.858	25.7879	25.9486	25.8648		SGL_RS02965	16.9824	19.5863	18.7355	18.4347		SGL_RS12110	21.3809	21.2904	21.382	21.3511		SGL_RS14250	19.7933	19.9601	17.2683	19.0072
SGL_RS05775	25.866	25.9922	26.287	26.0484		SGL_RS02970	25.7565	25.7409	25.254	25.5838		SGL_RS12120	20.2155	20.1173	21.1401	20.4909		SGL_RS14240	25.1376	25.0062	25.0779	25.0739
SGL_RS12130	25.8897	25.8609	25.7433	25.8313		SGL_RS02980	24.3218	23.5196	23.2335	23.6916		SGL_RS12125	25.019	25.0785	25.109	25.0688		SGL_RS17340	21.1043	21.2089	22.3517	21.555
SGL_RS12210	25.9053	25.7198	26.1463	25.9238		SGL_RS02985	26.8411	26.8638	26.9525	26.8858		SGL_RS12130	24.336	23.2089	24.4232	23.9894		SGL_RS17335	24.0641	24.0852	23.9829	24.0441
SGL_RS16735	25.9145	25.9585	26.1487	26.0072		SGL_RS02990	24.1605	24.2129	24.0285	24.134		SGL_RS12135	26.7744	26.6369	26.734	26.7151		SGL_RS17315	21.9778	21.828	21.837	21.8809
SGL_RS14910	25.9227	26.2315	26.0744	26.0762		SGL_RS02995	24.3286	24.6651	24.7404	24.578		SGL_RS12140	23.8661	23.9889	23.9875	23.9475		SGL_RS17310	21.6314	21.9683	21.9723	21.8574
SGL_RS05930	25.9243	25.9338	25.9584	25.9388		SGL_RS03010	23.0052	22.9787	23.0223	23.0021		SGL_RS12155	20.5788	20.2011	19.5563	20.1121		SGL_RS17240	26.6589	26.5953	26.2785	26.5109
SGL_RS02480	25.9283	26.0809	25.9976	26.0023		SGL_RS03015	18.9766	19.3482	19.4829	19.2692		SGL_RS12170	23.1754	18.6584	23.6168	21.8169		SGL_RS17235	22.1686	22.2451	22.2765	22.2301
SGL_RS17270	25.9518	26.6521	25.6837	26.0959		SGL_RS03020	18.4378	17.7129	18.5306	18.2271		SGL_RS12210	26.1903	25.8663	25.7466	25.9344		SGL_RS17230	20.8167	20.7691	20.8504	20.8121
SGL_RS14885	25.9615	25.8616	26.1513	25.9915		SGL_RS03025	23.234	22.9212	23.272	23.1424		SGL_RS12230	27.6096	27.5506	27.7499	27.6367		SGL_RS03975	23.6664	23.601	23.6591	23.6422
SGL_RS06205	25.9627	25.8777	25.7707	25.8704		SGL_RS03030	18.8472	18.8805	19.0775	18.9351		SGL_RS12235	24.5179	24.4381	24.7031	24.5531		SGL_RS03970	22.902	23.7102	23.5195	23.3773
SGL_RS13375	26.0009	26.1443	26.2058	26.117		SGL_RS03035	20.6347	20.9806	20.8406	20.8186		SGL_RS12260	23.1801	23.1624	23.0451	23.1292		SGL_RS03935	20.8294	20.9886	21.1269	20.9816
SGL_RS11615	26.0169	26.0352	25.9704	26.0075		SGL_RS03040	21.8791	21.9617	21.8699	21.9036		SGL_RS12295	24.8788	24.913	24.9053	24.899		SGL_RS03930	20.526	22.0427	21.3736	21.3141
SGL_RS05670	26.0518	25.7278	25.8283	25.8693		SGL_RS03060	18.369	18.4834	18.3927	18.415		SGL_RS12320	19.5813	19.7265	19.4289	19.5789		SGL_RS03920	21.6879	21.7478	21.9972	21.811
SGL_RS04515	26.1015	26.2165	26.0618	26.1266		SGL_RS03075	24.086	23.6819	24.173	23.9803		SGL_RS12345	24.5968	24.7603	24.7003	24.6858		SGL_RS03910	19.0843	19.0555	19.5867	19.2422
SGL_RS10935	26.1334	26.1901	26.3294	26.2176		SGL_RS03090	24.4548	24.6147	24.5641	24.5445		SGL_RS12410	22.5473	22.6163	22.5369	22.5668		SGL_RS03905	22.7593	22.4786	23.5425	22.9268
SGL_RS11430	26.1628	26.0524	25.8762	26.0305		SGL_RS03095	16.4797	16.5731	16.6734	16.5754		SGL_RS12455	25.1166	25.1928	24.8037	25.0377		SGL_RS03895	18.1455	18.6216	17.9872	18.2514
SGL_RS05755	26.1926	26.3918	26.3541	26.3128		SGL_RS03100	21.2656	20.3454	18.4504	20.0204		SGL_RS12490	22.1239	21.8718	22.1517	22.0491		SGL_RS03890	19.0821	19.2479	19.5959	19.3087
SGL_RS09095	26.2092	26.2009	26.3111	26.2404		SGL_RS03105	25.3819	25.5158	25.6827	25.5268		SGL_RS12505	28.1684	28.1709	28.1754	28.1716		SGL_RS03885	21.7524	21.3068	21.4407	21.5
SGL_RS13625	26.2248	26.4679	26.3856	26.3594		SGL_RS03110	19.1974	19.2405	19.1144	19.1841		SGL_RS12540	24.9394	24.8721	24.9855	24.9323		SGL_RS19780	19.1119	23.2557	19.1145	20.494
SGL_RS13610	26.2531	26.3542	26.4823	26.3632		SGL_RS03115	26.0986	26.0773	25.8803	26.0187		SGL_RS12550	26.5826	26.4754	26.7025	26.5868		SGL_RS03825	25.7169	25.8305	25.8385	25.7953
SGL_RS12230	26.2572	26.2662	26.1799	26.2344		SGL_RS03125	21.9032	21.1109	21.3731	21.4624		SGL_RS12650	24.0644	23.6857	24.1149	23.955		SGL_RS16390	16.8957	17.4074	17.4743	17.2592
SGL_RS10730	26.2627	26.2813	26.4507	26.3315		SGL_RS03130	24.8973	25.0045	25.0958	24.9992		SGL_RS12750	18.085	17.7696	19.5668	18.4738		SGL_RS16375	19.1559	19.1403	18.7512	19.0158
SGL_RS02540	26.2732	26.3831	26.3655	26.3406		SGL_RS03135	20.536	21.007	20.7328	20.7586		SGL_RS12755	20.7379	20.5839	20.54	20.6206		SGL_RS16360	19.4402	19.4129	19.5321	19.4618
SGL_RS18185	26.31	26.2096	25.7299	26.0832		SGL_RS03155	22.5359	22.6132	22.6982	22.6158		SGL_RS12775	23.532	23.0892	23.3308	23.3173		SGL_RS16350	22.4412	22.544	22.6598	22.5484
SGL_RS05925	26.331	26.2711	26.3535	26.3185		SGL_RS03160	18.0358	17.7467	16.9146	17.5657		SGL_RS12785	20.6522	22.616	19.6366	20.9683		SGL_RS16345	23.5882	25.4432	23.5348	24.1888
SGL_RS18015	26.3338	26.1961	26.0889	26.2063		SGL_RS03170	18.0397	18.137	17.8714	18.0161		SGL_RS12850	21.7118	22.5684	22.1935	22.1579		SGL_RS16270	21.6089	21.7264	21.7457	21.6937
SGL_RS03190	26.3516	26.178	26.469	26.3329		SGL_RS03175	21.7974	22.037	21.6047	21.813		SGL_RS12880	23.7295	23.7987	24.3336	23.9539		SGL_RS16245	16.2438	15.5423	17.6121	16.4661
SGL_RS05820	26.3999	26.4534	26.3305	26.3946		SGL_RS03195	23.0939	22.8247	22.2172	22.7119		SGL_RS12925	26.164	26.1843	26.2113	26.1865		SGL_RS14205	25.6195	25.6839	25.6042	25.6358
SGL_RS14890	26.4242	26.5473	26.4495	26.4736		SGL_RS03210	25.7969	25.785	25.7677	25.7832		SGL_RS12930	27.7785	27.5757	27.7092	27.6878		SGL_RS14200	24.0472	23.907	24.0644	24.0062
SGL_RS13065	26.431	25.685	25.7029	25.9397		SGL_RS03245	25.3006	25.3318	25.4115	25.348		SGL_RS13030	22.271	22.4273	22.7725	22.4903		SGL_RS14195	21.989	21.5019	21.7976	21.7628
SGL_RS13200	26.4465	26.3151	25.9482	26.2366		SGL_RS03250	20.1407	20.7048	20.6701	20.5052		SGL_RS13065	22.527	21.7082	22.0568	22.0973		SGL_RS14190	23.0882	23.7261	23.3616	23.392
SGL_RS05715	26.4539	26.4158	26.4522	26.4406		SGL_RS03255	20.8849	20.5724	20.7673	20.7415		SGL_RS13100	23.9887	23.8702	23.7564	23.8718		SGL_RS14185	24.3787	24.2813	24.2723	24.3107
SGL_RS14225	26.4976	26.6579	26.4818	26.5458		SGL_RS03265	28.3881	28.3953	28.3496	28.3776		SGL_RS13120	23.2338	23.2159	23.1511	23.2003		SGL_RS14180	23.339	23.2567	23.2065	23.2674
SGL_RS09335	26.5247	26.4607	26.4983	26.4946		SGL_RS03270	21.559	21.3016	21.1021	21.3209		SGL_RS13140	18.8157	18.5346	20.7323	19.3609		SGL_RS14155	18.3529	18.5579	18.4199	18.4436
SGL_RS17360	26.5565	26.6716	26.6331	26.6204		SGL_RS03275	23.8431	24.0758	24.1393	24.0194		SGL_RS13200	23.2041	23.1914	23.388	23.2612		SGL_RS14140	21.8369	22.5876	22.3589	22.2611
SGL_RS07010	26.5666	26.4762	26.37	26.4709		SGL_RS03280	19.5521	17.5931	18.8903	18.6785		SGL_RS13230	22.5628	21.0946	22.3431	22.0002		SGL_RS02430	26.1452	26.2559	26.2159	26.2057
SGL_RS09665	26.5883	26.4258	26.499	26.5044		SGL_RS03290	17.1548	20.8224	20.6895	19.5556		SGL_RS13285	24.9613	24.9946	24.8887	24.9482		SGL_RS02390	26.2915	26.735	26.5247	26.517
SGL_RS03085	26.6072	26.4332	26.5555	26.5319		SGL_RS03300	24.0662	24.0427	24.1542	24.0877		SGL_RS13375	19.5003	19.4256	19.8561	19.594		SGL_RS02380	15.2055	15.3614	20.1841	16.917
SGL_RS05940	26.6448	25.8989	26.2085	26.2507		SGL_RS03305	23.9113	23.6624	23.901	23.8249		SGL_RS13385	24.1067	23.866	24.1776	24.0501		SGL_RS02330	24.4862	20.1535	20.2569	21.6322
SGL_RS06310	26.662	26.4443	26.6656	26.5906		SGL_RS03315	20.8909	20.5793	21.2911	20.9204		SGL_RS13410	26.0407	26.0024	25.8914	25.9781		SGL_RS02325	23.092	23.4418	23.508	23.3473
SGL_RS14825	26.6681	26.5025	26.7615	26.644		SGL_RS03325	18.9244	19.0068	18.1269	18.6861		SGL_RS13415	28.0625	28.0684	28.1015	28.0775		SGL_RS02320	18.3885	18.3705	18.2351	18.3314
SGL_RS10000	26.6928	26.9398	26.9862	26.873		SGL_RS03330	25.6376	25.7364	25.741	25.705		SGL_RS13425	20.5044	18.3549	18.4561	19.1051		SGL_RS02315	22.9762	20.1094	20.189	21.0915
SGL_RS02885	26.7024	26.6003	26.8876	26.7301		SGL_RS03340	24.2472	24.0127	24.2091	24.1563		SGL_RS13555	19.0982	20.3096	19.2382	19.5487		SGL_RS02310	23.4444	23.5729	23.3761	23.4645
SGL_RS05850	26.7113	26.6881	26.7022	26.7005		SGL_RS03345	26.0644	25.8389	25.9715	25.9583		SGL_RS13610	29.0004	28.8933	28.8846	28.9261		SGL_RS17780	19.22	19.2393	18.2736	18.911
SGL_RS03080	26.7125	26.7735	26.7202	26.7354		SGL_RS03360	23.4702	23.5001	23.4101	23.4601		SGL_RS13615	25.6204	25.7333	25.8387	25.7308		SGL_RS17765	20.6822	20.7557	20.6413	20.6931
SGL_RS05780	26.7375	26.4931	26.6835	26.638		SGL_RS03375	19.2996	19.21	20.3541	19.6213		SGL_RS13625	16.496	16.4465	18.861	17.2678		SGL_RS17740	24.9963	25.1255	25.0863	25.0694
SGL_RS17200	26.7494	26.7761	26.7267	26.7507		SGL_RS03380	24.8578	24.858	24.8633	24.8597		SGL_RS13785	29.1867	29.1267	29.2031	29.1722		SGL_RS17700	23.5377	23.2966	23.4701	23.4348
SGL_RS02275	26.8331	26.7679	26.7846	26.7952		SGL_RS03385	16.7192	16.6834	16.3371	16.5799		SGL_RS13845	27.9557	27.8571	27.8735	27.8954		SGL_RS17695	19.8741	19.5807	19.3766	19.6105
SGL_RS05745	26.8814	27.0652	26.882	26.9429		SGL_RS03390	24.2724	24.2965	24.2407	24.2699		SGL_RS13865	22.9097	22.9792	22.774	22.8877		SGL_RS17645	24.282	24.2082	24.1284	24.2062
SGL_RS02685	26.8859	26.931	26.9428	26.9199		SGL_RS03395	25.8706	25.6355	25.8167	25.7743		SGL_RS13940	24.2659	23.9016	24.3956	24.1877		SGL_RS16440	20.0186	20.6897	20.7622	20.4902
SGL_RS12505	26.9135	27.0891	26.7668	26.9231		SGL_RS03410	22.4985	22.1666	21.8411	22.1687		SGL_RS13950	19.9298	19.8682	20.0333	19.9438		SGL_RS16425	18.8065	19.0933	18.7482	18.8827
SGL_RS12170	27.0342	27.034	27.2277	27.0986		SGL_RS03420	23.9364	24.0244	24.1804	24.047		SGL_RS14030	25.7498	25.9108	25.9319	25.8642		SGL_RS16420	23.9003	24.1748	24.5122	24.1958
SGL_RS11625	27.0539	27.0158	27.0387	27.0361		SGL_RS03425	21.1577	21.3011	21.2124	21.2237		SGL_RS14045	24.2996	24.2691	24.2766	24.2818		SGL_RS16415	18.031	18.0721	17.6625	17.9219
SGL_RS08040	27.1146	27.3087	27.0441	27.1558		SGL_RS03430	20.6006	20.5796	20.6257	20.602		SGL_RS14225	23.7223	23.7879	23.8097	23.7733		SGL_RS16405	20.4416	20.2964	20.3731	20.3704
SGL_RS10150	27.1362	27.0838	27.1454	27.1218		SGL_RS03440	23.8378	23.8179	23.906	23.8539		SGL_RS14445	16.4028	15.2949	15.9573	15.885		SGL_RS16400	22.4104	22.4515	22.2671	22.3763
SGL_RS02295	27.2192	27.272	27.2066	27.2326		SGL_RS03445	25.682	25.6656	25.9066	25.7514		SGL_RS14490	20.6609	20.681	20.7611	20.701		SGL_RS13175	21.1547	21.507	22.2589	21.6402
SGL_RS02670	27.4932	27.5667	27.5667	27.5422		SGL_RS03455	20.8323	20.9117	20.897	20.8803		SGL_RS14610	26.2264	26.1284	26.1775	26.1774		SGL_RS13170	20.4971	20.0276	20.1711	20.2319
SGL_RS12750	27.5133	27.5389	27.4334	27.4952		SGL_RS03470	25.0976	25.1719	25.2632	25.1776		SGL_RS14700	20.514	20.792	19.8251	20.377		SGL_RS19965	18.7472	18.5093	19.0946	18.7837
SGL_RS08205	27.5282	26.651	26.5321	26.9038		SGL_RS03480	20.4107	20.3194	21.2674	20.6658		SGL_RS14825	25.2014	25.0369	24.9845	25.0743		SGL_RS13145	21.7166	21.4144	21.7704	21.6338
SGL_RS05970	27.5576	27.2158	26.9507	27.2414		SGL_RS03505	23.907	24.155	24.5251	24.1957		SGL_RS14885	27.0072	27.1568	27.2442	27.136		SGL_RS13135	19.731	19.9567	20.2335	19.9737
SGL_RS11020	27.5846	27.5566	27.6975	27.6129		SGL_RS03520	21.9495	21.8271	22.2073	21.9946		SGL_RS14890	31.6201	31.6175	31.6995	31.6457		SGL_RS13110	23.7907	23.9325	24.0748	23.9327
SGL_RS05660	27.5993	27.5127	27.6688	27.5936		SGL_RS03540	18.7058	18.2323	17.59	18.1761		SGL_RS14910	24.3955	24.4879	24.5404	24.4746		SGL_RS13105	19.8128	22.0212	17.9762	19.9367
SGL_RS10510	27.6597	27.5568	27.592	27.6028		SGL_RS03545	24.0888	24.4391	24.1973	24.2418		SGL_RS14935	24.0793	24.1087	24.1751	24.121		SGL_RS13090	22.7999	22.7427	22.6349	22.7258
SGL_RS05855	27.7274	27.6078	27.2523	27.5292		SGL_RS03550	23.5504	23.5665	23.476	23.531		SGL_RS14950	20.6144	20.2598	20.461	20.4451		SGL_RS13075	17.0122	17.2694	17.4369	17.2395
SGL_RS08200	27.7651	27.8602	27.7285	27.7846		SGL_RS03555	23.7592	23.795	23.5462	23.7001		SGL_RS14955	32.7408	32.7402	32.7104	32.7305		SGL_RS13045	19.0726	19.5721	19.3815	19.3421
SGL_RS04530	27.7788	27.8711	27.8381	27.8294		SGL_RS03560	23.0205	23.5547	23.3901	23.3217		SGL_RS14960	21.3421	21.2995	21.3791	21.3402		SGL_RS13040	23.4381	23.3831	23.533	23.4514
SGL_RS11630	27.7907	27.829	27.742	27.7873		SGL_RS03570	21.6856	21.6744	21.6114	21.6571		SGL_RS15050	27.5645	27.5527	27.667	27.5947		SGL_RS16190	16.3274	17.645	16.0262	16.6662
SGL_RS05770	27.8194	27.863	27.9201	27.8675		SGL_RS03575	18.8276	18.8753	19.2293	18.9774		SGL_RS15140	25.6452	25.6008	25.7044	25.6501		SGL_RS16170	20.1361	19.9668	19.9828	20.0286
SGL_RS15650	27.8218	28.0974	28.3951	28.1048		SGL_RS03580	18.0605	17.3799	19.1488	18.1964		SGL_RS15155	28.5668	28.5766	28.5554	28.5662		SGL_RS16155	21.5042	21.5773	21.7048	21.5954
SGL_RS13385	27.9729	27.7612	27.7984	27.8442		SGL_RS03585	24.4728	24.6029	24.7447	24.6068		SGL_RS15195	18.1148	17.9241	19.9938	18.6776		SGL_RS16105	16.3666	16.1434	16.3659	16.292
SGL_RS10230	27.9935	27.8831	27.919	27.9319		SGL_RS03590	22.8586	22.2934	22.5437	22.5652		SGL_RS15315	20.8582	20.8526	20.7012	20.804		SGL_RS09965	21.9724	21.6325	21.434	21.6796
SGL_RS17675	28.01	28.0624	27.9823	28.0183		SGL_RS03595	25.3033	25.179	25.185	25.2224		SGL_RS15320	22.5217	22.7206	22.8142	22.6855		SGL_RS09865	22.2348	22.4417	23.2597	22.6454
SGL_RS06305	28.0407	27.7268	27.7953	27.8543		SGL_RS03605	25.2624	25.4525	25.2682	25.3277		SGL_RS15325	22.076	22.1163	22.1225	22.1049		SGL_RS09860	16.0534	15.6635	17.2334	16.3168
SGL_RS06170	28.0546	28.0669	28.0543	28.0586		SGL_RS03620	22.618	22.6803	22.9065	22.7349		SGL_RS15430	22.7216	23.5244	22.2409	22.829		SGL_RS09855	18.3784	18.3458	17.8243	18.1828
SGL_RS12045	28.0814	27.8958	28.0238	28.0003		SGL_RS03625	23.7491	23.5346	23.5155	23.5997		SGL_RS15450	28.6201	28.6707	28.7226	28.6712		SGL_RS09850	24.9271	24.8189	24.9398	24.8953
SGL_RS09705	28.0995	28.0689	28.0903	28.0862		SGL_RS03630	19.2271	19.3086	19.6877	19.4078		SGL_RS15555	28.3031	28.2177	28.1273	28.216		SGL_RS09845	24.9136	24.9026	25.0361	24.9508
SGL_RS12620	28.177	27.8492	27.8789	27.9683		SGL_RS03635	22.8284	22.9244	23.166	22.9729		SGL_RS15560	21.5061	21.2074	21.2707	21.3281		SGL_RS15220	20.9956	21.4368	21.4197	21.284
SGL_RS02675	28.2416	28.1551	28.1539	28.1835		SGL_RS03640	23.0507	23.3001	23.2042	23.185		SGL_RS15650	19.886	19.9285	19.7658	19.8601		SGL_RS15210	26.2245	26.2779	26.2258	26.2427
SGL_RS03465	28.3145	28.2137	28.2226	28.2503		SGL_RS03660	21.1143	21.0506	20.9341	21.033		SGL_RS15695	25.3086	25.2376	25.3188	25.2883		SGL_RS15205	22.4414	23.1834	22.4897	22.7048
SGL_RS09810	28.3273	28.1944	28.0245	28.182		SGL_RS03665	19.9672	19.842	20.9543	20.2545		SGL_RS15825	19.671	19.7519	19.9088	19.7773		SGL_RS15165	23.6711	23.6606	23.81	23.7139
SGL_RS06775	28.5529	28.5582	28.5253	28.5455		SGL_RS03670	21.5821	21.8216	22.2285	21.8774		SGL_RS15890	26.216	26.3394	26.0971	26.2175		SGL_RS15160	22.9276	22.6018	22.9812	22.8369
SGL_RS06000	28.5938	28.6731	28.6982	28.655		SGL_RS03685	24.6814	24.628	24.7944	24.7013		SGL_RS16115	26.5868	26.6287	19.4308	24.2154		SGL_RS15150	18.4885	18.7888	19.0407	18.7727
SGL_RS17045	28.6179	28.5983	28.5849	28.6004		SGL_RS03690	22.4868	22.568	22.4517	22.5022		SGL_RS16445	25.4339	25.2686	25.3321	25.3449		SGL_RS15100	23.8904	23.6257	23.8417	23.7859
SGL_RS07155	28.7001	28.6977	28.8168	28.7382		SGL_RS03695	23.803	23.629	23.8777	23.7699		SGL_RS16485	24.1435	24.4929	24.2079	24.2814		SGL_RS08275	22.6357	22.4791	22.5648	22.5599
SGL_RS17215	28.7474	28.8609	28.7064	28.7716		SGL_RS03700	24.1379	24.178	24.0958	24.1372		SGL_RS16495	21.5988	21.9412	21.64	21.7267		SGL_RS08270	23.8176	23.6499	24.0328	23.8334
SGL_RS13425	28.7948	28.5973	28.5669	28.653		SGL_RS03725	20.615	20.6334	20.3738	20.5407		SGL_RS16500	21.2363	21.1081	21.0694	21.1379		SGL_RS08250	21.4094	20.8126	21.1622	21.128
SGL_RS11935	28.8084	28.8682	28.7632	28.8133		SGL_RS03740	19.6242	20.5938	18.8773	19.6984		SGL_RS16565	28.7095	28.504	28.4904	28.568		SGL_RS08240	24.7598	24.5212	18.0905	22.4572
SGL_RS09170	28.8098	28.7986	28.8355	28.8146		SGL_RS03745	23.2988	22.7138	23.2905	23.101		SGL_RS16575	18.497	18.2181	18.521	18.412		SGL_RS08180	20.9404	21.0239	20.9963	20.9869
SGL_RS04340	29.1464	29.188	29.2002	29.1782		SGL_RS03750	20.3238	19.8229	20.114	20.0869		SGL_RS16580	24.5885	24.9195	24.6767	24.7282		SGL_RS08175	21.6116	21.4201	22.0223	21.6847
SGL_RS05235	29.3751	29.2537	29.356	29.3283		SGL_RS03755	21.0748	19.5129	19.5378	20.0418		SGL_RS16585	24.0492	24.4026	24.2833	24.2451		SGL_RS08155	19.818	19.8567	21.4649	20.3798
SGL_RS12650	29.4269	29.5278	29.569	29.5079		SGL_RS03770	23.1279	23.0777	23.4139	23.2065		SGL_RS16605	26.2416	26.2916	26.3984	26.3105		SGL_RS07310	19.3485	19.8339	19.4985	19.5603
SGL_RS02435	29.8274	29.794	29.8345	29.8186		SGL_RS03780	25.5155	25.4053	25.5101	25.4769		SGL_RS16735	28.6149	28.6676	28.6169	28.6331		SGL_RS07305	27.3359	26.9453	27.1609	27.1474
SGL_RS05240	29.8279	29.7503	29.7467	29.775		SGL_RS03790	21.439	21.4249	21.402	21.422		SGL_RS16740	24.6378	24.6302	24.6179	24.6286		SGL_RS07240	18.9342	18.1003	18.8331	18.6225
SGL_RS13415	29.9128	29.9185	29.9686	29.9333		SGL_RS03800	24.363	22.4622	22.5798	23.135		SGL_RS16810	23.292	23.3813	23.5134	23.3956		SGL_RS19815	26.3843	26.4609	26.5027	26.4493
SGL_RS09340	29.9618	29.9786	30.1446	30.0283		SGL_RS03805	23.0799	23.1731	23.1254	23.1262		SGL_RS16855	18.497	18.2181	18.521	18.412		SGL_RS07180	22.3488	22.1847	22.2895	22.2744
SGL_RS07945	30.2382	30.4801	30.4224	30.3802		SGL_RS03820	25.6728	25.7183	25.7306	25.7072		SGL_RS16910	21.9094	21.0293	21.4475	21.4621		SGL_RS07145	19.4001	21.1983	18.9571	19.8518
SGL_RS08585	31.2024	31.0831	31.1428	31.1428		SGL_RS03825	24.2864	24.3227	24.2021	24.2704		SGL_RS16915	25.2844	25.3171	25.2668	25.2894		SGL_RS07130	21.1249	21.1466	20.9089	21.0601
SGL_RS08580	32.2405	32.4079	32.3442	32.3309		SGL_RS03840	24.9905	25.0342	24.976	25.0002		SGL_RS16920	23.0563	23.0906	23.2025	23.1164		SGL_RS14755	18.7651	18.5671	18.5886	18.6403
						SGL_RS03845	24.7596	25.1853	24.4091	24.7847		SGL_RS16925	24.328	24.2896	24.4631	24.3602		SGL_RS14750	25.0726	24.8218	25.156	25.0168
						SGL_RS03850	15.4882	15.3021	14.9489	15.2464		SGL_RS16930	23.5451	23.7078	23.3487	23.5339		SGL_RS14740	24.6835	24.669	24.7484	24.7003
						SGL_RS03870	22.693	23.4711	22.4391	22.8677		SGL_RS16935	24.8643	24.3876	24.806	24.686		SGL_RS16880	21.7774	20.891	21.5132	21.3939
						SGL_RS03885	20.9909	20.9845	21.0835	21.0196		SGL_RS16955	19.5208	19.336	19.1167	19.3245		SGL_RS16870	23.7044	24.0292	23.9131	23.8823
						SGL_RS03890	20.0908	20.0617	20.0803	20.0776		SGL_RS17045	28.609	28.5632	28.6018	28.5913		SGL_RS16860	18.8811	18.9904	19.0856	18.9857
						SGL_RS03895	18.6496	19.0254	18.721	18.7986		SGL_RS17050	23.532	23.0892	23.3308	23.3173		SGL_RS16850	25.1804	25.0364	25.1351	25.1173
						SGL_RS03905	23.8602	23.8388	23.5005	23.7332		SGL_RS17080	23.1999	22.9469	23.0474	23.0647		SGL_RS16845	21.2849	21.2391	20.6207	21.0482
						SGL_RS03910	20.1734	19.4178	20.5035	20.0316		SGL_RS17085	24.7607	24.7108	24.957	24.8095		SGL_RS16805	20.6443	20.7213	21.3796	20.9151
						SGL_RS03920	22.0037	22.0662	22.1619	22.0773		SGL_RS17090	20.6522	22.616	19.6366	20.9683		SGL_RS16800	24.9396	25.0708	25.0241	25.0115
						SGL_RS03930	22.8375	26.2697	23.821	24.3094		SGL_RS17125	22.4359	22.7689	22.6522	22.619		SGL_RS11455	19.293	18.5498	18.4335	18.7588
						SGL_RS03935	21.1753	21.0516	20.7872	21.0047		SGL_RS17200	26.164	26.1843	26.2113	26.1865		SGL_RS11410	21.4466	16.8019	21.3016	19.85
						SGL_RS03940	24.0982	23.0377	23.135	23.4236		SGL_RS17215	27.9562	27.984	27.9489	27.9631		SGL_RS11405	22.2567	22.344	22.5512	22.384
						SGL_RS03950	22.898	22.8892	22.7626	22.8499		SGL_RS17245	25.4422	25.6047	25.3701	25.4723		SGL_RS11400	20.4135	19.4976	19.7949	19.902
						SGL_RS03965	21.7146	21.4708	21.7074	21.6309		SGL_RS17270	25.296	25.3216	0	16.8725		SGL_RS11385	23.2181	23.2271	22.9383	23.1278
						SGL_RS03970	23.3041	23.122	23.5316	23.3192		SGL_RS17290	25.533	25.4099	25.4154	25.4528		SGL_RS11380	18.4474	18.3978	20.5126	19.1193
						SGL_RS03975	23.629	23.9888	24.3035	23.9738		SGL_RS17295	19.9564	19.8888	20.9167	20.254		SGL_RS11325	23.6521	23.3948	23.4149	23.4873
						SGL_RS04020	19.3246	19.0698	21.9978	20.1307		SGL_RS17300	24.3676	24.1373	24.3401	24.2816		SGL_RS11320	19.0837	18.7652	18.7683	18.8724
						SGL_RS04030	20.7833	20.0784	19.6813	20.181		SGL_RS17330	19.4105	19.2771	19.3214	19.3363		SGL_RS11290	25.673	25.5402	25.6552	25.6228
						SGL_RS04035	19.7882	19.738	19.0192	19.5152		SGL_RS17360	26.5084	26.5274	26.3975	26.4778		SGL_RS11285	23.8254	23.6919	23.7563	23.7578
						SGL_RS04040	23.6339	23.7249	23.6186	23.6591		SGL_RS17370	21.0885	21.162	20.8864	21.0456		SGL_RS03505	23.8604	23.8326	23.8022	23.8318
						SGL_RS04055	24.2175	24.2727	24.0628	24.1843		SGL_RS17380	25.3897	25.3065	25.4574	25.3845		SGL_RS03480	19.9179	19.7995	20.6085	20.1087
						SGL_RS04060	20.1472	19.7672	20.1515	20.0219		SGL_RS17420	23.2338	23.2159	23.1511	23.2003		SGL_RS03470	24.771	24.6629	24.6863	24.7068
						SGL_RS04085	25.2577	25.2657	25.1778	25.2338		SGL_RS17480	18.8157	18.5346	20.7323	19.3609		SGL_RS03455	20.3787	20.4434	20.4682	20.4301
						SGL_RS04090	23.3372	23.5421	23.5034	23.4609		SGL_RS17620	23.654	23.7965	23.9037	23.7848		SGL_RS03440	24.4591	24.3708	24.5005	24.4435
						SGL_RS04100	22.1674	22.4526	21.9554	22.1918		SGL_RS17660	20.7315	20.5753	20.9065	20.7378		SGL_RS03420	23.4829	23.4656	23.4994	23.4826
						SGL_RS04105	22.6228	22.5802	22.4274	22.5435		SGL_RS17675	27.6115	27.6283	27.7473	27.6624		SGL_RS03410	22.6828	22.6194	22.5575	22.6199
						SGL_RS04145	19.9798	19.8974	19.0043	19.6272		SGL_RS18015	26.4723	26.5022	26.524	26.4995		SGL_RS03375	19.3926	19.6897	19.4473	19.5099
						SGL_RS04150	16.3598	16.7267	16.5424	16.543		SGL_RS18085	24.5703	24.5641	24.351	24.4951		SGL_RS12530	24.7756	24.9199	24.8599	24.8518
						SGL_RS04180	16.6818	16.7969	16.3863	16.6217		SGL_RS18095	23.1754	18.6584	23.6168	21.8169		SGL_RS12525	24.7112	24.6641	24.7156	24.697
						SGL_RS04190	25.3985	25.4344	25.4169	25.4166		SGL_RS18185	26.3303	26.475	26.3945	26.3999		SGL_RS04975	24.362	24.5003	24.4304	24.4309
						SGL_RS04195	20.459	20.7394	20.7183	20.6389		SGL_RS18260	23.2708	23.109	22.9921	23.124		SGL_RS04955	19.0611	18.8122	19.3112	19.0615
						SGL_RS04205	22.3879	22.5268	22.5002	22.4716		SGL_RS18350	23.1489	23.0227	23.2324	23.1347		SGL_RS04865	19.1211	19.3096	19.5059	19.3122
						SGL_RS04220	21.4568	22.1824	22.1822	21.9405		SGL_RS18355	24.7821	24.9143	25.2368	24.9777		SGL_RS04860	21.8103	22.0349	22.0519	21.9657
						SGL_RS04225	21.5995	21.336	21.7744	21.57		SGL_RS18675	20.1317	21.5819	21.5676	21.0937		SGL_RS04845	21.3948	21.212	17.9021	20.1696
						SGL_RS04230	15.9157	16.338	15.9712	16.075		SGL_RS18710	22.5217	22.7206	22.8142	22.6855		SGL_RS04840	23.3021	23.2881	23.3635	23.3179
						SGL_RS04240	24.8513	24.288	24.0543	24.3979		SGL_RS18765	19.886	19.9285	19.7658	19.8601		SGL_RS04310	19.4386	19.3796	19.1263	19.3149
						SGL_RS04250	26.147	26.5096	26.3528	26.3365		SGL_RS18950	22.076	22.1163	22.1225	22.1049		SGL_RS04295	23.7214	23.7	23.8916	23.771
						SGL_RS04260	25.9838	25.8256	25.8401	25.8832		SGL_RS18965	20.6609	20.681	20.7611	20.701		SGL_RS04235	16.1812	15.0751	15.827	15.6944
						SGL_RS04280	23.9954	23.4564	23.8425	23.7647		SGL_RS20030	19.5813	19.7265	0	13.1026		SGL_RS03805	22.7427	22.7599	22.6419	22.7148
						SGL_RS04295	23.993	24.1935	24.005	24.0638								SGL_RS03800	21.9344	21.6601	17.928	20.5075
						SGL_RS04310	19.1514	18.9611	18.9288	19.0138								SGL_RS03780	25.3023	25.1308	25.2576	25.2302
						SGL_RS04320	24.0984	23.5037	23.5728	23.725								SGL_RS03770	23.2318	22.9828	22.7907	23.0017
						SGL_RS04325	23.2872	23.2091	23.3372	23.2778								SGL_RS03755	19.6574	19.5305	19.7463	19.6447
						SGL_RS04330	23.9425	24.0466	23.8009	23.93								SGL_RS02890	29.1345	29.0095	29.1106	29.0849
						SGL_RS04335	24.2718	24.4093	24.3547	24.3452								SGL_RS02880	23.4144	23.1022	22.7576	23.0914
						SGL_RS04350	18.2357	19.007	18.8576	18.7001								SGL_RS02875	26.1023	26.0005	26.0818	26.0616
						SGL_RS04355	26.9302	26.8642	26.786	26.8601								SGL_RS02870	21.5715	17.6289	17.8076	19.0027
						SGL_RS04360	18.6704	18.6894	20.3668	19.2422								SGL_RS02865	22.0278	22.0831	22.0259	22.0456
						SGL_RS04365	19.5244	19.1428	18.4884	19.0519								SGL_RS02850	24.7712	24.9272	24.9555	24.8846
						SGL_RS04370	25.0193	24.5948	24.9684	24.8609								SGL_RS02840	21.5131	21.2841	21.6397	21.4789
						SGL_RS04385	24.0964	23.9962	23.935	24.0092								SGL_RS02770	19.145	19.2445	19.1523	19.1806
						SGL_RS04395	20.986	21.3111	21.285	21.194								SGL_RS02745	21.29	21.346	21.1974	21.2778
						SGL_RS04400	20.3178	18.6703	18.2355	19.0745								SGL_RS02290	20.91	20.638	20.8313	20.7931
						SGL_RS04410	26.4558	26.6498	26.4488	26.5181								SGL_RS02265	22.2112	22.0847	22.1302	22.142
						SGL_RS04415	20.9298	20.9477	21.1858	21.0211								SGL_RS02260	22.9264	22.9468	22.9331	22.9354
						SGL_RS04420	20.3525	19.9661	20.0803	20.133								SGL_RS02235	23.0662	23.0835	22.9589	23.0362
						SGL_RS04430	19.7683	19.3554	19.7325	19.6187								SGL_RS02230	22.3955	22.3871	22.3427	22.3751
						SGL_RS04435	23.4494	23.3451	23.3847	23.3931								SGL_RS02220	25.0063	24.8973	25.1802	25.0279
						SGL_RS04445	18.0202	17.1897	17.1935	17.4678								SGL_RS02205	14.4437	16.1038	18.5218	16.3564
						SGL_RS04450	23.7342	23.2622	23.099	23.3651								SGL_RS02200	24.034	24.0396	24.2127	24.0954
						SGL_RS04455	24.6292	24.7751	24.8123	24.7389								SGL_RS02195	21.7677	21.9946	22.0452	21.9358
						SGL_RS04465	25.2307	25.2021	25.2787	25.2372								SGL_RS02175	19.443	19.5286	19.8889	19.6202
						SGL_RS04480	25.4921	25.3543	25.304	25.3835								SGL_RS02165	22.241	19.5667	22.3236	21.3771
						SGL_RS04505	18.462	18.5624	18.2175	18.414								SGL_RS02145	21.8469	22.4144	21.994	22.0851
						SGL_RS04520	20.7066	21.0112	21.139	20.9522								SGL_RS05675	21.3926	21.5803	21.4785	21.4838
						SGL_RS04525	25.2407	25.319	25.4823	25.3473								SGL_RS05655	22.9091	22.839	22.9979	22.9153
						SGL_RS04550	23.3114	23.402	23.4248	23.3794								SGL_RS05650	18.7972	18.4224	18.7493	18.6563
						SGL_RS04575	18.1538	17.3235	20.1516	18.543								SGL_RS05615	24.9205	24.8208	24.9078	24.883
						SGL_RS04580	21.5771	21.9808	21.7551	21.771								SGL_RS11080	19.2422	19.2529	19.0353	19.1768
						SGL_RS04585	23.8128	24.2928	24.0121	24.0392								SGL_RS11060	21.2901	21.0678	21.44	21.266
						SGL_RS04595	23.1111	22.7908	21.6293	22.5104								SGL_RS11055	23.7426	23.7626	23.2678	23.591
						SGL_RS04600	18.9222	18.6804	18.8043	18.8023								SGL_RS11010	20.3707	20.8046	20.8182	20.6645
						SGL_RS04610	20.1025	20.4797	20.2014	20.2612								SGL_RS10925	29.0502	29.0973	29.0772	29.0749
						SGL_RS04615	20.1361	21.053	20.4224	20.5372								SGL_RS10920	24.8865	25.241	25.0078	25.0451
						SGL_RS04645	22.3509	22.3348	22.4423	22.376								SGL_RS10905	22.1801	19.8465	19.9892	20.672
						SGL_RS04650	21.5048	21.7589	21.0277	21.4305								SGL_RS18180	24.9053	24.5872	24.8543	24.7823
						SGL_RS04655	24.195	24.5358	24.3809	24.3706								SGL_RS18120	24.3629	24.9766	25.0694	24.803
						SGL_RS04660	29.3144	29.4117	29.3654	29.3638								SGL_RS18115	24.3898	25.257	24.1565	24.6011
						SGL_RS04670	16.2173	15.8317	15.8541	15.9677								SGL_RS18110	22.144	22.0362	22.2357	22.1386
						SGL_RS04675	21.556	20.931	20.6613	21.0495								SGL_RS05960	22.9901	22.8764	22.7461	22.8709
						SGL_RS04680	17.7663	16.4983	17.4192	17.2279								SGL_RS05955	23.0129	23.2168	23.3172	23.1823
						SGL_RS04685	25.196	25.2925	25.2984	25.2623								SGL_RS05950	16.7356	24.478	24.0551	21.7562
						SGL_RS04705	18.156	18.8024	18.6855	18.548								SGL_RS06810	21.5083	21.3364	21.4633	21.436
						SGL_RS04715	20.8313	20.7855	20.7786	20.7985								SGL_RS06785	19.1099	19.065	18.2281	18.801
						SGL_RS04725	24.2029	24.2341	24.0573	24.1648								SGL_RS06715	17.9079	18.5112	18.9073	18.4421
						SGL_RS04735	19.2155	20.2023	21.3869	20.2682								SGL_RS06685	20.4988	20.7116	20.877	20.6958
						SGL_RS04740	21.7394	21.6487	21.7976	21.7286								SGL_RS06665	20.9719	20.9056	20.5025	20.7933
						SGL_RS04750	18.8065	19.027	19.0049	18.9461								SGL_RS06660	23.8927	23.7712	23.8463	23.8367
						SGL_RS04760	22.7275	23.8166	23.562	23.3687								SGL_RS06635	21.9356	21.7339	21.6914	21.787
						SGL_RS04775	24.4263	24.729	24.6866	24.614								SGL_RS08420	21.9463	22.0047	21.7573	21.9027
						SGL_RS04780	18.6366	18.9237	20.7613	19.4405								SGL_RS08350	24.7967	24.8709	24.9335	24.867
						SGL_RS04790	20.9889	20.9089	21.0428	20.9802								SGL_RS08335	20.0099	20.9632	21.0866	20.6866
						SGL_RS04800	21.524	21.2117	21.6486	21.4614								SGL_RS08315	23.9673	24.1125	24.3793	24.153
						SGL_RS04805	25.896	26.0293	26.1018	26.009								SGL_RS10765	19.3165	19.4339	18.5264	19.0922
						SGL_RS04810	24.146	24.2937	23.8293	24.0897								SGL_RS10720	25.6141	25.6313	25.5503	25.5986
						SGL_RS04815	19.4211	19.2588	19.1238	19.2679								SGL_RS10710	19.902	20.226	20.4331	20.1871
						SGL_RS04830	16.2681	16.221	16.58	16.3563								SGL_RS10705	20.2293	20.1809	20.4539	20.288
						SGL_RS04840	23.217	23.4637	23.3348	23.3385								SGL_RS10645	25.7249	25.6887	25.7697	25.7278
						SGL_RS04845	22.7714	21.396	21.6308	21.9327								SGL_RS10630	23.3558	23.0684	23.1902	23.2048
						SGL_RS04850	26.3251	26.2906	26.2834	26.2997								SGL_RS10620	20.6629	20.2345	20.3366	20.4113
						SGL_RS04855	21.1984	21.741	22.0909	21.6768								SGL_RS03345	25.2765	25.2289	25.299	25.2681
						SGL_RS04860	22.876	22.6898	22.6421	22.736								SGL_RS03340	23.289	24.2826	23.01	23.5272
						SGL_RS04865	22.2144	20.4188	22.3892	21.6741								SGL_RS03330	25.4739	25.4108	25.4017	25.4288
						SGL_RS04870	18.7254	18.7381	18.7087	18.7241								SGL_RS03315	20.9909	20.9384	20.7009	20.8767
						SGL_RS04875	25.244	25.4713	25.1732	25.2962								SGL_RS03290	17.4478	21.1112	22.393	20.3173
						SGL_RS04885	21.7131	21.4905	21.4123	21.5386								SGL_RS03270	20.1137	20.1085	20.411	20.211
						SGL_RS04910	21.9493	21.6428	21.6527	21.7482								SGL_RS03265	28.2905	28.2256	28.2039	28.24
						SGL_RS04915	24.7849	24.8339	24.6852	24.768								SGL_RS03255	21.0911	21.0428	20.8603	20.998
						SGL_RS04920	21.9483	22.4826	22.7607	22.3972								SGL_RS03250	20.6863	21.6093	20.7803	21.0253
						SGL_RS04925	18.9224	18.944	19.8438	19.2367								SGL_RS01920	24.5238	24.4406	24.4708	24.4784
						SGL_RS04930	19.2386	19.3957	19.1037	19.246								SGL_RS01905	25.7441	25.7951	25.812	25.7837
						SGL_RS04940	19.0318	18.5658	17.4783	18.3586								SGL_RS01900	25.1047	25.051	25.0536	25.0698
						SGL_RS04945	22.7953	22.8708	22.7131	22.7931								SGL_RS09785	23.1529	23.3325	23.4095	23.2983
						SGL_RS04955	22.067	20.8071	20.7084	21.1942								SGL_RS09780	24.8982	24.976	24.9123	24.9289
						SGL_RS04965	20.7141	21.2804	20.66	20.8848								SGL_RS09760	20.2137	19.8521	19.8907	19.9855
						SGL_RS04975	24.8822	25.086	25.0816	25.0166								SGL_RS09755	24.5134	24.5989	24.6534	24.5886
						SGL_RS04990	24.2338	24.1807	24.159	24.1912								SGL_RS09750	19.0953	18.9833	19.2398	19.1061
						SGL_RS05000	21.5307	21.669	21.1043	21.4346								SGL_RS09745	20.3394	20.4458	20.0956	20.2936
						SGL_RS05005	23.9592	24.5768	23.977	24.171								SGL_RS09740	22.596	21.4438	22.2873	22.109
						SGL_RS05010	25.7195	25.6813	25.7353	25.712								SGL_RS09725	23.1905	23.3552	23.3383	23.2947
						SGL_RS05020	18.8768	19.4215	19.1368	19.145								SGL_RS09700	20.529	20.7692	20.2671	20.5217
						SGL_RS05025	22.0302	21.7583	21.0089	21.5991								SGL_RS09695	20.9491	21.1147	21.1494	21.0711
						SGL_RS05030	25.742	25.2596	25.643	25.5482								SGL_RS09690	20.5344	22.0045	20.8949	21.1446
						SGL_RS05040	19.5472	19.4565	19.3594	19.4544								SGL_RS09685	15.8594	16.0903	15.7112	15.8869
						SGL_RS05055	24.2632	24.3467	24.2897	24.2999								SGL_RS09680	20.3412	20.2681	20.0701	20.2265
						SGL_RS05070	21.7796	22.1221	22.332	22.0779								SGL_RS09640	22.7687	22.6217	23.0707	22.8204
						SGL_RS05075	21.9485	21.7789	21.6709	21.7994								SGL_RS09630	21.2658	21.0146	20.9378	21.0727
						SGL_RS05080	23.0806	23.1135	23.0622	23.0854								SGL_RS10160	22.5441	22.0505	22.3119	22.3022
						SGL_RS05085	20.4103	22.1292	19.7971	20.7789								SGL_RS10135	22.0994	21.7895	21.6928	21.8605
						SGL_RS05090	25.4132	25.2722	25.212	25.2991								SGL_RS10105	23.8364	23.8647	23.8162	23.8391
						SGL_RS05095	25.2174	25.0382	25.336	25.1972								SGL_RS10080	23.2951	23.1538	23.1806	23.2098
						SGL_RS05100	22.8284	22.9149	22.8563	22.8665								SGL_RS10075	19.9429	20.0521	19.9119	19.969
						SGL_RS05105	24.1496	24.4115	24.3288	24.2966								SGL_RS10060	20.6688	20.5236	20.5624	20.5849
						SGL_RS05115	23.2933	23.6083	23.6236	23.5084								SGL_RS10020	22.4709	22.4884	22.5314	22.4969
						SGL_RS05125	17.9866	18.0402	17.5018	17.8429								SGL_RS09990	22.4472	21.7693	22.2534	22.1566
						SGL_RS05135	21.3896	21.345	21.1638	21.2995								SGL_RS09985	16.1679	16.9596	16.1482	16.4252
						SGL_RS05150	20.5929	20.8725	17.319	19.5948								SGL_RS07125	18.855	18.9117	17.119	18.2952
						SGL_RS05155	23.3401	23.6556	23.2245	23.4067								SGL_RS07115	15.7374	15.5318	15.674	15.6478
						SGL_RS05165	16.5326	17.1595	16.9958	16.896								SGL_RS07090	23.1653	23.3327	23.106	23.2013
						SGL_RS05170	22.6341	23.044	23.1276	22.9352								SGL_RS07075	21.1275	20.7555	21.1279	21.0036
						SGL_RS05180	21.8592	21.2202	21.1861	21.4219								SGL_RS07070	21.0863	21.2242	21.1033	21.138
						SGL_RS05185	23.3961	23.6712	23.7373	23.6015								SGL_RS07035	25.6684	25.6208	25.6472	25.6455
						SGL_RS05190	19.7919	19.4647	19.1794	19.4787								SGL_RS07030	23.5532	22.9294	22.4459	22.9762
						SGL_RS05195	21.7776	22.2105	21.771	21.9197								SGL_RS18755	18.531	18.7764	18.2466	18.518
						SGL_RS05205	19.8951	21.0382	20.5859	20.5064								SGL_RS06985	23.3547	23.4928	23.2923	23.3799
						SGL_RS05210	24.1085	24.0998	23.9962	24.0682								SGL_RS05180	21.3002	20.7813	20.8636	20.9817
						SGL_RS05220	22.4962	22.7398	22.4289	22.555								SGL_RS05150	17.2923	21.0576	23.88	20.7433
						SGL_RS05225	24.999	24.9886	25.1992	25.0623								SGL_RS05105	24.2759	24.2912	24.027	24.198
						SGL_RS05230	29.0322	28.8616	28.8304	28.9081								SGL_RS05100	22.5203	22.5091	22.3549	22.4614
						SGL_RS05245	32.472	32.4934	32.4644	32.4766								SGL_RS05095	24.9037	24.8128	24.6094	24.7753
						SGL_RS05250	32.1535	32.1173	32.1459	32.1389								SGL_RS05090	24.5521	24.6883	24.721	24.6538
						SGL_RS05270	26.3296	26.3224	26.4039	26.352								SGL_RS05085	21.5796	20.4868	21.5142	21.1935
						SGL_RS05290	23.8609	23.4968	23.4072	23.5883								SGL_RS05080	23.3586	23.37	23.4812	23.4033
						SGL_RS05295	25.7484	25.8884	25.757	25.7979								SGL_RS05075	22.3406	22.3651	22.019	22.2415
						SGL_RS05305	17.2686	17.2771	16.7471	17.0976								SGL_RS05030	24.3354	24.416	23.9877	24.2463
						SGL_RS05310	24.1778	17.4416	23.9072	21.8422								SGL_RS05025	21.8431	21.6455	21.8622	21.7836
						SGL_RS05315	24.5267	24.9086	24.5516	24.6623								SGL_RS05020	18.6188	19.1912	19.7094	19.1731
						SGL_RS05320	21.9503	22.6748	23.287	22.6374								SGL_RS07390	23.644	23.5321	23.3635	23.5132
						SGL_RS05325	19.545	20.2305	20.0794	19.9516								SGL_RS07385	21.6406	21.2087	21.7302	21.5265
						SGL_RS05330	24.5903	24.8724	24.9352	24.7993								SGL_RS07380	23.2265	23.4353	23.6821	23.448
						SGL_RS05340	23.4445	23.217	22.5487	23.0701								SGL_RS07375	20.967	20.8333	20.8702	20.8902
						SGL_RS05345	21.2437	21.6156	21.0956	21.3183								SGL_RS07350	22.6543	23.1102	22.8042	22.8563
						SGL_RS05355	22.2297	21.679	20.9064	21.605								SGL_RS07340	24.8485	24.9111	25.0694	24.943
						SGL_RS05395	21.1804	21.3261	21.1691	21.2252								SGL_RS07335	21.7678	21.8964	21.7053	21.7899
						SGL_RS05400	19.8485	20.043	20.1617	20.0177								SGL_RS07320	26.0954	26.016	26.1363	26.0826
						SGL_RS05405	16.1199	16.6212	16.2749	16.3387								SGL_RS02690	25.3555	25.5497	25.3343	25.4132
						SGL_RS05410	21.0022	21.3252	21.4164	21.2479								SGL_RS02680	26.5937	26.4025	26.5106	26.5022
						SGL_RS05415	19.6731	19.0683	18.2908	19.0107								SGL_RS17095	23.6617	23.9038	23.776	23.7805
						SGL_RS05420	22.9996	23.2967	23.1621	23.1528								SGL_RS17065	24.3481	24.0729	24.2476	24.2229
						SGL_RS05425	20.141	19.7305	20.2777	20.0498								SGL_RS17040	24.4429	24.4869	24.4803	24.47
						SGL_RS05430	19.5791	20.1306	20.1834	19.9644								SGL_RS17035	18.2377	16.6087	17.5713	17.4726
						SGL_RS05435	20.2956	20.3672	20.2923	20.3183								SGL_RS06975	24.2314	24.2878	24.6598	24.393
						SGL_RS05440	22.7808	23.2188	23.196	23.0652								SGL_RS06970	22.7925	22.5649	22.8011	22.7195
						SGL_RS05445	24.4454	24.2893	24.25	24.3283								SGL_RS06940	24.1515	24.1612	24.0038	24.1055
						SGL_RS05470	21.3742	21.5273	21.6598	21.5205								SGL_RS06905	23.3079	23.1011	23.4229	23.2773
						SGL_RS05480	22.9998	22.9819	23.1834	23.0551								SGL_RS06895	25.3788	25.308	25.3025	25.3298
						SGL_RS05495	21.544	21.3595	21.3826	21.4287								SGL_RS06890	20.3518	19.9743	20.4192	20.2484
						SGL_RS05500	23.6056	23.5421	23.7622	23.6366								SGL_RS06885	23.8697	21.2634	23.415	22.8494
						SGL_RS05510	20.5231	17.0182	20.2234	19.2549								SGL_RS06875	16.12	17.0718	16.484	16.5586
						SGL_RS05520	24.4689	24.5887	24.7974	24.6183								SGL_RS06865	23.5049	23.6102	23.465	23.5267
						SGL_RS05535	18.8312	18.2405	17.9136	18.3285								SGL_RS17190	23.393	23.2213	23.4887	23.3677
						SGL_RS05555	25.3801	25.4254	25.6025	25.4694								SGL_RS17180	22.5935	22.4461	22.6118	22.5505
						SGL_RS05560	25.0628	25.1182	25.3807	25.1872								SGL_RS17135	22.3321	21.9713	22.3651	22.2228
						SGL_RS05600	22.8849	23.0686	23.324	23.0925								SGL_RS10610	24.3032	24.3814	24.4342	24.373
						SGL_RS05615	25.3397	25.3094	25.2836	25.3109								SGL_RS10605	24.9498	25.0559	24.9167	24.9741
						SGL_RS05640	20.766	21.4453	22.3591	21.5235								SGL_RS10580	20.7134	20.5581	20.4856	20.5857
						SGL_RS05645	24.2383	24.3513	24.2658	24.2851								SGL_RS10570	20.9999	21.237	21.3846	21.2072
						SGL_RS05650	19.1398	19.5551	18.526	19.0736								SGL_RS10550	23.184	23.4117	23.313	23.3029
						SGL_RS05655	22.6202	22.3764	22.3905	22.4623								SGL_RS10520	22.9318	22.6697	22.7286	22.7767
						SGL_RS05675	21.7978	22.0426	21.9183	21.9195								SGL_RS10480	19.5514	20.7513	20.8426	20.3818
						SGL_RS05680	20.7113	21.0171	21.0868	20.9384								SGL_RS10465	22.9359	23.4896	23.2504	23.2253
						SGL_RS05685	22.8638	22.5351	22.4926	22.6305								SGL_RS10450	25.6856	25.5829	25.6271	25.6319
						SGL_RS05690	25.7723	25.6062	25.6554	25.678								SGL_RS02105	25.2932	24.8986	25.4309	25.2076
						SGL_RS05730	25.4747	25.5512	25.5279	25.5179								SGL_RS02100	21.2718	21.4729	21.29	21.3449
						SGL_RS05735	26.7036	26.6923	26.5219	26.6393								SGL_RS02095	20.4295	20.808	20.7593	20.6656
						SGL_RS05805	26.4294	26.4723	26.5615	26.4877								SGL_RS02085	16.6007	15.7056	16.0309	16.1124
						SGL_RS05810	26.3269	25.7635	25.7481	25.9462								SGL_RS02070	27.3457	27.5041	27.3903	27.4134
						SGL_RS05835	27.3737	27.344	27.4241	27.3806								SGL_RS02065	22.9275	23.0832	23.1284	23.0464
						SGL_RS05840	26.1292	26.0928	26.119	26.1137								SGL_RS02055	19.0567	19.0334	19.1285	19.0729
						SGL_RS05845	26.2794	26.3085	26.5355	26.3745								SGL_RS09350	23.506	23.3262	23.309	23.3804
						SGL_RS05865	19.6639	20.1449	20.4325	20.0804								SGL_RS09345	21.5322	21.8403	22.1706	21.8477
						SGL_RS05870	22.7459	22.6236	22.6715	22.6803								SGL_RS09330	24.767	24.713	24.9875	24.8225
						SGL_RS05880	22.1627	22.2345	22.038	22.145								SGL_RS09285	24.2027	24.5396	24.7934	24.5119
						SGL_RS05885	24.6889	24.9558	24.8561	24.8336								SGL_RS09280	21.8286	21.7209	21.464	21.6712
						SGL_RS05890	21.3497	20.8324	20.3101	20.8307								SGL_RS09270	23.6655	23.678	23.6648	23.6695
						SGL_RS05895	23.6497	23.7142	23.7082	23.6907								SGL_RS09235	24.2005	24.3082	24.3237	24.2775
						SGL_RS05900	21.1462	20.3549	20.3658	20.6223								SGL_RS10880	21.5779	19.9861	19.0414	20.2018
						SGL_RS05950	25.124	25.1851	24.4437	24.9176								SGL_RS10875	24.4882	24.474	24.751	24.5711
						SGL_RS05955	23.069	23.0589	23.0161	23.048								SGL_RS10870	22.1824	22.1684	22.3218	22.2242
						SGL_RS05960	22.9737	23.3831	23.4186	23.2585								SGL_RS10865	24.7031	24.804	24.699	24.7354
						SGL_RS05975	21.8065	21.3447	21.8331	21.6614								SGL_RS10830	22.0706	22.2075	22.6763	22.3181
						SGL_RS05980	23.8597	23.9782	24.1505	23.9961								SGL_RS10805	24.9362	24.8302	24.8887	24.885
						SGL_RS05985	21.3909	21.5325	21.1803	21.3679								SGL_RS10800	24.3049	24.1354	23.9757	24.1387
						SGL_RS06010	21.4973	20.8765	21.287	21.2203								SGL_RS10795	25.6124	25.6602	25.4287	25.5671
						SGL_RS06015	21.6614	20.5695	21.7855	21.3388								SGL_RS06595	25.7578	25.7506	25.7386	25.749
						SGL_RS06025	23.2337	24.2885	23.6535	23.7252								SGL_RS06585	22.8453	23.0056	22.9956	22.9488
						SGL_RS06030	20.6342	20.578	20.3763	20.5295								SGL_RS06580	24.552	24.5259	24.4795	24.5192
						SGL_RS06035	23.7605	24.3226	24.252	24.1117								SGL_RS06575	21.5149	22.0112	21.8415	21.7892
						SGL_RS06045	22.7529	22.6324	22.589	22.6581								SGL_RS06565	19.6155	19.6085	19.8143	19.6794
						SGL_RS06055	21.8974	21.9367	21.9342	21.9228								SGL_RS06555	24.4804	24.453	24.0938	24.3424
						SGL_RS06060	19.3897	19.3153	18.8345	19.1798								SGL_RS06550	20.1724	19.8555	20.1699	20.0659
						SGL_RS06065	18.7354	18.9566	18.6047	18.7656								SGL_RS06530	22.9684	22.2718	22.7683	22.6695
						SGL_RS06105	22.0608	22.0924	21.9648	22.0393								SGL_RS06525	17.3019	17.9897	18.1042	17.7986
						SGL_RS06110	23.077	23.3709	23.4337	23.2939								SGL_RS06515	27.365	27.3055	27.3448	27.3384
						SGL_RS06115	24.3582	24.7623	24.3293	24.4833								SGL_RS06510	21.5115	21.4476	20.9119	21.2903
						SGL_RS06135	23.4842	23.3994	23.5123	23.4653								SGL_RS06500	23.3456	23.6437	23.266	23.4184
						SGL_RS06140	24.2308	24.3372	24.3922	24.3201								SGL_RS17600	27.5517	27.6169	27.6207	27.5964
						SGL_RS06150	21.8662	23.367	20.5386	21.9239								SGL_RS17590	22.358	22.8274	23.0551	22.7468
						SGL_RS06165	28.6408	28.5427	28.3356	28.5064								SGL_RS17565	22.5158	22.6185	22.1952	22.4431
						SGL_RS06190	24.4224	24.4271	24.3511	24.4002								SGL_RS17560	25.1764	25.1139	25.1241	25.1381
						SGL_RS06195	28.6404	28.6311	28.716	28.6625								SGL_RS17555	23.5295	23.4721	23.6493	23.5503
						SGL_RS06210	27.8425	27.8279	27.9356	27.8687								SGL_RS17545	22.264	22.2522	22.7485	22.4216
						SGL_RS06215	24.8589	24.9572	24.9743	24.9301								SGL_RS17540	23.6787	23.6292	23.4771	23.595
						SGL_RS06220	22.4989	22.6161	22.9915	22.7022								SGL_RS17470	23.2753	23.3393	23.3547	23.3231
						SGL_RS06230	26.1567	26.1724	26.2752	26.2015								SGL_RS17455	20.6146	21.2413	21.1302	20.9954
						SGL_RS06235	23.0893	23.5489	22.6062	23.0815								SGL_RS17405	20.6294	20.9163	21.1332	20.893
						SGL_RS06245	21.8564	21.9484	22.0953	21.9667								SGL_RS17400	22.4854	22.5336	22.5754	22.5315
						SGL_RS06260	20.8716	20.6249	20.6731	20.7232								SGL_RS17390	23.36	23.3756	23.2126	23.3161
						SGL_RS06265	19.7031	19.521	19.4728	19.5656								SGL_RS04180	14.5503	18.8083	14.0449	15.8012
						SGL_RS06270	20.7967	20.3814	20.3884	20.5221								SGL_RS04150	15.9981	15.7722	15.7709	15.8471
						SGL_RS06280	24.2195	24.4246	24.4475	24.3639								SGL_RS04145	19.5965	19.6338	18.8948	19.375
						SGL_RS06285	24.1688	24.0834	24.2544	24.1689								SGL_RS04100	21.9414	21.5578	21.369	21.6227
						SGL_RS06295	17.0151	17.8155	17.8613	17.564								SGL_RS04055	24.0282	23.81	23.6101	23.8161
						SGL_RS06300	21.1172	21.2475	21.1562	21.1736								SGL_RS04040	23.575	23.7257	23.5392	23.6133
						SGL_RS06330	18.5059	19.4245	18.8737	18.9347								SGL_RS04030	19.186	18.2714	19.9376	19.1317
						SGL_RS06340	19.765	19.4938	19.726	19.6616								SGL_RS04020	16.4125	19.1915	19.644	18.416
						SGL_RS06345	26.1279	25.8328	25.8481	25.9363								SGL_RS11690	18.9236	19.1438	18.694	18.9205
						SGL_RS06350	22.6311	22.8389	22.7969	22.7557								SGL_RS11685	24.5346	24.5199	24.6344	24.563
						SGL_RS06355	26.9738	26.7725	27.2258	26.9907								SGL_RS11635	19.1139	18.9786	19.0963	19.0629
						SGL_RS06360	17.6793	17.8899	17.9071	17.8254								SGL_RS11610	24.3195	24.2855	24.3574	24.3208
						SGL_RS06370	27.0422	27.0793	26.9945	27.0387								SGL_RS11605	18.8356	21.4363	21.1524	20.4748
						SGL_RS06375	26.0874	26.3203	26.2355	26.2144								SGL_RS11600	23.0249	23.0865	23.4059	23.1724
						SGL_RS06380	23.994	23.9866	23.8975	23.9594								SGL_RS11595	22.6099	22.6256	23.0139	22.7498
						SGL_RS06410	29.4041	29.31	29.4364	29.3835								SGL_RS11590	20.5764	20.4124	20.6628	20.5505
						SGL_RS06420	22.8283	23.2302	22.5479	22.8688								SGL_RS11505	21.9414	21.8074	21.7829	21.8439
						SGL_RS06425	22.45	20.3401	22.2696	21.6866								SGL_RS11500	21.6912	21.7681	21.6701	21.7098
						SGL_RS06430	23.5978	23.3457	23.4001	23.4479								SGL_RS11470	24.5183	23.8929	24.2033	24.2049
						SGL_RS06440	23.9115	23.8981	23.9322	23.914								SGL_RS17945	19.5399	20.4465	19.9356	19.974
						SGL_RS06445	19.8794	20.8563	20.1268	20.2875								SGL_RS17880	24.7652	24.9083	24.8547	24.8428
						SGL_RS06450	21.3736	21.2467	21.2514	21.2906								SGL_RS17865	21.2266	21.0888	21.2577	21.191
						SGL_RS06475	19.0294	18.9428	19.0893	19.0205								SGL_RS17810	22.4156	22.4136	22.9354	22.5882
						SGL_RS06500	23.7296	23.5498	23.5189	23.5994								SGL_RS11275	25.8461	25.7276	25.8039	25.7926
						SGL_RS06505	22.1397	18.0505	21.9179	20.7027								SGL_RS11235	20.7675	21.0468	21.2601	21.0248
						SGL_RS06510	21.6226	21.8134	21.1822	21.5394								SGL_RS11230	23.2872	23.0715	23.6324	23.3304
						SGL_RS06515	27.5457	27.487	27.6053	27.546								SGL_RS11225	21.0684	21.184	21.643	21.2985
						SGL_RS06525	19.4389	19.4251	19.4862	19.4501								SGL_RS11220	22.1934	22.5	21.9705	22.2213
						SGL_RS06530	23.5021	23.6901	23.4685	23.5536								SGL_RS11200	25.2141	25.5408	25.3688	25.3745
						SGL_RS06535	21.3915	21.4217	21.2392	21.3508								SGL_RS11160	19.2316	19.5575	20.6785	19.8225
						SGL_RS06545	22.8999	22.9634	23.073	22.9788								SGL_RS11140	23.5021	23.5808	23.4965	23.5265
						SGL_RS06550	18.7869	19.7845	19.1964	19.2559								SGL_RS11085	23.1938	23.3198	23.1849	23.2329
						SGL_RS06555	24.2678	24.2745	24.0674	24.2032								SGL_RS05325	20.6477	20.5687	20.9728	20.7298
						SGL_RS06565	21.0456	20.2888	20.1146	20.483								SGL_RS05315	24.7875	24.7994	24.8273	24.8047
						SGL_RS06575	21.6176	22.2077	21.81	21.8784								SGL_RS05310	25.2373	25.2363	24.7639	25.0792
						SGL_RS06580	24.9135	24.8328	24.7049	24.817								SGL_RS05305	15.5427	16.649	15.9748	16.0555
						SGL_RS06585	23.2879	23.4314	23.5212	23.4135								SGL_RS05270	26.1546	26.1214	26.1833	26.1531
						SGL_RS06595	24.2505	24.0977	24.2011	24.1831								SGL_RS05250	32.4701	32.485	32.4196	32.4582
						SGL_RS06600	23.4039	23.0671	22.87	23.1137								SGL_RS05245	32.8365	32.866	32.7542	32.8189
						SGL_RS06605	19.9921	19.7447	18.8532	19.53								SGL_RS05210	23.4922	23.3406	23.3484	23.3938
						SGL_RS06615	24.9408	24.9383	25.1074	24.9955								SGL_RS05205	19.9363	20.2471	20.0491	20.0775
						SGL_RS06625	26.9205	26.9107	26.8428	26.8914								SGL_RS05195	22.2604	22.2525	22.6386	22.3839
						SGL_RS06635	20.9316	21.2198	21.0937	21.0817								SGL_RS08890	19.622	19.9519	19.684	19.7526
						SGL_RS06640	25.0048	25.2048	24.3798	24.8632								SGL_RS08855	17.3306	17.2395	17.0962	17.2221
						SGL_RS06645	21.1134	21.2927	22.0265	21.4775								SGL_RS08845	22.7454	22.8447	22.9046	22.8316
						SGL_RS06660	23.4674	23.8421	23.494	23.6012								SGL_RS08835	20.5766	20.5164	20.2095	20.4341
						SGL_RS06665	21.1723	21.7774	21.5555	21.5017								SGL_RS08830	23.8303	22.9593	23.6169	23.4688
						SGL_RS06670	25.0304	25.0072	25.0346	25.0241								SGL_RS08820	23.9065	23.4553	23.8218	23.7278
						SGL_RS06675	22.0319	21.8517	21.8432	21.9089								SGL_RS08795	19.6983	20.0963	21.4925	20.429
						SGL_RS06680	20.8717	20.4277	20.3027	20.534								SGL_RS08735	23.4251	23.4607	23.6437	23.5098
						SGL_RS06685	21.3142	21.0481	21.1519	21.1714								SGL_RS08710	23.6614	24.0698	23.4179	23.7163
						SGL_RS06690	25.692	25.6451	25.556	25.631								SGL_RS08705	24.0457	24.6468	23.7381	24.1435
						SGL_RS06695	22.3611	22.6656	22.5911	22.5393								SGL_RS08700	25.131	25.0977	25.084	25.1043
						SGL_RS06700	19.9178	19.7054	19.8265	19.8165								SGL_RS08695	22.8846	22.9074	23.0395	22.9439
						SGL_RS06710	20.9418	20.8284	20.8142	20.8615								SGL_RS08105	21.1484	20.7244	20.944	20.9389
						SGL_RS06715	20.5794	20.6553	20.5774	20.6041								SGL_RS08085	23.3445	23.2067	22.8718	23.141
						SGL_RS06725	19.8983	19.853	19.8877	19.8797								SGL_RS08075	28.7227	28.6181	28.6675	28.6694
						SGL_RS06730	25.0846	25.0867	25.0359	25.0691								SGL_RS08060	21.2243	20.8066	22.0743	21.3684
						SGL_RS06735	21.9599	21.9346	22.759	22.2178								SGL_RS08055	16.8802	17.0745	17.8136	17.2561
						SGL_RS06740	24.3244	24.5532	24.4422	24.4399								SGL_RS08045	23.2713	23.1727	22.7664	23.0701
						SGL_RS06745	20.3296	19.4056	19.5315	19.7556								SGL_RS08025	24.1695	24.2548	24.1857	24.2033
						SGL_RS06750	23.3797	22.9657	23.0615	23.1356								SGL_RS08020	20.5575	21.8064	21.6319	21.332
						SGL_RS06785	20.1206	19.8291	20.6079	20.1859								SGL_RS06615	24.6531	24.6575	24.8014	24.704
						SGL_RS06800	26.3224	26.4049	26.4307	26.386								SGL_RS06600	23.3276	22.4936	23.585	23.1354
						SGL_RS06810	22.5951	22.1952	22.3112	22.3672								SGL_RS04435	23.0795	23.2711	23.2615	23.204
						SGL_RS06820	23.1854	23.0334	23.1476	23.1221								SGL_RS04420	21.1816	21.2134	21.1778	21.1909
						SGL_RS06835	22.8933	21.4129	21.8169	22.041								SGL_RS04410	26.501	26.3809	26.7282	26.5367
						SGL_RS06845	23.3507	23.502	23.3856	23.4127								SGL_RS04405	15.5467	15.8707	18.5124	16.6433
						SGL_RS06855	18.5982	18.6615	18.6564	18.6387								SGL_RS04385	23.4139	23.5105	23.2604	23.3949
						SGL_RS06865	24.0742	23.9189	23.9319	23.975								SGL_RS04335	24.3484	23.8084	24.3396	24.1655
						SGL_RS06875	16.3177	17.0618	17.5424	16.9739								SGL_RS19765	19.2991	19.3232	19.1098	19.244
						SGL_RS06885	22.0248	21.8317	22.6218	22.1594								SGL_RS19760	20.1712	20.5574	20.621	20.4499
						SGL_RS06890	19.0628	19.0379	19.032	19.0442								SGL_RS03195	23.3358	23.1332	23.3938	23.2876
						SGL_RS06895	25.8429	25.7606	25.8366	25.8134								SGL_RS03160	17.7566	17.838	17.5978	17.7308
						SGL_RS06905	23.132	23.244	23.0706	23.1489								SGL_RS03155	22.0826	22.2164	22.1533	22.1507
						SGL_RS06920	19.5419	19.8386	21.0505	20.1437								SGL_RS03135	20.8071	20.8153	20.9748	20.8657
						SGL_RS06925	23.0613	22.9662	22.2946	22.774								SGL_RS03130	24.406	24.5094	24.4278	24.4477
						SGL_RS06940	23.2103	23.5557	23.413	23.393								SGL_RS03125	21.7961	21.6606	21.9116	21.7894
						SGL_RS06955	22.7895	22.8331	22.8415	22.8214								SGL_RS03105	25.0508	25.2229	24.9099	25.0612
						SGL_RS06970	22.8274	22.8256	22.7616	22.8049								SGL_RS03075	23.8325	23.6919	23.8875	23.804
						SGL_RS06975	23.1062	23.3546	23.0284	23.1631								SGL_RS03040	22.0722	21.9172	22.2292	22.0729
						SGL_RS06985	21.4883	21.3579	21.5589	21.4684								SGL_RS03035	20.6083	20.6017	20.6376	20.6159
						SGL_RS07030	18.484	25.8886	17.1292	20.5006								SGL_RS03015	19.1046	19.0995	19.4437	19.2159
						SGL_RS07035	25.637	25.6666	25.5196	25.6077								SGL_RS03010	22.4225	22.908	22.5566	22.629
						SGL_RS07040	23.1604	23.2278	22.8574	23.0819								SGL_RS02985	25.6153	25.3579	25.6621	25.5451
						SGL_RS07050	23.7701	24.0355	23.937	23.9142								SGL_RS02980	24.2684	24.2779	23.9501	24.1655
						SGL_RS07055	21.23	21.1343	20.7601	21.0415								SGL_RS02960	24.7688	24.6884	24.6974	24.7182
						SGL_RS07070	21.786	21.6182	21.8355	21.7466								SGL_RS02955	20.1137	20.4929	20.172	20.2595
						SGL_RS07075	20.3029	20.9808	21.1949	20.8262								SGL_RS07990	24.9641	25.0523	25.0122	25.0095
						SGL_RS07090	24.2147	23.8887	24.1195	24.0743								SGL_RS07935	23.6682	23.411	23.7186	23.5993
						SGL_RS07095	18.321	17.8704	18.3485	18.18								SGL_RS07900	18.1588	17.4296	17.8276	17.8053
						SGL_RS07100	25.5362	25.5109	25.612	25.553								SGL_RS07895	19.1228	18.8591	19.2763	19.086
						SGL_RS07105	22.8756	22.9243	22.8612	22.887								SGL_RS07890	19.7248	19.5598	19.7356	19.6734
						SGL_RS07115	15.7168	15.5545	17.261	16.1774								SGL_RS07870	21.0514	21.3004	20.5039	20.9519
						SGL_RS07125	19.9948	19.7762	20.0313	19.9341								SGL_RS07865	23.0214	23.0474	23.0746	23.0478
						SGL_RS07130	21.6332	21.7054	21.4239	21.5875								SGL_RS07850	20.1937	20.371	20.381	20.3153
						SGL_RS07135	19.8641	19.853	19.9983	19.9052								SGL_RS07840	22.1934	21.5136	21.4797	21.7289
						SGL_RS07145	19.1987	19.62	19.3243	19.381								SGL_RS06410	29.1365	29.1328	29.015	29.0948
						SGL_RS07150	24.946	24.7715	24.6698	24.7958								SGL_RS19655	19.1219	20.2625	19.3265	19.5703
						SGL_RS07160	25.5285	25.5401	25.3744	25.481								SGL_RS06345	25.5749	25.3854	25.5365	25.4989
						SGL_RS07170	22.3599	22.4963	22.4761	22.4441								SGL_RS06330	17.5049	17.6838	16.5824	17.257
						SGL_RS07175	19.4959	20.0167	20.0845	19.8657								SGL_RS06300	19.4149	19.3971	19.401	19.4043
						SGL_RS07180	23.0605	23.4278	23.0939	23.1941								SGL_RS06285	23.6393	23.0473	23.7078	23.4648
						SGL_RS07185	15.0878	14.6861	14.582	14.7853								SGL_RS06280	22.0665	22.0687	22.137	22.0907
						SGL_RS07195	20.9929	22.1361	19.4814	20.8701								SGL_RS06245	21.9631	21.7469	21.9265	21.8788
						SGL_RS07215	25.7939	25.6466	25.7112	25.7172								SGL_RS06230	26.2455	26.1579	26.2181	26.2072
						SGL_RS07225	21.1467	21.5206	20.1665	20.9446								SGL_RS06215	23.9244	23.7681	23.7695	23.8207
						SGL_RS07230	18.3402	18.3704	18.7314	18.4807								SGL_RS06210	28.0888	27.972	28.0607	28.0405
						SGL_RS07240	21.4723	20.0319	20.977	20.8271								SGL_RS06195	28.1247	28.227	28.0546	28.1354
						SGL_RS07245	25.2744	25.6173	25.6467	25.5128								SGL_RS06190	23.4215	23.5518	23.6295	23.5343
						SGL_RS07285	24.4249	24.5389	24.5708	24.5115								SGL_RS04480	24.6603	24.4934	24.6519	24.6019
						SGL_RS07300	19.6396	19.8348	19.3755	19.6166								SGL_RS04445	16.3811	17.0835	16.7169	16.7272
						SGL_RS07305	25.9897	25.579	25.9478	25.8388								SGL_RS07675	22.5625	22.8757	23.1291	22.8558
						SGL_RS07310	20.1407	19.8861	19.4439	19.8236								SGL_RS07645	24.2454	24.1431	24.3719	24.2535
						SGL_RS07320	26.3175	26.275	26.102	26.2315								SGL_RS07630	27.1163	26.9691	26.897	26.9942
						SGL_RS07325	26.4439	26.7151	26.6668	26.6086								SGL_RS07570	19.7515	19.7386	19.2511	19.5804
						SGL_RS07330	24.5471	24.4021	24.6027	24.5173								SGL_RS07560	25.8315	25.7193	25.637	25.7293
						SGL_RS07335	21.9282	22.08	22.2947	22.101								SGL_RS07550	21.3009	21.7617	21.944	21.6689
						SGL_RS07340	24.9114	24.7981	24.8282	24.8459								SGL_RS07545	21.4393	21.574	21.7128	21.5754
						SGL_RS07350	23.2662	23.1947	23.3265	23.2625								SGL_RS07540	17.6462	16.9615	18.168	17.5919
						SGL_RS07360	22.7401	23.1167	23.046	22.9676								SGL_RS07530	22.9328	22.963	22.9317	22.9425
						SGL_RS07365	25.1572	25.0658	25.236	25.153								SGL_RS07495	23.4818	23.3867	23.4082	23.4255
						SGL_RS07370	26.5705	27.0729	26.7758	26.8064								SGL_RS07490	21.3873	21.4668	21.6747	21.5096
						SGL_RS07375	20.9967	21.0314	20.8251	20.9511								SGL_RS07405	26.3266	26.2847	26.3903	26.3339
						SGL_RS07380	22.0724	22.1149	21.7185	21.9686								SGL_RS07400	26.0476	25.9696	25.9673	25.9948
						SGL_RS07385	23.7142	24.2765	24.3214	24.104								SGL_RS07395	26.5437	26.4639	26.3974	26.4683
						SGL_RS07390	22.3071	22.3632	22.4519	22.3741								SGL_RS05845	26.3371	26.2339	26.0627	26.2112
						SGL_RS07395	26.0863	26.3759	26.278	26.2467								SGL_RS05840	26.1784	26.3144	26.2764	26.2564
						SGL_RS07400	25.558	25.4103	25.6115	25.5266								SGL_RS05835	27.3014	27.2986	27.4137	27.3379
						SGL_RS07405	26.1573	26.1217	25.7812	26.0201								SGL_RS05735	25.5998	25.4097	25.6322	25.5472
						SGL_RS07410	26.8534	26.825	26.8772	26.8519								SGL_RS05730	25.0966	24.9148	24.9953	25.0022
						SGL_RS07415	24.6153	24.6994	24.7898	24.7015								SGL_RS05690	24.5388	24.9061	24.9596	24.8015
						SGL_RS07420	27.3269	27.0639	26.7139	27.0349								SGL_RS04805	25.2463	25.0171	25.173	25.1455
						SGL_RS07425	26.0155	25.9193	25.8954	25.9434								SGL_RS04800	19.0917	19.9849	20.7698	19.9488
						SGL_RS07430	21.5998	21.6841	21.7441	21.676								SGL_RS04790	20.9892	21.6143	17.4829	20.0288
						SGL_RS07435	23.507	23.4623	23.7132	23.5608								SGL_RS04760	23.4246	23.1042	22.6478	23.0588
						SGL_RS07440	24.7793	24.7564	24.8151	24.7836								SGL_RS04740	20.9104	20.9895	21.0877	20.9959
						SGL_RS07450	18.9068	20.043	19.5112	19.487								SGL_RS12465	25.929	25.7177	25.8329	25.8265
						SGL_RS07465	28.6992	28.6141	28.4136	28.5756								SGL_RS12400	21.6636	21.4463	21.5252	21.545
						SGL_RS07475	20.2243	19.6975	19.5546	19.8255								SGL_RS12365	25.2562	25.3035	25.2943	25.2847
						SGL_RS07485	24.9236	24.1106	24.7549	24.5964								SGL_RS12355	21.5847	21.9763	21.4579	21.673
						SGL_RS07490	21.5791	21.3508	21.2067	21.3788								SGL_RS12315	16.6409	16.2056	16.4033	16.4166
						SGL_RS07495	23.719	23.6422	23.6424	23.6678								SGL_RS12270	21.0716	21.1824	21.3762	21.2101
						SGL_RS07510	16.3815	15.8843	16.2307	16.1655								SGL_RS10445	22.1786	23.1925	22.7822	22.7178
						SGL_RS07520	22.9733	17.6303	21.6835	20.7624								SGL_RS10440	26.4337	26.4059	26.6314	26.4903
						SGL_RS07525	23.446	23.2449	23.3897	23.3602								SGL_RS10420	19.3775	19.452	19.6382	19.4892
						SGL_RS07530	23.1877	23.1557	23.0869	23.1435								SGL_RS10405	24.1355	23.5638	24.0223	23.9072
						SGL_RS07540	18.1093	17.4759	18.8663	18.1505								SGL_RS10400	25.0209	22.4774	23.983	23.8271
						SGL_RS07545	22.5705	22.3701	22.5666	22.5024								SGL_RS10395	28.3491	28.3041	28.2596	28.3043
						SGL_RS07550	22.9641	23.0462	22.9818	22.9974								SGL_RS10350	20.4497	20.3353	20.67	20.485
						SGL_RS07560	26.6244	26.5093	26.6062	26.5799								SGL_RS10345	20.1254	20.5304	20.3169	20.3243
						SGL_RS07570	19.9071	18.5996	19.5966	19.3678								SGL_RS10330	23.1557	23.2202	23.3316	23.2358
						SGL_RS07575	24.5615	24.4537	24.6865	24.5672								SGL_RS10325	21.8504	21.9371	21.9948	21.9274
						SGL_RS07580	18.1006	18.1335	18.1101	18.1147								SGL_RS10310	23.8873	23.7807	23.9956	23.8878
						SGL_RS07600	22.5118	22.4496	22.6487	22.5367								SGL_RS10265	24.2499	24.3444	24.5092	24.3678
						SGL_RS07605	22.1276	21.8131	21.9306	21.9571								SGL_RS10255	22.4756	21.8481	21.9786	22.1008
						SGL_RS07630	27.1904	27.2864	27.2635	27.2468								SGL_RS10250	23.3609	23.2646	23.2586	23.2947
						SGL_RS07635	17.3196	21.3067	20.2945	19.6402								SGL_RS10240	22.2429	22.2916	22.2676	22.2674
						SGL_RS07645	23.6469	24.022	23.8144	23.8277								SGL_RS10225	22.3734	22.5083	22.7981	22.5599
						SGL_RS07650	18.807	18.7657	18.8394	18.804								SGL_RS10210	16.6264	17.4245	17.5552	17.202
						SGL_RS07655	17.5517	18.4945	18.5941	18.2134								SGL_RS10185	20.0895	19.9992	20.0222	20.0369
						SGL_RS07665	20.8289	20.6891	20.9771	20.8317								SGL_RS08635	21.4255	21.6423	21.585	21.5509
						SGL_RS07670	19.1377	18.6308	19.2211	18.9965								SGL_RS08600	26.7336	26.6588	26.556	26.6495
						SGL_RS07675	23.4046	23.3539	23.4132	23.3906								SGL_RS08595	21.0567	20.8905	21.1835	21.0436
						SGL_RS07685	28.4124	28.2498	28.3169	28.3264								SGL_RS05500	23.3598	23.324	23.3305	23.3381
						SGL_RS07690	26.0075	26.2841	26.2323	26.1746								SGL_RS05495	19.8033	20.5737	19.9836	20.1202
						SGL_RS07700	21.4113	21.5392	21.272	21.4075								SGL_RS05480	22.6987	22.8006	22.9133	22.8042
						SGL_RS07710	25.9031	25.5914	25.7509	25.7484								SGL_RS05465	19.0754	18.7636	19.1833	19.0074
						SGL_RS07715	21.1047	21.1792	21.4986	21.2608								SGL_RS05435	20.0972	20.1115	20.0266	20.0784
						SGL_RS07720	17.3935	17.0945	16.2689	16.9189								SGL_RS05430	20.1466	19.9752	20.2583	20.1267
						SGL_RS07725	16.649	16.1461	16.5183	16.4378								SGL_RS05400	20.6874	20.5462	20.7332	20.6556
						SGL_RS07730	22.1408	22.5842	22.3596	22.3615								SGL_RS05345	21.5139	21.6423	21.8332	21.6632
						SGL_RS07740	23.1106	21.6107	21.8071	22.1761								SGL_RS05330	24.442	24.6643	24.5671	24.5578
						SGL_RS07750	19.2457	19.0212	18.5486	18.9385								SGL_RS04705	19.4338	19.1492	19.162	19.2483
						SGL_RS07755	23.7831	23.9326	23.9791	23.8982								SGL_RS04685	25.1088	25.1467	25.189	25.1482
						SGL_RS07760	18.0736	16.9852	17.1087	17.3892								SGL_RS04680	18.6814	19.1469	18.4098	18.746
						SGL_RS07765	15.5313	18.3671	15.7936	16.564								SGL_RS04615	21.6255	21.0169	21.9591	21.5339
						SGL_RS07775	24.4688	24.2883	24.3506	24.3692								SGL_RS04610	20.0549	19.6242	19.9043	19.8611
						SGL_RS07785	20.7159	20.2628	19.4126	20.1304								SGL_RS04600	17.7849	18.2381	18.2419	18.0883
						SGL_RS07790	25.1761	25.1997	25.0711	25.149								SGL_RS04595	20.3494	20.3904	20.3851	20.375
						SGL_RS07795	21.4412	21.6091	21.7327	21.5943								SGL_RS04580	21.8917	21.6329	21.882	21.8022
						SGL_RS07800	24.3469	23.8985	23.6919	23.9791								SGL_RS04575	19.4328	19.3987	17.9346	18.922
						SGL_RS07805	23.8219	23.5943	23.86	23.7587								SGL_RS04505	18.6503	18.9645	19.037	18.8839
						SGL_RS07815	24.4383	24.608	24.681	24.5758								SGL_RS08570	21.9317	22.126	23.5448	22.5342
						SGL_RS07820	21.6246	21.5906	21.8933	21.7028								SGL_RS08545	22.0822	20.5448	20.8078	21.145
						SGL_RS07825	23.7009	23.4879	23.6655	23.6181								SGL_RS08520	16.7383	17.0782	18.6893	17.5019
						SGL_RS07840	22.9795	22.8043	23.5057	23.0965								SGL_RS08515	22.634	22.5157	22.5393	22.563
						SGL_RS07850	21.2238	21.129	21.2599	21.2042								SGL_RS08510	18.6266	18.7806	18.1331	18.5134
						SGL_RS07865	22.9935	22.5362	22.4372	22.6556								SGL_RS08500	23.4728	23.3573	23.3275	23.3859
						SGL_RS07870	19.8751	20.281	19.831	19.9957								SGL_RS06135	23.035	22.9124	23.2867	23.078
						SGL_RS07880	24.0942	24.0428	24.1987	24.1119								SGL_RS09225	19.1482	19.2317	19.4475	19.2758
						SGL_RS07890	18.7949	19.2798	19.5272	19.2006								SGL_RS09090	21.0526	21.1674	21.609	21.2763
						SGL_RS07895	20.0779	20.1868	20.165	20.1432								SGL_RS09590	24.284	24.1588	24.2525	24.2318
						SGL_RS07900	20.2827	20.0287	18.9269	19.7461								SGL_RS09430	23.9986	24.0671	23.924	23.9966
						SGL_RS07905	21.8749	20.6581	22.5631	21.6987								SGL_RS07820	21.1165	21.148	21.0461	21.1035
						SGL_RS07920	19.5559	20.0092	19.7654	19.7769								SGL_RS07790	24.896	24.8469	24.8967	24.8799
						SGL_RS07930	24.63	24.5629	24.5325	24.5751								SGL_RS07785	17.8819	17.3584	17.2411	17.4938
						SGL_RS07935	23.0685	23.4639	23.805	23.4458								SGL_RS07765	19.4292	17.0007	17.8526	18.0941
						SGL_RS07955	21.4691	21.5561	21.5748	21.5333								SGL_RS07760	17.0493	17.4715	16.4031	16.9746
						SGL_RS07965	22.1454	22.086	23.4854	22.5723								SGL_RS07755	23.5941	23.6877	23.6429	23.6415
						SGL_RS07970	21.5593	21.6002	21.6241	21.5946								SGL_RS07730	22.1349	21.8295	22.5165	22.1603
						SGL_RS07975	16.8391	16.2674	16.2804	16.4623								SGL_RS00150	20.1994	21.6868	21.6956	21.1939
						SGL_RS07990	25.2054	25.3372	25.1681	25.2369								SGL_RS00155	25.698	25.7934	25.8943	25.7952
						SGL_RS07995	24.6383	23.9157	16.4564	21.6701								SGL_RS00190	22.2937	22.0002	22.7726	22.3555
						SGL_RS08000	16.2646	19.6481	19.7825	18.5651								SGL_RS00215	19.1863	19.3819	19.2617	19.2766
						SGL_RS08005	23.6223	23.5636	23.8859	23.6906								SGL_RS00225	20.5061	19.4677	20.0213	19.9984
						SGL_RS08020	20.9096	21.1334	20.7107	20.9179								SGL_RS00270	20.9926	20.9932	20.9946	20.9935
						SGL_RS08025	23.1383	23.3972	23.144	23.2265								SGL_RS00275	21.3866	21.6508	21.6601	21.5658
						SGL_RS08030	26.2859	26.1723	26.2667	26.2416								SGL_RS00300	19.8683	20.2158	20.4229	20.169
						SGL_RS08035	23.7037	23.6119	23.7361	23.6839								SGL_RS00315	18.458	18.4556	18.6365	18.5167
						SGL_RS08045	23.335	23.4268	23.4623	23.408								SGL_RS00360	18.9866	18.8782	19.7902	19.2183
						SGL_RS08055	17.419	19.5606	17.5159	18.1652								SGL_RS00365	21.3975	21.3031	21.0729	21.2578
						SGL_RS08060	21.5159	21.8746	21.9123	21.7676								SGL_RS00440	17.4301	17.2724	17.0007	17.2344
						SGL_RS08075	29.1259	29.2734	29.2695	29.2229								SGL_RS00605	21.5129	20.6855	20.9062	21.0348
						SGL_RS08085	23.3098	22.9431	22.9187	23.0572								SGL_RS01450	22.9799	22.9609	22.6944	22.8784
						SGL_RS08090	19.9776	20.4376	20.3791	20.2648								SGL_RS01535	20.6554	20.8165	19.8271	20.433
						SGL_RS08095	25.7782	25.6415	25.6425	25.6874								SGL_RS01620	19.3165	19.0032	19.18	19.1666
						SGL_RS08105	22.428	22.4208	22.1885	22.3458								SGL_RS01645	19.5929	19.4013	19.974	19.6561
						SGL_RS08110	21.2037	21.21	21.0254	21.1464								SGL_RS01800	23.0529	23.1563	23.4047	23.2047
						SGL_RS08115	23.6497	23.6501	23.6518	23.6505								SGL_RS00640	18.1465	16.4942	18.4906	17.7104
						SGL_RS08120	25.4794	25.5103	25.3989	25.4629								SGL_RS00755	18.7984	18.8529	18.8482	18.8332
						SGL_RS08150	24.4184	24.8018	24.7957	24.672								SGL_RS00775	20.8802	17.3478	17.545	18.591
						SGL_RS08155	23.1181	23.0377	22.9817	23.0458								SGL_RS00780	18.9985	19.0877	19.139	19.075
						SGL_RS08175	22.7124	23.2887	23.0803	23.0272								SGL_RS00825	20.1512	20.2677	20.2384	20.2191
						SGL_RS08180	22.2631	22.124	22.5599	22.3157								SGL_RS00830	21.3253	21.0223	21.4538	21.2671
						SGL_RS08220	24.2075	24.7843	24.7083	24.5667								SGL_RS00920	20.4781	19.9501	20.7804	20.4029
						SGL_RS08230	21.8094	22.23	21.9024	21.9806								SGL_RS00990	18.3975	18.5104	20.2477	19.0518
						SGL_RS08235	21.7313	21.8003	21.6959	21.7425								SGL_RS00995	20.1865	18.0985	20.1105	19.4652
						SGL_RS08240	23.9775	23.7145	23.7083	23.8001								SGL_RS01025	21.6452	21.5704	21.1235	21.4464
						SGL_RS08250	21.5977	21.6539	21.6928	21.6481								SGL_RS01030	19.8646	19.6799	19.9245	19.823
						SGL_RS08255	21.0513	20.8029	20.5219	20.792								SGL_RS01035	20.6515	20.6304	20.5319	20.6046
						SGL_RS08260	19.6722	19.5983	19.7454	19.672								SGL_RS01045	23.0463	24.4347	24.905	24.1287
						SGL_RS08270	23.7002	23.981	23.6954	23.7922								SGL_RS01050	21.331	21.3229	21.268	21.3073
						SGL_RS08275	23.7454	23.578	23.6404	23.6546								SGL_RS01130	21.1285	20.7375	21.1493	21.0051
						SGL_RS08290	23.4072	23.5686	23.5885	23.5214								SGL_RS01145	19.6652	19.8399	19.9643	19.8232
						SGL_RS08305	16.1849	16.4403	16.1106	16.2453								SGL_RS01155	15.8731	15.9813	16.364	16.0728
						SGL_RS08310	19.0599	19.7037	19.2628	19.3422								SGL_RS01160	20.31	20.2784	20.7663	20.4516
						SGL_RS08315	24.6406	24.5751	24.6051	24.6069								SGL_RS01185	19.1874	19.6798	18.9231	19.2634
						SGL_RS08320	24.3562	24.146	24.3854	24.2959								SGL_RS01125	21.5232	21.9753	22.0793	21.8593
						SGL_RS08350	24.0753	24.4801	24.6597	24.405								SGL_RS13365	24.6294	24.5386	24.6234	24.5971
						SGL_RS08390	17.4136	17.0026	17.4154	17.2772								SGL_RS13400	24.6124	24.487	24.4722	24.5238
						SGL_RS08410	23.9362	24.041	23.7289	23.902								SGL_RS13405	19.4514	20.3897	19.5547	19.7986
						SGL_RS08415	21.9698	22.1688	22.2666	22.1351								SGL_RS13420	19.6421	19.6136	19.6559	19.6372
						SGL_RS08420	21.4006	21.5583	21.8041	21.5876								SGL_RS13430	24.4616	24.695	24.7895	24.6487
						SGL_RS08440	22.2474	22.5547	22.4032	22.4018								SGL_RS13445	22.5599	22.5776	22.7026	22.6134
						SGL_RS08445	20.3184	20.6156	20.5697	20.5012								SGL_RS13455	24.7012	25.2515	24.8876	24.9467
						SGL_RS08455	23.9257	23.8717	23.5193	23.7722								SGL_RS13460	21.9008	21.7915	21.8192	21.8372
						SGL_RS08470	18.8658	19.3023	17.9834	18.7172								SGL_RS13465	24.5176	24.319	24.2722	24.3696
						SGL_RS08475	21.6371	21.3371	20.8893	21.2878								SGL_RS13500	17.8604	17.6555	17.682	17.7326
						SGL_RS08480	21.4451	21.5118	21.6989	21.552								SGL_RS13505	21.2009	21.1315	21.0037	21.1121
						SGL_RS08485	21.8577	22.3564	22.3623	22.1921								SGL_RS16505	24.0898	24.1558	24.0378	24.0945
						SGL_RS08495	24.0062	24.2219	24.2409	24.1563								SGL_RS16515	24.1298	24.0096	24.5207	24.2201
						SGL_RS08500	23.7789	23.8388	23.5784	23.732								SGL_RS16555	25.7113	25.9139	25.8349	25.82
						SGL_RS08510	18.072	18.6868	18.7391	18.4993								SGL_RS13805	24.4448	24.477	24.5475	24.4898
						SGL_RS08515	23.4212	23.4753	23.3501	23.4155								SGL_RS13815	23.7076	22.8783	22.7773	23.1211
						SGL_RS08520	15.8371	16.3248	16.8977	16.3532								SGL_RS13835	22.0317	21.8252	21.9389	21.9319
						SGL_RS08530	25.7143	25.7055	25.7268	25.7155								SGL_RS13880	19.743	20.4581	21.3975	20.5329
						SGL_RS08535	22.4901	22.184	22.0824	22.2522								SGL_RS13885	21.744	21.8579	22.2297	21.9439
						SGL_RS08540	20.821	20.8356	21.2418	20.9661								SGL_RS13910	23.5766	23.4641	23.5535	23.5314
						SGL_RS08545	20.6471	20.6631	20.9279	20.746								SGL_RS13925	19.3159	18.1434	19.022	18.8271
						SGL_RS08570	22.3891	22.7009	22.4118	22.5006								SGL_RS13955	19.9557	20.1398	19.8533	19.9829
						SGL_RS08590	29.7486	29.3869	29.3478	29.4944								SGL_RS13960	23.5077	23.5423	23.6164	23.5555
						SGL_RS08595	21.0928	21.2155	21.2495	21.1859								SGL_RS13965	21.0512	20.9356	21.0346	21.0071
						SGL_RS08600	26.762	26.5771	26.7498	26.6963								SGL_RS13975	24.7265	24.744	24.4811	24.6505
						SGL_RS08610	22.5945	22.6626	22.2788	22.512								SGL_RS13985	19.1206	18.8206	19.8242	19.2551
						SGL_RS08615	26.2231	26.1821	26.212	26.2057								SGL_RS13995	22.3008	22.749	22.3937	22.4812
						SGL_RS08620	24.4003	24.6275	24.422	24.4832								SGL_RS15235	21.1709	21.202	21.1841	21.1856
						SGL_RS08625	25.2536	25.2274	25.2968	25.2593								SGL_RS15240	23.1484	23.1531	23.3044	23.202
						SGL_RS08635	21.0566	21.4212	21.4375	21.3051								SGL_RS15250	22.1508	22.1388	22.4542	22.2479
						SGL_RS08640	24.7826	24.7507	25.0251	24.8528								SGL_RS15255	22.3934	22.2559	22.3872	22.3455
						SGL_RS08650	22.1926	22.0535	22.6388	22.295								SGL_RS15260	22.3341	21.9303	22.056	22.1068
						SGL_RS08655	26.8565	26.7792	26.8051	26.8136								SGL_RS15265	18.295	21.3708	22.4906	20.7188
						SGL_RS08675	23.703	23.9687	23.8833	23.8517								SGL_RS15295	22.6788	22.451	22.5351	22.555
						SGL_RS08680	23.7309	23.5025	23.7142	23.6492								SGL_RS15305	23.4596	23.7594	23.7663	23.6618
						SGL_RS08695	23.3067	23.3393	23.2433	23.2964								SGL_RS15310	23.2162	23.4515	23.3747	23.3475
						SGL_RS08700	25.1504	25.5234	25.6906	25.4548								SGL_RS15330	20.4411	20.3165	20.5005	20.4194
						SGL_RS08705	24.386	24.4595	24.833	24.5595								SGL_RS15340	20.0203	20.1104	20.0595	20.0634
						SGL_RS08710	23.2816	23.2498	24.0614	23.531								SGL_RS15345	20.8841	20.9165	20.8714	20.8907
						SGL_RS08735	22.6032	22.8264	22.6496	22.693								SGL_RS15350	20.6982	20.9926	21.2005	20.9638
						SGL_RS08745	21.7604	21.7242	21.1667	21.5504								SGL_RS15360	21.9817	21.8659	18.9367	20.9281
						SGL_RS08750	18.7019	18.9206	19.4481	19.0235								SGL_RS15370	19.237	19.8598	19.9342	19.677
						SGL_RS08765	25.5915	25.6378	25.6469	25.6254								SGL_RS15725	22.7571	22.2212	22.4275	22.4686
						SGL_RS08770	24.2151	24.0823	24.0867	24.128								SGL_RS15730	23.0903	23.2124	23.1395	23.1474
						SGL_RS08775	25.9652	26.0442	25.9241	25.9778								SGL_RS15760	18.4756	18.4364	18.4887	18.4669
						SGL_RS08780	19.7065	19.8275	19.7658	19.7666								SGL_RS15765	16.632	16.5522	17.8139	16.9994
						SGL_RS08785	27.0153	26.9253	26.8893	26.9433								SGL_RS15785	22.6893	22.567	22.6449	22.6337
						SGL_RS08795	20.6761	21.1421	20.8695	20.8959								SGL_RS15790	20.8987	20.8456	21.1213	20.9552
						SGL_RS08800	21.6743	21.3783	21.0273	21.36								SGL_RS15795	19.892	20.5351	20.5253	20.3175
						SGL_RS08820	25.2525	21.3737	23.7432	23.4565								SGL_RS15800	19.6213	19.9427	19.2575	19.6072
						SGL_RS08830	22.7658	22.6013	22.5218	22.6296								SGL_RS15805	20.7061	20.9758	20.5759	20.7526
						SGL_RS08835	18.9002	18.5977	19.3362	18.9447								SGL_RS15810	20.3037	19.8495	17.8472	19.3334
						SGL_RS08845	24.5052	24.3522	24.1109	24.3228								SGL_RS15835	19.6015	19.898	20.2574	19.919
						SGL_RS08850	21.9871	21.9255	21.8704	21.9277								SGL_RS19915	24.5502	24.2935	24.5829	24.4755
						SGL_RS08855	17.3658	17.7828	17.7069	17.6185								SGL_RS12190	22.3675	22.4653	22.3432	22.392
						SGL_RS08870	22.9582	22.9735	22.9702	22.9673								SGL_RS12225	25.324	25.1362	25.2677	25.2426
						SGL_RS08890	19.5777	18.2089	18.5602	18.7823								SGL_RS12690	22.8799	22.8845	23.1621	22.9755
						SGL_RS08895	21.836	21.4499	21.2021	21.496								SGL_RS12695	19.5828	21.4878	23.3524	21.4743
						SGL_RS08900	21.1374	21.5601	21.6564	21.4513								SGL_RS12700	22.8716	22.7428	22.9655	22.86
						SGL_RS08905	22.9512	23.0698	23.1416	23.0542								SGL_RS12835	19.6472	19.7128	19.7518	19.7039
						SGL_RS08915	18.5964	18.0892	17.5181	18.0679								SGL_RS12840	25.2999	25.0179	25.2827	25.2002
						SGL_RS08920	26.2068	26.2514	26.317	26.2584								SGL_RS14565	21.1026	21.1228	21.1485	21.1246
						SGL_RS08925	18.3651	18.6112	18.6172	18.5311								SGL_RS14570	24.4525	24.2134	24.9123	24.5261
						SGL_RS08945	21.5331	21.7649	21.8757	21.7246								SGL_RS14575	23.3496	23.3935	23.1189	23.2873
						SGL_RS08950	19.4959	20.4102	19.402	19.7694								SGL_RS14580	27.076	27.0593	27.0987	27.078
						SGL_RS08960	25.8373	25.7824	25.9008	25.8402								SGL_RS14595	18.7525	19.2375	19.1142	19.0347
						SGL_RS08965	25.6067	25.7884	25.7715	25.7222								SGL_RS14620	21.6564	21.8361	21.5657	21.6861
						SGL_RS08970	21.7689	21.746	21.8824	21.7991								SGL_RS14670	22.3539	22.2816	22.3516	22.329
						SGL_RS08975	24.7478	24.7808	24.5669	24.6985								SGL_RS14675	22.3232	22.227	22.3411	22.2971
						SGL_RS08980	24.4547	24.4514	24.2724	24.3929								SGL_RS14685	26.6624	26.4541	26.7025	26.6063
						SGL_RS09020	16.8771	16.8212	16.7389	16.8124								SGL_RS14690	18.101	18.2341	18.2476	18.1942
						SGL_RS09035	19.8069	18.5634	18.1948	18.855								SGL_RS14710	24.9034	24.9002	24.6013	24.8016
						SGL_RS09045	20.9611	20.7212	20.8684	20.8502								SGL_RS13520	23.5735	23.3968	23.5092	23.4932
						SGL_RS09050	22.953	23.1715	22.9732	23.0326								SGL_RS13525	26.6649	26.8628	26.8539	26.7939
						SGL_RS09055	24.5296	24.5223	24.5487	24.5335								SGL_RS13565	24.684	24.7033	24.8066	24.7313
						SGL_RS09060	20.5661	20.9614	22.1152	21.2142								SGL_RS13585	19.8449	20.7383	20.3191	20.3008
						SGL_RS09070	22.46	22.87	22.392	22.574								SGL_RS13640	21.6339	21.3664	21.635	21.5451
						SGL_RS09085	21.0519	21.2233	21.1511	21.1421								SGL_RS02485	20.315	20.3482	20.833	20.4987
						SGL_RS09090	22.2306	22.3052	22.3437	22.2932								SGL_RS02490	21.1901	21.0945	21.1293	21.138
						SGL_RS09100	23.4133	23.2963	23.4846	23.3981								SGL_RS02495	18.2146	17.7291	18.2369	18.0602
						SGL_RS09110	23.7637	24.057	23.6028	23.8078								SGL_RS02505	20.0484	19.9196	20.0149	19.9943
						SGL_RS09185	21.8271	22.1221	22.077	22.0087								SGL_RS02520	21.9385	21.8723	21.8484	21.8864
						SGL_RS09195	20.0928	20.2412	20.6445	20.3262								SGL_RS02525	18.6476	17.9502	18.8918	18.4965
						SGL_RS09200	22.3932	22.6066	22.448	22.4826								SGL_RS02545	17.5512	21.1539	17.968	18.891
						SGL_RS09205	20.62	21.6114	20.9381	21.0565								SGL_RS02620	19.9428	19.6659	18.9683	19.5257
						SGL_RS09210	23.2312	23.1992	23.3177	23.2493								SGL_RS02655	17.9548	18.2315	19.1822	18.4561
						SGL_RS09225	19.7159	19.8461	21.4809	20.3477								SGL_RS08905	23.3557	23.4498	23.7473	23.5176
						SGL_RS09230	21.5836	21.0708	21.0959	21.2501								SGL_RS08920	25.0311	24.8125	25.0282	24.9573
						SGL_RS09235	24.087	24.2359	24.1706	24.1645								SGL_RS08925	17.7712	17.705	17.914	17.7967
						SGL_RS09255	20.1042	20.2117	20.6637	20.3265								SGL_RS08970	21.7517	21.6312	22.0452	21.8094
						SGL_RS09270	23.7825	23.7858	23.7545	23.7743								SGL_RS11840	23.6244	23.4282	23.6755	23.576
						SGL_RS09275	24.6238	24.5117	24.1862	24.4406								SGL_RS11920	18.0686	18.9426	18.8832	18.6315
						SGL_RS09280	21.7966	21.7411	21.6913	21.743								SGL_RS11925	25.8052	25.7796	25.6823	25.7557
						SGL_RS09285	23.822	23.6765	24.0791	23.8592								SGL_RS11930	19.0223	19.1025	18.5033	18.876
						SGL_RS09290	23.4173	23.679	22.9982	23.3648								SGL_RS11945	14.3088	21.1032	16.3706	17.2608
						SGL_RS09295	25.2498	25.1364	25.3487	25.245								SGL_RS15875	21.3351	21.7913	21.7006	21.609
						SGL_RS09305	21.5627	20.4781	20.3379	20.7929								SGL_RS15900	21.3562	21.3206	21.5176	21.3981
						SGL_RS09310	20.8273	20.9428	21.0898	20.9533								SGL_RS15935	20.7757	18.1786	20.7448	19.8997
						SGL_RS09320	23.1775	23.284	23.0973	23.1863								SGL_RS15965	24.0118	23.7535	23.2364	23.6672
						SGL_RS09325	23.2354	22.8202	23.3047	23.1201								SGL_RS15980	22.9938	22.7038	22.4408	22.7128
						SGL_RS09330	24.9511	24.8283	24.6627	24.814								SGL_RS15995	20.1032	20.6425	20.7215	20.4891
						SGL_RS09345	21.8661	21.8386	21.7415	21.8154								SGL_RS16005	20.0463	19.9911	19.9462	19.9945
						SGL_RS09350	25.0107	25.1934	24.81	25.0047								SGL_RS12535	20.2564	20.3512	20.4937	20.3671
						SGL_RS09365	18.4632	17.4167	17.8578	17.9126								SGL_RS12545	21.3791	21.5095	21.2122	21.3669
						SGL_RS09370	25.3552	25.4986	25.5666	25.4735								SGL_RS12555	19.6689	19.283	18.7771	19.243
						SGL_RS09375	24.6263	24.8252	24.7851	24.7455								SGL_RS19930	23.0408	23.2033	23.2045	23.1496
						SGL_RS09390	24.0573	24.0499	23.871	23.9928								SGL_RS12595	19.995	19.8605	20.266	20.0405
						SGL_RS09400	24.3307	24.1845	24.404	24.3064								SGL_RS12625	18.7228	19.4726	19.859	19.3514
						SGL_RS09430	25.0412	25.1465	25.1442	25.1107								SGL_RS12630	24.0043	24.0588	24.1169	24.06
						SGL_RS09445	17.5746	17.3997	17.8928	17.6224								SGL_RS12675	21.4042	21.3622	21.1586	21.3084
						SGL_RS09530	19.4569	18.6797	19.0589	19.0652								SGL_RS13190	25.2265	21.4667	16.7744	21.1559
						SGL_RS09535	17.989	18.0828	17.9109	17.9942								SGL_RS13205	27.1044	26.7755	27.0352	26.9717
						SGL_RS09550	24.7386	24.361	24.5869	24.5622								SGL_RS13215	18.8689	18.4591	18.3721	18.5667
						SGL_RS09555	25.4608	25.591	25.6467	25.5662								SGL_RS13250	22.5851	22.2436	22.2925	22.3737
						SGL_RS09565	22.8101	23.1242	22.8581	22.9308								SGL_RS13265	22.15	22.328	21.6335	22.0372
						SGL_RS09580	17.4995	19.0008	17.3819	17.9607								SGL_RS13290	18.648	19.2672	18.7987	18.9046
						SGL_RS09590	24.9356	24.9744	25.0306	24.9802								SGL_RS13315	23.0915	22.644	22.6127	22.7827
						SGL_RS09600	22.3417	22.5023	22.4253	22.4231								SGL_RS13320	21.7422	22.7061	23.1853	22.5445
						SGL_RS09605	23.2573	23.2706	23.0089	23.1789								SGL_RS13330	24.4634	24.5856	24.5096	24.5195
						SGL_RS09630	23.1839	22.9666	22.9115	23.0207								SGL_RS12865	20.6333	20.503	20.419	20.5184
						SGL_RS09635	24.2328	24.2843	24.2555	24.2575								SGL_RS12870	20.9535	21.524	21.1705	21.216
						SGL_RS09640	23.13	23.1342	23.2901	23.1848								SGL_RS12895	23.0537	23.0297	23.1702	23.0845
						SGL_RS09645	19.3356	19.3734	18.999	19.236								SGL_RS12900	26.2529	26.2286	26.0541	26.1786
						SGL_RS09660	20.6415	20.8047	20.5565	20.6676								SGL_RS12920	16.0928	16.3155	16.1006	16.1697
						SGL_RS09670	20.2149	20.7873	19.6277	20.21								SGL_RS12940	19.6644	21.9502	21.2734	20.9627
						SGL_RS09680	20.5575	20.4701	20.4688	20.4988								SGL_RS12945	20.8591	20.7588	20.4667	20.6949
						SGL_RS09685	17.2047	17.217	16.7721	17.0646								SGL_RS12950	24.4873	24.5652	24.4788	24.5104
						SGL_RS09690	20.7304	20.7656	21.0186	20.8382								SGL_RS12955	21.9242	21.8929	21.9156	21.9109
						SGL_RS09695	21.4383	21.2474	21.5722	21.4193								SGL_RS12970	19.5723	19.3367	19.1644	19.3578
						SGL_RS09700	20.416	20.3241	20.2081	20.3161								SGL_RS12975	23.6445	23.4281	23.5365	23.5364
						SGL_RS09710	25.3074	25.102	25.1782	25.1959								SGL_RS13000	18.5605	18.8751	18.6476	18.6944
						SGL_RS09715	23.2922	23.3751	23.4507	23.3727								SGL_RS13005	22.6688	22.4843	22.4064	22.5198
						SGL_RS09725	23.7646	23.7395	23.8202	23.7748								SGL_RS13010	19.3842	19.9578	16.075	18.4723
						SGL_RS09740	17.372	19.4982	19.5021	18.7908								SGL_RS11980	28.2832	28.2817	28.2501	28.2717
						SGL_RS09745	21.2711	21.1011	21.2617	21.2113								SGL_RS12010	22.3529	22.7274	22.2506	22.4436
						SGL_RS09750	18.7638	19.0928	19.4922	19.1163								SGL_RS12015	23.6534	22.6769	23.829	23.3864
						SGL_RS09755	24.8177	24.8239	24.8396	24.8271								SGL_RS12020	24.5466	24.5486	24.4774	24.5242
						SGL_RS09760	20.1886	20.3495	20.4996	20.3459								SGL_RS12025	21.6702	18.6649	22.1531	20.8294
						SGL_RS09775	24.8655	24.8995	24.8444	24.8698								SGL_RS12040	20.1806	20.3938	20.2455	20.2733
						SGL_RS09780	25.6731	25.4915	25.3909	25.5185								SGL_RS12080	21.6407	21.5792	21.7467	21.6555
						SGL_RS09785	23.911	23.9916	23.863	23.9219								SGL_RS12085	15.2818	15.0383	16.5091	15.6097
						SGL_RS09795	23.159	22.1309	23.1682	22.8194								SGL_RS14400	20.9896	21.028	20.844	20.9539
						SGL_RS09800	22.154	22.0941	22.3724	22.2068								SGL_RS14405	21.5258	21.6396	21.6198	21.595
						SGL_RS09805	21.3079	21.2749	21.8497	21.4775								SGL_RS14415	24.8173	24.944	24.8478	24.8697
						SGL_RS09815	19.869	19.4006	19.5095	19.5931								SGL_RS14420	18.2896	18.0335	18.0121	18.1117
						SGL_RS09820	19.759	19.473	20.3185	19.8502								SGL_RS14545	24.0586	24.1651	24.37	24.1979
						SGL_RS09825	25.3843	25.0284	25.1324	25.1817								SGL_RS14550	21.9194	22.4497	22.1597	22.1762
						SGL_RS09835	16.7923	16.412	16.9899	16.7314								SGL_RS13695	17.9676	18.1943	18.1978	18.1199
						SGL_RS09845	25.0044	25.6662	25.5123	25.3943								SGL_RS13730	26.8894	26.6991	27.0935	26.894
						SGL_RS09850	24.885	24.9394	24.8789	24.9011								SGL_RS13735	24.8946	24.5782	24.6775	24.7168
						SGL_RS09855	17.0462	16.8912	18.0456	17.3277								SGL_RS13740	19.6259	19.4862	19.7503	19.6208
						SGL_RS09860	14.4404	14.2353	14.6667	14.4475								SGL_RS13770	22.0936	21.3681	21.8038	21.7552
						SGL_RS09865	22.7024	23.0985	23.408	23.0696								SGL_RS13780	22.7879	22.6399	22.5144	22.6474
						SGL_RS09875	18.3722	17.7048	18.0451	18.0407								SGL_RS13800	22.1507	22.5623	22.2035	22.3055
						SGL_RS09890	19.7322	20.1339	20.2009	20.0223								SGL_RS11740	24.4555	24.2907	24.3911	24.3791
						SGL_RS09895	18.0048	18.3059	18.7794	18.3634								SGL_RS11755	23.1699	23.4058	23.1765	23.2507
						SGL_RS09920	20.6465	20.7528	20.8408	20.7467								SGL_RS11785	19.9297	20.2412	20.3697	20.1802
						SGL_RS09930	20.7407	20.8042	20.5536	20.6995								SGL_RS11805	17.7758	17.7566	16.4307	17.321
						SGL_RS09935	18.9099	18.2767	18.031	18.4059								SGL_RS11815	17.3432	17.1066	19.0787	17.8429
						SGL_RS09945	27.2743	26.9296	25.3726	26.5255								SGL_RS18000	27.4759	27.2564	27.5663	27.4328
						SGL_RS09960	25.1352	25.1446	25.0381	25.106								SGL_RS18020	26.2725	26.2851	26.1533	26.2369
						SGL_RS09965	23.1425	23.1795	22.5889	22.9703								SGL_RS18035	24.5214	24.629	24.4757	24.542
						SGL_RS09980	23.9537	23.8666	23.7828	23.8677								SGL_RS18040	23.519	23.5173	23.5932	23.5432
						SGL_RS09985	16.0318	15.7712	15.8795	15.8942								SGL_RS18050	15.3718	18.8151	18.0737	17.4202
						SGL_RS09990	24.6107	24.7404	24.89	24.747								SGL_RS14000	22.0276	21.8021	22.002	21.9439
						SGL_RS10020	22.7682	22.7379	22.9373	22.8145								SGL_RS14005	19.8191	19.5947	19.9873	19.8004
						SGL_RS10035	22.6966	23.0199	22.8586	22.8584								SGL_RS14010	26.7453	26.8114	26.728	26.7616
						SGL_RS10040	17.7569	17.8579	16.0542	17.223								SGL_RS14035	19.6697	19.5535	19.5947	19.606
						SGL_RS10045	22.5286	22.6456	22.6053	22.5932								SGL_RS14055	21.7395	21.5977	21.7429	21.6934
						SGL_RS10060	20.1895	20.1125	20.2639	20.1886								SGL_RS14060	18.4264	18.4438	18.5135	18.4612
						SGL_RS10065	25.0405	25.1679	25.1434	25.1172								SGL_RS14065	20.9689	20.8718	20.7362	20.859
						SGL_RS10075	20.6027	20.5583	20.4883	20.5497								SGL_RS14070	22.1012	21.7346	22.0251	21.9536
						SGL_RS10080	23.6227	23.91	23.7062	23.7463								SGL_RS14075	21.9924	22.1085	22.0343	22.0451
						SGL_RS10105	24.4708	24.4943	24.5084	24.4912								SGL_RS14080	23.9115	23.7834	23.7591	23.818
						SGL_RS10115	22.4509	21.8247	22.3317	22.2024								SGL_RS14090	18.769	18.8056	18.7241	18.7662
						SGL_RS10125	26.8684	26.8555	26.781	26.835								SGL_RS19040	17.7759	17.5928	18.3306	17.8998
						SGL_RS10135	21.756	21.5075	21.5312	21.5982								SGL_RS14110	19.5917	19.3588	19.5168	19.4891
						SGL_RS10140	23.5465	23.4281	23.551	23.5086								SGL_RS15425	21.9996	22.3239	22.0406	22.1214
						SGL_RS10155	21.037	21.1698	21.317	21.1746								SGL_RS15440	25.8813	25.9429	25.9135	25.9126
						SGL_RS10160	22.7001	22.5883	22.7736	22.6873								SGL_RS15495	23.3886	23.4768	23.7006	23.522
						SGL_RS10185	20.4345	20.4613	20.8867	20.5941								SGL_RS15500	18.8014	18.7973	18.1761	18.5916
						SGL_RS10190	17.6991	17.4309	17.6831	17.6044								SGL_RS15505	21.025	21.2347	21.2575	21.1724
						SGL_RS10205	17.3496	17.8217	18.3141	17.8284								SGL_RS19060	20.9634	21.19	21.2553	21.1362
						SGL_RS10210	16.2435	16.0405	16.0893	16.1244								SGL_RS15530	24.5167	24.3948	24.4625	24.458
						SGL_RS10225	22.4628	22.5589	22.809	22.6102								SGL_RS16610	23.0827	23.5891	23.0562	23.2427
						SGL_RS10235	19.1309	18.8985	19.1282	19.0525								SGL_RS16615	21.7288	21.2589	20.8463	21.278
						SGL_RS10240	22.0333	22.2732	21.9445	22.0837								SGL_RS16620	23.0888	21.8047	21.757	22.2168
						SGL_RS10250	23.1246	23.0247	23.0559	23.0684								SGL_RS16625	25.0659	25.0887	25.2088	25.1211
						SGL_RS10255	22.5002	22.4985	22.3571	22.4519								SGL_RS16640	18.547	20.7372	18.4147	19.2329
						SGL_RS10260	20.5042	20.6244	20.6205	20.583								SGL_RS16650	24.3757	24.5354	25.8391	24.9167
						SGL_RS10265	24.9944	24.4117	25.1321	24.8461								SGL_RS16660	17.2609	17.5983	16.4534	17.1042
						SGL_RS10275	19.263	18.8262	18.8613	18.9835								SGL_RS16665	24.8959	24.6467	24.9663	24.8363
						SGL_RS10280	24.6856	24.8111	24.7145	24.7371								SGL_RS16670	22.0031	21.6189	21.8472	21.823
						SGL_RS10285	22.757	23.5414	23.5745	23.2909								SGL_RS16675	26.0055	26.1631	26.1094	26.0927
						SGL_RS10305	23.1976	23.3192	23.5309	23.3492								SGL_RS16690	22.5287	22.3897	22.678	22.5321
						SGL_RS10310	23.6886	23.6652	23.5334	23.6291								SGL_RS16765	18.7615	18.7076	18.7347	18.7346
						SGL_RS10315	19.3221	19.1549	19.0639	19.1803								SGL_RS16890	21.6917	21.7591	21.6988	21.7165
						SGL_RS10320	23.8486	23.7495	23.6982	23.7654								SGL_RS16940	23.0856	23.2144	22.7956	23.0319
						SGL_RS10325	21.8136	21.8975	21.8703	21.8605								SGL_RS16960	22.2782	22.2458	22.1195	22.2145
						SGL_RS10330	24.4331	24.4087	24.1563	24.3327								SGL_RS16980	24.6215	24.5535	24.7291	24.6347
						SGL_RS10340	23.5246	23.6363	23.6562	23.6057								SGL_RS14915	23.9699	23.925	23.8441	23.913
						SGL_RS10345	19.779	19.7085	19.7623	19.7499								SGL_RS14965	20.9695	20.5461	20.6558	20.7238
						SGL_RS10350	21.6805	21.4954	21.2166	21.4642								SGL_RS15020	19.7256	19.5677	19.7156	19.6696
						SGL_RS10355	20.4875	20.9501	16.7401	19.3926								SGL_RS15025	21.9287	22.1245	22.0732	22.0421
						SGL_RS10360	24.9837	24.943	25.4402	25.1223								SGL_RS15045	23.892	24.4244	23.8752	24.0639
						SGL_RS10370	16.2265	21.1909	15.8762	17.7645								SGL_RS15070	20.9192	20.5153	20.8054	20.7466
						SGL_RS10375	18.7082	18.0444	16.3914	17.7147								SGL_RS18195	26.3745	26.4429	26.3606	26.3927
						SGL_RS10395	27.6896	27.6422	27.7971	27.7096								SGL_RS18200	20.1105	20.5811	20.0594	20.2503
						SGL_RS10400	19.8772	20.5598	21.2817	20.5729								SGL_RS18230	19.7141	19.6731	19.4278	19.605
						SGL_RS10405	22.9383	23.2278	22.9014	23.0225								SGL_RS18250	19.9308	20.4494	20.2383	20.2062
						SGL_RS10415	17.9978	18.4695	20.2623	18.9099								SGL_RS18270	19.896	19.8416	20.1231	19.9536
						SGL_RS10420	19.6829	19.7551	19.7462	19.728								SGL_RS18285	19.8344	16.9445	19.3175	18.6988
						SGL_RS10430	26.4669	26.3445	26.3231	26.3782								SGL_RS18295	20.9294	20.454	20.2702	20.5512
						SGL_RS10435	17.6899	17.9809	17.8203	17.8304								SGL_RS18300	25.4269	25.3932	25.452	25.424
						SGL_RS10440	26.3951	26.3662	26.1178	26.2931								SGL_RS18315	22.3341	22.2157	22.3794	22.3097
						SGL_RS10445	23.3953	23.284	23.3805	23.3533								SGL_RS18320	23.05	23.0994	23.4974	23.2156
						SGL_RS10450	25.7664	25.7855	25.6966	25.7495								SGL_RS18325	23.6026	23.6219	23.894	23.7062
						SGL_RS10455	21.6935	22.1664	21.4386	21.7662								SGL_RS18345	21.1262	21.1636	21.0414	21.1104
						SGL_RS10465	23.4271	23.451	23.1467	23.3416								SGL_RS18365	25.3553	25.1534	25.3045	25.271
						SGL_RS10480	21.0684	20.8003	19.1557	20.3415								SGL_RS18370	16.951	20.3988	20.1068	19.1522
						SGL_RS10490	20.3372	20.8637	21.0277	20.7428								SGL_RS18375	22.8365	21.49	22.1643	22.1636
						SGL_RS10495	21.9339	22.0971	22.4698	22.1669								SGL_RS18380	21.4925	21.8875	21.4468	21.609
						SGL_RS10505	24.125	24.1895	24.2928	24.2024								SGL_RS01875	21.1949	21.2983	21.4608	21.318
						SGL_RS10515	21.8667	21.4979	21.5968	21.6538								SGL_RS01880	17.2801	16.5141	16.8293	16.8745
						SGL_RS10520	22.741	22.8983	22.7691	22.8028								SGL_RS01885	24.8342	24.7508	24.0453	24.5434
						SGL_RS10550	23.8444	24.0683	23.9926	23.9684								SGL_RS15595	22.8447	21.2621	21.2948	21.8005
						SGL_RS10555	22.9735	23.1996	23.0787	23.0839								SGL_RS15610	20.407	20.4082	20.3912	20.4021
						SGL_RS10565	20.2029	19.1142	18.8672	19.3948								SGL_RS15620	16.3208	15.78	17.3275	16.4761
						SGL_RS10570	20.9712	20.6289	20.6567	20.7522								SGL_RS15625	21.6389	21.4174	21.5686	21.5416
						SGL_RS10580	19.8053	20.4569	19.594	19.952								SGL_RS15665	22.0057	21.9611	22.2982	22.0884
						SGL_RS10605	25.4003	25.2658	25.2949	25.3203								SGL_RS15670	28.3117	28.0271	27.6658	28.0015
						SGL_RS10610	25.1616	24.9697	24.782	24.9711								SGL_RS15680	23.0871	23.435	23.2625	23.2615
						SGL_RS10615	23.3723	22.7059	22.2949	22.791								SGL_RS14220	25.9115	26.1447	25.9849	26.0137
						SGL_RS10620	20.7113	21.1544	20.9905	20.9521								SGL_RS19980	24.3506	24.3093	24.577	24.4123
						SGL_RS10630	23.3961	23.1533	23.4242	23.3245								SGL_RS14265	18.4349	21.0735	18.0181	19.1755
						SGL_RS10645	25.6558	25.762	25.8293	25.749								SGL_RS14270	22.9378	22.5145	22.8292	22.7605
						SGL_RS10650	22.8736	23.0881	24.1239	23.3619								SGL_RS14285	23.2531	23.2585	23.0735	23.195
						SGL_RS10660	19.0512	19.3505	19.177	19.1929								SGL_RS14290	25.0133	24.9993	25.0605	25.0243
						SGL_RS10665	25.5574	24.9251	24.8975	25.1267								SGL_RS14300	17.8245	17.3799	17.7336	17.646
						SGL_RS10670	20.3094	19.8808	19.9099	20.0334								SGL_RS14345	23.3195	23.5431	23.8242	23.5622
						SGL_RS10680	24.6848	24.7463	24.7016	24.7109								SGL_RS14365	22.6799	22.6555	22.6752	22.6702
						SGL_RS10685	23.9465	23.8345	23.9446	23.9086								SGL_RS14370	24.2944	24.4681	24.3138	24.3588
						SGL_RS10690	17.6498	17.4195	17.3453	17.4715								SGL_RS17220	23.0888	22.9662	22.8591	22.9714
						SGL_RS10705	21.5387	21.5192	21.5434	21.5338								SGL_RS17225	23.6501	23.8224	23.7248	23.7325
						SGL_RS10710	20.0223	20.8338	20.1363	20.3308								SGL_RS17280	18.0038	17.5622	17.3757	17.6473
						SGL_RS10720	25.7699	25.6827	25.6559	25.7029								SGL_RS17305	23.101	23.1429	22.925	23.0563
						SGL_RS10765	19.4938	19.9603	19.3644	19.6062								SGL_RS17355	20.9555	21.0302	20.7674	20.9177
						SGL_RS10775	20.8405	20.1529	20.9943	20.6626								SGL_RS17365	21.7421	21.7366	21.6924	21.7237
						SGL_RS10795	25.3258	25.4871	25.5524	25.4551								SGL_RS03820	25.3837	25.3197	25.3962	25.3665
						SGL_RS10800	24.862	24.7666	24.9332	24.8539								SGL_RS03840	25.1302	24.9177	25.0977	25.0485
						SGL_RS10805	25.9402	25.8861	25.6535	25.8266								SGL_RS03845	23.3002	24.1108	23.1211	23.5107
						SGL_RS10810	20.9054	20.9966	20.9597	20.9539								SGL_RS03870	22.2457	22.2558	22.1178	22.2064
						SGL_RS10820	20.1338	20.5513	21.1888	20.6246								SGL_RS03940	22.6486	25.0959	26.1202	24.6216
						SGL_RS10830	22.919	23.3931	22.7782	23.0301								SGL_RS03950	21.6747	21.6366	21.5877	21.633
						SGL_RS10835	14.8055	15.2303	15.5873	15.2077								SGL_RS03965	22.4933	22.328	22.7385	22.5199
						SGL_RS10840	17.1132	17.2066	16.8252	17.0483								SGL_RS16205	25.6578	25.6786	25.6099	25.6488
						SGL_RS10850	24.3891	24.2926	24.3951	24.3589								SGL_RS16210	21.6135	21.3906	21.6231	21.5424
						SGL_RS10865	25.2876	25.1398	25.247	25.2248								SGL_RS16215	18.2934	16.4497	18.4653	17.7361
						SGL_RS10870	22.1098	22.2845	22.3347	22.243								SGL_RS16290	22.0513	21.8406	21.9987	21.9635
						SGL_RS10875	24.2255	24.5643	24.6665	24.4854								SGL_RS16295	24.0652	24.0969	24.155	24.1057
						SGL_RS10880	17.4144	17.1574	17.4054	17.3257								SGL_RS16325	19.6899	19.2869	19.2139	19.3969
						SGL_RS10885	20.335	20.3354	20.6571	20.4425								SGL_RS16330	23.0224	23.1982	22.88	23.0335
						SGL_RS10890	26.6202	26.9313	27.0541	26.8685								SGL_RS16335	23.38	23.8357	23.1412	23.4523
						SGL_RS10905	19.5754	19.8842	20.6942	20.0513								SGL_RS16370	15.5443	18.9985	14.6957	16.4129
						SGL_RS10920	26.2662	26.3628	26.202	26.277								SGL_RS14210	24.5119	24.6627	24.576	24.5836
						SGL_RS10925	29.8749	29.8707	29.891	29.8788								SGL_RS02305	23.0953	23.0805	23.1391	23.105
						SGL_RS10950	23.2774	23.2404	23.2758	23.2645								SGL_RS02335	19.1162	19.5946	19.1015	19.2708
						SGL_RS10955	26.9277	26.9816	27.0481	26.9858								SGL_RS02340	24.9764	24.7135	24.5917	24.7605
						SGL_RS10975	25.6231	25.5067	25.3957	25.5085								SGL_RS02355	19.1086	19.0358	19.4906	19.2117
						SGL_RS10990	25.2326	25.4404	25.2005	25.2912								SGL_RS02365	25.7986	25.8921	26.1146	25.9351
						SGL_RS11000	26.5148	26.5912	26.7196	26.6085								SGL_RS02370	21.9741	21.916	22.4656	22.1186
						SGL_RS11005	22.9153	22.6384	22.459	22.6709								SGL_RS02375	24.1211	23.965	23.9216	24.0025
						SGL_RS11010	21.2218	21.6022	21.3155	21.3798								SGL_RS02440	24.2863	24.3776	24.4018	24.3552
						SGL_RS11035	18.0001	17.9682	18.1505	18.0396								SGL_RS02445	23.7403	23.436	23.4549	23.5437
						SGL_RS11045	23.1465	23.3947	22.8612	23.1341								SGL_RS02450	22.2153	21.8851	22.7447	22.2817
						SGL_RS11055	24.8752	24.6228	24.2963	24.5981								SGL_RS02460	18.7433	18.5547	18.4063	18.5681
						SGL_RS11060	21.6829	21.3336	21.5251	21.5139								SGL_RS02465	19.753	19.3617	19.1663	19.427
						SGL_RS11065	15.9501	16.5596	17.331	16.6136								SGL_RS17630	20.6655	20.7891	21.5173	20.9907
						SGL_RS11070	24.3531	24.2202	24.1287	24.234								SGL_RS17635	18.2622	18.262	16.9668	17.8304
						SGL_RS11080	20.5421	19.9891	20.3181	20.2831								SGL_RS17655	17.5833	17.1068	17.2749	17.3217
						SGL_RS11085	24.0329	23.8005	23.8702	23.9012								SGL_RS17750	21.1726	21.1723	20.7573	21.0341
						SGL_RS11090	23.3487	23.3686	23.4546	23.3906								SGL_RS17755	22.4371	22.643	21.6049	22.2283
						SGL_RS11095	24.7611	24.6	24.7986	24.7199								SGL_RS17760	23.6526	23.6068	23.9568	23.7387
						SGL_RS11100	19.168	19.5825	19.7618	19.5041								SGL_RS16395	19.6472	19.7768	19.9211	19.7817
						SGL_RS11120	19.0836	19.1963	19.2939	19.1913								SGL_RS13015	20.679	20.5862	20.8292	20.6981
						SGL_RS11125	23.8528	23.8912	24.1984	23.9808								SGL_RS13020	16.1752	16.6745	16.3029	16.3842
						SGL_RS11130	24.673	24.4804	24.4641	24.5392								SGL_RS13025	18.1768	17.5818	18.1524	17.9703
						SGL_RS11135	20.2326	20.1107	19.6963	20.0132								SGL_RS13035	25.6718	25.573	26.5146	25.9198
						SGL_RS11140	23.3484	23.5344	23.5068	23.4632								SGL_RS13050	23.2446	23.4262	23.4636	23.3781
						SGL_RS11160	20.2217	20.2272	20.1633	20.204								SGL_RS13055	21.0471	21.4188	19.963	20.8096
						SGL_RS11175	20.3458	20.5563	20.6444	20.5155								SGL_RS13060	23.7364	24.0067	23.9158	23.8863
						SGL_RS11200	26.1545	26.1408	26.4887	26.2613								SGL_RS13130	22.6894	22.6058	22.0928	22.4627
						SGL_RS11205	21.9231	22.448	22.4685	22.2799								SGL_RS13165	23.761	23.7319	23.9633	23.8187
						SGL_RS11210	23.4814	23.4067	23.5931	23.4937								SGL_RS13180	25.8525	25.7715	25.9706	25.8649
						SGL_RS11215	21.2844	17.6442	21.496	20.1416								SGL_RS16030	19.929	19.0474	19.1029	19.3598
						SGL_RS11220	21.6549	21.8155	21.7693	21.7466								SGL_RS16100	23.8448	23.518	23.3738	23.5789
						SGL_RS11225	21.8198	21.589	21.7616	21.7235								SGL_RS09800	22.1551	21.9091	22.1509	22.0717
						SGL_RS11230	24.1685	23.9335	24.0758	24.0593								SGL_RS09815	21.1517	21.0827	21.5865	21.2737
						SGL_RS11235	21.3591	21.1741	21.1525	21.2286								SGL_RS09820	18.8906	18.6375	18.8795	18.8025
						SGL_RS11240	29.9385	29.917	29.9109	29.9221								SGL_RS09825	24.5533	24.5613	24.5818	24.5654
						SGL_RS11245	22.5883	21.952	21.9379	22.1594								SGL_RS09875	17.7959	17.7634	16.8063	17.4552
						SGL_RS11255	23.5548	23.6248	23.859	23.6796								SGL_RS09890	19.0263	19.7434	18.3782	19.0493
						SGL_RS11260	21.0279	21.2452	21.5445	21.2725								SGL_RS09895	17.9053	18.3055	18.6264	18.2791
						SGL_RS11265	21.3733	21.2383	21.0218	21.2111								SGL_RS09920	20.0277	20.6934	20.2282	20.3164
						SGL_RS11270	24.6901	24.7686	24.8969	24.7852								SGL_RS09945	25.9185	25.781	26.3796	26.0264
						SGL_RS11275	26.0991	26.0607	25.9596	26.0398								SGL_RS09960	24.1894	24.0122	24.1241	24.1086
						SGL_RS11280	21.1115	21.1631	21.3154	21.1967								SGL_RS15075	23.2538	23.3124	23.4178	23.328
						SGL_RS11285	24.2556	24.0335	23.9713	24.0868								SGL_RS15120	21.3528	21.7129	21.9723	21.6793
						SGL_RS11290	25.8048	25.792	25.9171	25.8379								SGL_RS15125	22.7391	22.6105	22.5305	22.6267
						SGL_RS11300	18.6563	19.1094	18.191	18.6522								SGL_RS15130	21.8401	21.1034	21.5205	21.488
						SGL_RS11305	19.7192	20.0495	19.7512	19.84								SGL_RS15145	23.3578	22.918	23.2026	23.1595
						SGL_RS11310	20.1475	20.5661	20.2939	20.3358								SGL_RS15170	25.9076	25.8968	26.0211	25.9418
						SGL_RS11315	22.5336	22.7084	22.797	22.6797								SGL_RS15175	22.365	22.4014	22.7366	22.501
						SGL_RS11320	19.8786	19.17	20.6965	19.915								SGL_RS15200	16.9625	16.5922	17.0726	16.8757
						SGL_RS11325	24.4022	24.6173	24.3352	24.4516								SGL_RS15225	18.8024	18.6474	19.2496	18.8998
						SGL_RS11330	24.1834	24.1926	24.1608	24.1789								SGL_RS15230	22.3236	22.3082	22.4426	22.3581
						SGL_RS11335	22.352	22.3413	22.5051	22.3994								SGL_RS08150	23.9232	24.5228	24.4205	24.2888
						SGL_RS11340	22.5341	22.552	22.3783	22.4881								SGL_RS08220	24.271	24.2009	24.2304	24.2341
						SGL_RS11345	23.8808	23.6709	23.4531	23.6682								SGL_RS08230	21.4917	21.7868	21.6696	21.6494
						SGL_RS11365	21.4769	21.3985	21.6009	21.4921								SGL_RS08235	21.3316	21.2629	21.1573	21.2506
						SGL_RS11370	25.8495	25.5743	25.6529	25.6923								SGL_RS08255	20.2824	23.8997	17.8118	20.6646
						SGL_RS11375	22.3459	22.2293	21.9731	22.1828								SGL_RS08260	19.287	19.1277	19.9015	19.4388
						SGL_RS11380	19.1965	19.3027	19.9139	19.471								SGL_RS08290	22.0426	21.7816	22.0092	21.9445
						SGL_RS11385	24.2532	22.6685	22.74	23.2206								SGL_RS08310	19.2564	17.9701	17.4247	18.2171
						SGL_RS11395	19.9565	18.2407	17.6891	18.6288								SGL_RS07135	18.4754	18.4284	18.4963	18.4667
						SGL_RS11400	20.549	19.9156	20.2656	20.2434								SGL_RS07150	23.9295	23.7517	24.1974	23.9595
						SGL_RS11405	21.7748	21.7742	22.2104	21.9198								SGL_RS07160	25.4107	25.3151	25.4743	25.4001
						SGL_RS11410	22.0062	21.8818	21.9175	21.9352								SGL_RS07170	20.6112	20.889	21.2414	20.9139
						SGL_RS11415	21.5448	22.129	21.7305	21.8014								SGL_RS07175	19.9051	19.648	19.8441	19.7991
						SGL_RS11420	24.6507	24.3323	24.1107	24.3646								SGL_RS07195	20.5061	20.381	18.2068	19.698
						SGL_RS11425	23.2556	21.0866	16.69	20.3441								SGL_RS07215	24.4542	24.4582	24.4508	24.4544
						SGL_RS11440	20.3437	20.8986	20.4201	20.5541								SGL_RS07225	18.7245	19.1279	19.1769	19.0098
						SGL_RS11450	21.9075	21.8293	21.6897	21.8088								SGL_RS07245	25.6211	25.3874	25.4298	25.4794
						SGL_RS11455	19.8572	19.9165	20.1653	19.9797								SGL_RS07260	18.3739	19.2737	19.7872	19.1449
						SGL_RS11470	23.9923	23.8244	24.0219	23.9462								SGL_RS07285	24.3295	24.3256	24.3668	24.3406
						SGL_RS11475	20.6147	20.7744	20.7096	20.6995								SGL_RS14760	16.5125	16.3249	16.3885	16.4087
						SGL_RS11485	28.1463	28.1706	28.0968	28.1379								SGL_RS14775	25.9919	26.0619	26.2463	26.1
						SGL_RS11490	24.2873	24.825	24.8824	24.6649								SGL_RS14780	23.0648	22.7837	24.023	23.2905
						SGL_RS11495	23.9969	24.066	24.1394	24.0674								SGL_RS14785	22.7799	22.568	22.3318	22.5599
						SGL_RS11500	22.0106	21.9551	21.8564	21.9407								SGL_RS14815	23.8262	23.8716	23.878	23.8586
						SGL_RS11505	22.3668	22.987	22.5826	22.6454								SGL_RS14820	20.1786	19.7337	18.4343	19.4488
						SGL_RS11510	24.6248	24.6801	25.1023	24.8024								SGL_RS14830	24.5787	24.5038	24.6062	24.5629
						SGL_RS11525	18.01	18.1253	18.2135	18.1163								SGL_RS14835	23.0303	22.9506	22.9427	22.9746
						SGL_RS11530	16.6639	16.5853	16.7924	16.6805								SGL_RS14840	22.8868	20.0462	19.1886	20.7072
						SGL_RS11550	17.3877	17.0866	17.4829	17.3191								SGL_RS14845	21.9658	21.6557	18.1796	20.6004
						SGL_RS11560	24.7563	24.9481	24.8981	24.8675								SGL_RS14865	22.9856	21.5521	21.8669	22.1349
						SGL_RS11590	21.0879	21.2426	21.6479	21.3261								SGL_RS14900	20.2159	19.9502	20.5022	20.2228
						SGL_RS11595	23.5472	23.5627	23.7622	23.6241								SGL_RS14905	24.942	24.9964	24.9296	24.956
						SGL_RS11600	23.5192	23.5126	23.4047	23.4788								SGL_RS16830	22.3741	22.4408	22.4895	22.4348
						SGL_RS11605	19.7883	19.8261	20.3494	19.9879								SGL_RS16835	22.4652	22.349	22.4389	22.4177
						SGL_RS11610	25.2436	25.2995	25.0775	25.2069								SGL_RS11300	18.664	18.5133	18.7046	18.6273
						SGL_RS11635	18.9774	18.6139	18.6462	18.7459								SGL_RS11305	19.5356	19.4759	19.2877	19.4331
						SGL_RS11640	19.617	19.5457	19.5446	19.5691								SGL_RS11310	19.6945	19.8182	20.2082	19.9069
						SGL_RS11645	26.6941	26.637	26.6648	26.6653								SGL_RS11315	22.54	22.5084	22.6267	22.5584
						SGL_RS11660	22.5509	22.4449	22.4069	22.4675								SGL_RS11330	23.8036	23.6521	23.8207	23.7588
						SGL_RS11665	20.017	20.3281	20.2632	20.2028								SGL_RS11335	22.3316	22.3058	22.3405	22.326
						SGL_RS11670	21.4109	21.2448	21.2195	21.2918								SGL_RS11340	23.2579	22.9808	22.9838	23.0742
						SGL_RS11675	23.8123	24.194	24.1421	24.0495								SGL_RS11345	23.1485	23.0781	23.5744	23.267
						SGL_RS11685	24.5861	24.6845	24.5899	24.6202								SGL_RS11365	20.5878	20.5021	20.7022	20.5974
						SGL_RS11690	19.7311	19.5817	19.7548	19.6892								SGL_RS11370	24.7348	24.7841	24.7733	24.7641
						SGL_RS11735	27.784	27.971	28.0791	27.9447								SGL_RS11375	22.5431	22.3589	22.9033	22.6017
						SGL_RS11740	24.934	24.7445	25.0502	24.9095								SGL_RS11415	22.4233	24.1837	17.3635	21.3235
						SGL_RS11750	16.6328	16.2988	16.5589	16.4968								SGL_RS11420	23.3023	23.0213	23.169	23.1642
						SGL_RS11755	24.0019	24.0373	24.0912	24.0435								SGL_RS11425	22.2285	22.1972	18.2878	20.9045
						SGL_RS11760	19.8854	20.1362	20.2615	20.0944								SGL_RS11435	16.7476	16.8408	17.0604	16.883
						SGL_RS11765	20.8223	21.0158	20.4249	20.7544								SGL_RS11440	22.4268	22.4646	22.6392	22.5102
						SGL_RS11775	22.5972	22.49	22.6141	22.5671								SGL_RS11450	22.4096	22.029	21.8974	22.112
						SGL_RS11780	26.489	26.3914	26.2652	26.3819								SGL_RS03380	24.4284	24.355	24.6598	24.4811
						SGL_RS11785	21.6953	21.5031	22.0997	21.766								SGL_RS03385	16.8001	16.9364	17.1569	16.9644
						SGL_RS11790	26.5988	26.5915	26.5448	26.5784								SGL_RS03390	23.6159	23.3047	23.7249	23.5485
						SGL_RS11800	23.6248	23.4482	23.8353	23.6361								SGL_RS03395	25.2818	25.3954	25.3753	25.3508
						SGL_RS11805	18.3276	17.2948	17.8776	17.8333								SGL_RS03425	20.6154	20.1737	21.0981	20.6291
						SGL_RS11815	17.598	16.3912	17.1546	17.0479								SGL_RS03430	20.488	20.4212	20.3516	20.4202
						SGL_RS11820	23.34	23.2801	23.5399	23.3867								SGL_RS03520	22.1971	22.1002	22.0944	22.1306
						SGL_RS11825	18.7394	18.8479	19.1315	18.9063								SGL_RS03540	17.9691	19.1125	17.7953	18.2923
						SGL_RS11830	25.9983	26.079	26.0355	26.0376								SGL_RS03545	24.192	24.2123	24.2308	24.2117
						SGL_RS11840	24.5798	24.425	24.4391	24.4813								SGL_RS03550	22.8853	22.9613	22.9999	22.9488
						SGL_RS11855	22.2994	24.5927	17.4802	21.4574								SGL_RS03555	23.5196	23.8743	23.5978	23.6639
						SGL_RS11860	21.0608	20.548	21.0555	20.8881								SGL_RS12485	24.6357	24.4854	24.7327	24.6179
						SGL_RS11870	29.9198	30.1699	30.094	30.0612								SGL_RS12495	20.9754	23.0511	20.5861	21.5375
						SGL_RS11880	17.9261	18.0429	17.9027	17.9573								SGL_RS20250	18.706	19.082	19.2371	19.0084
						SGL_RS11910	20.4351	20.9976	21.3169	20.9165								SGL_RS04850	26.2642	26.4074	26.3968	26.3561
						SGL_RS11915	26.3326	26.4238	26.3841	26.3801								SGL_RS04875	25.2606	25.2476	25.1134	25.2072
						SGL_RS11920	18.5825	18.5743	19.7137	18.9568								SGL_RS04885	21.6269	21.5479	21.3748	21.5165
						SGL_RS11925	26.0686	26.1763	25.9779	26.0743								SGL_RS04910	20.4645	20.1948	20.3564	20.3386
						SGL_RS11930	18.7845	19.1469	18.8488	18.9267								SGL_RS04915	24.2974	24.3195	24.2316	24.2828
						SGL_RS11940	19.893	19.9822	20.4452	20.1068								SGL_RS04920	22.234	21.7042	22.2227	22.0536
						SGL_RS11945	17.8783	15.9539	16.6818	16.838								SGL_RS04925	18.9249	19.441	19.7244	19.3634
						SGL_RS11955	21.7094	21.855	21.3613	21.6419								SGL_RS04930	19.6552	19.7106	21.4313	20.2657
						SGL_RS11980	29.3194	29.275	29.3003	29.2982								SGL_RS04940	21.7512	20.3535	17.9449	20.0165
						SGL_RS11990	24.5503	24.5772	24.5605	24.5627								SGL_RS04945	22.994	23.0449	22.9946	23.0112
						SGL_RS11995	21.1552	21.6135	18.0383	20.269								SGL_RS04965	19.6299	19.4278	19.8919	19.6499
						SGL_RS12005	27.8358	27.6324	27.8791	27.7825								SGL_RS04990	24.0737	23.8675	24.4987	24.1466
						SGL_RS12010	22.7276	22.8041	22.6303	22.7207								SGL_RS04195	20.0206	20.0584	20.3109	20.13
						SGL_RS12015	23.9735	24.4688	24.1755	24.2059								SGL_RS04205	21.3115	21.8317	21.1754	21.4395
						SGL_RS12020	24.8241	24.783	24.8654	24.8242								SGL_RS04215	21.688	22.3923	21.2414	21.7739
						SGL_RS12025	22.7478	22.7849	22.2978	22.6102								SGL_RS04220	21.5344	21.5343	21.7687	21.6125
						SGL_RS12040	20.8542	21.0011	20.9612	20.9388								SGL_RS04225	23.2183	22.9287	20.6214	22.2561
						SGL_RS12055	18.1589	18.7651	18.616	18.5133								SGL_RS04250	25.9746	25.8004	25.8513	25.8754
						SGL_RS12080	21.6197	21.9004	22.0765	21.8655								SGL_RS04260	25.2522	25.6138	26.1615	25.6758
						SGL_RS12085	16.1886	16.8068	16.5331	16.5095								SGL_RS04280	23.4368	23.3739	23.0928	23.3012
						SGL_RS12150	22.7822	22.5908	22.4225	22.5985								SGL_RS03620	21.3998	21.4756	21.4202	21.4319
						SGL_RS12160	23.0435	22.9093	23.1516	23.0348								SGL_RS03625	23.2121	23.1694	23.4784	23.2867
						SGL_RS12165	16.8793	13.0846	14.7583	14.9074								SGL_RS03630	20.3831	20.3103	20.0939	20.2624
						SGL_RS12175	24.7483	24.4568	24.5746	24.5932								SGL_RS03635	22.9436	22.8431	23.1864	22.9911
						SGL_RS12180	20.9255	21.1482	21.0585	21.0441								SGL_RS03640	22.4569	22.5763	22.807	22.6134
						SGL_RS12190	22.9563	22.9695	22.8016	22.9091								SGL_RS03660	20.1855	21.2256	20.8782	20.7631
						SGL_RS12200	21.725	21.5817	22.1499	21.8189								SGL_RS03670	22.5556	23.4255	22.696	22.8924
						SGL_RS12205	23.0439	22.8276	22.9574	22.943								SGL_RS03685	23.8235	23.8999	24.2556	23.993
						SGL_RS12225	25.2014	25.5059	25.3931	25.3668								SGL_RS03690	22.2285	21.9663	22.0985	22.0978
						SGL_RS12245	25.0022	24.7015	24.0951	24.5996								SGL_RS03725	20.0262	21.6196	20.1423	20.596
						SGL_RS12255	24.1104	24.0483	24.0955	24.0847								SGL_RS03740	19.3412	19.6879	19.5848	19.538
						SGL_RS12270	22.1054	22.3577	21.9719	22.145								SGL_RS03745	23.6918	23.9579	23.197	23.6156
						SGL_RS12285	25.6573	25.5796	25.3663	25.5344								SGL_RS03750	19.9261	19.9965	19.8555	19.926
						SGL_RS12290	22.0519	22.3016	22.1716	22.1751								SGL_RS03790	20.4863	20.4606	20.8551	20.6007
						SGL_RS12310	22.7314	22.456	23.532	22.9065								SGL_RS02765	19.6175	19.361	19.8754	19.6179
						SGL_RS12315	17.0248	16.9443	17.1541	17.041								SGL_RS02775	21.7194	21.7365	21.583	21.6797
						SGL_RS12335	21.2468	21.5285	21.3002	21.3585								SGL_RS02780	25.3361	25.2573	25.2577	25.2837
						SGL_RS12355	21.9246	22.15	21.9008	21.9918								SGL_RS02785	24.1522	24.0735	24.6553	24.2936
						SGL_RS12365	25.6427	25.7532	25.7404	25.7121								SGL_RS02795	20.4571	20.1583	20.5476	20.3877
						SGL_RS12395	24.4481	24.242	24.3762	24.3554								SGL_RS02800	19.9424	19.9987	19.8025	19.9145
						SGL_RS12400	21.5518	21.2708	21.4017	21.4081								SGL_RS02810	25.4436	25.4077	25.5226	25.458
						SGL_RS12415	23.7287	23.7872	23.506	23.674								SGL_RS02820	21.8957	21.8948	22.0927	21.961
						SGL_RS12430	26.518	26.441	26.3312	26.4301								SGL_RS02825	23.6465	23.4202	23.5074	23.5247
						SGL_RS12445	24.6665	24.7253	24.8822	24.758								SGL_RS02855	25.1325	25.0878	25.2433	25.1545
						SGL_RS12450	25.0194	24.9289	24.8936	24.9473								SGL_RS02860	19.5762	17.7462	18.1255	18.4826
						SGL_RS12460	18.7088	18.8547	18.5657	18.7097								SGL_RS02900	23.2078	23.1416	23.1301	23.1598
						SGL_RS12465	25.5045	25.591	25.7818	25.6258								SGL_RS02120	22.2372	22.3916	22.0555	22.2281
						SGL_RS12470	23.5715	23.6148	23.7381	23.6415								SGL_RS02135	22.051	22.2198	21.9372	22.0693
						SGL_RS12475	22.6886	22.7939	23.5079	22.9968								SGL_RS02140	17.0047	16.9963	17.3522	17.1178
						SGL_RS12480	21.2387	20.7164	22.1124	21.3558								SGL_RS02190	17.0785	16.8836	17.6669	17.2097
						SGL_RS12485	24.4797	24.4971	24.5551	24.5107								SGL_RS02225	21.9589	21.975	22.166	22.0333
						SGL_RS12495	22.0463	21.8901	21.4417	21.7927								SGL_RS02240	22.9355	22.8731	22.8249	22.8778
						SGL_RS12525	25.6789	25.6274	25.5934	25.6332								SGL_RS02245	23.279	23.3356	23.29	23.3015
						SGL_RS12530	25.0446	24.8603	24.7913	24.8987								SGL_RS02250	20.8585	20.6123	20.8442	20.7717
						SGL_RS12535	19.6725	19.4385	19.428	19.513								SGL_RS05520	24.5112	24.5275	24.5155	24.5181
						SGL_RS12545	21.9855	21.7271	21.8087	21.8405								SGL_RS05555	25.2889	25.3383	25.532	25.3864
						SGL_RS12555	19.6661	21.6715	19.6972	20.3449								SGL_RS05560	25.0144	24.8327	24.9479	24.9317
						SGL_RS12570	24.372	24.5589	24.636	24.5223								SGL_RS05600	22.8653	22.9409	22.8372	22.8811
						SGL_RS12575	25.8783	26.3845	26.2841	26.1823								SGL_RS05640	21.6561	21.4457	23.0716	22.0578
						SGL_RS12590	21.8521	21.9696	15.8109	19.8775								SGL_RS05645	22.5102	22.7334	23.7734	23.0057
						SGL_RS12595	19.9631	20.7899	20.2272	20.3267								SGL_RS10950	22.3572	22.3133	22.3541	22.3415
						SGL_RS12600	17.9334	18.064	17.7855	17.9277								SGL_RS10955	26.0306	25.7763	26.1512	25.986
						SGL_RS12610	19.648	19.1141	19.6399	19.4673								SGL_RS10975	24.206	24.2195	24.3124	24.246
						SGL_RS12615	18.9818	19.1687	18.9217	19.0241								SGL_RS11000	26.134	25.9633	26.0604	26.0526
						SGL_RS12625	20.1054	20.9609	20.2274	20.4312								SGL_RS11005	21.9369	21.9486	22.1747	22.0201
						SGL_RS12630	23.3303	23.7215	23.9476	23.6665								SGL_RS11025	18.7066	18.4936	18.4515	18.5506
						SGL_RS12635	15.8167	14.9844	15.6168	15.4726								SGL_RS11035	18.7055	19.2553	19.3093	19.0901
						SGL_RS12645	21.1473	20.9187	20.9656	21.0106								SGL_RS11045	21.591	21.668	21.5981	21.619
						SGL_RS12665	26.2752	26.2162	26.1866	26.226								SGL_RS11070	24.5026	24.4756	24.4496	24.4759
						SGL_RS12675	21.6893	21.2505	21.6068	21.5156								SGL_RS18090	26.1901	26.1461	26.2221	26.1861
						SGL_RS12680	21.6939	21.5863	21.89	21.7234								SGL_RS18100	18.3065	18.524	16.6856	17.8387
						SGL_RS12690	22.011	21.8441	21.5932	21.8161								SGL_RS18105	23.8418	23.7858	23.9706	23.8661
						SGL_RS12695	22.98	20.5819	20.461	21.3409								SGL_RS18140	19.92	19.7801	19.5138	19.738
						SGL_RS12700	24.5206	24.2779	24.1926	24.3304								SGL_RS18170	25.4634	25.4397	25.3165	25.4065
						SGL_RS12705	24.1278	23.7703	23.7145	23.8709								SGL_RS18175	19.8705	17.8674	20.4078	19.3819
						SGL_RS12725	20.0437	19.9013	19.902	19.949								SGL_RS18190	21.8539	21.8892	22.5006	22.0812
						SGL_RS12730	20.4183	20.6115	20.7607	20.5969								SGL_RS05975	20.705	20.1947	20.5871	20.4956
						SGL_RS12735	25.1134	25.1547	25.2068	25.1583								SGL_RS05980	22.9827	23.4812	23.0254	23.1631
						SGL_RS12740	24.6489	24.4236	25.0041	24.6922								SGL_RS05985	22.0291	22.0397	22.2986	22.1225
						SGL_RS12745	23.1465	23.4649	23.4604	23.3573								SGL_RS06010	21.0008	20.4731	20.5637	20.6792
						SGL_RS12770	21.6817	21.6944	21.5272	21.6344								SGL_RS06015	22.2297	20.9876	20.9412	21.3862
						SGL_RS12810	22.5264	22.3131	22.3479	22.3958								SGL_RS06025	22.6472	22.5896	22.243	22.4933
						SGL_RS12820	25.482	25.5431	25.689	25.5714								SGL_RS06030	18.1583	16.5684	17.5033	17.41
						SGL_RS12825	21.5825	21.5278	21.5157	21.542								SGL_RS06035	24.5524	24.5868	24.6826	24.6073
						SGL_RS12835	20.7356	20.7548	20.443	20.6445								SGL_RS06045	21.5223	21.2676	18.227	20.339
						SGL_RS12840	25.6244	25.5193	25.5894	25.5777								SGL_RS06055	21.8717	21.4259	21.4702	21.5893
						SGL_RS12845	19.7114	19.754	19.6674	19.7109								SGL_RS06060	20.0085	19.9826	19.9861	19.9924
						SGL_RS12865	20.6257	20.6052	20.2227	20.4845								SGL_RS06065	19.0222	18.8895	19.1196	19.0104
						SGL_RS12870	21.8504	22.2588	21.8895	21.9996								SGL_RS06105	22.5985	22.4287	22.472	22.4997
						SGL_RS12895	23.476	23.5097	23.4167	23.4675								SGL_RS06640	24.4228	24.4879	24.1157	24.3422
						SGL_RS12900	26.3594	26.3832	26.1999	26.3142								SGL_RS06670	24.7743	24.6028	24.7957	24.7243
						SGL_RS12905	23.3762	23.0348	23.2257	23.2122								SGL_RS06675	21.3849	21.4102	21.7801	21.5251
						SGL_RS12910	23.9686	23.6614	23.9474	23.8592								SGL_RS06680	21.8266	20.9016	21.4075	21.3786
						SGL_RS12915	22.2222	22.0474	22.1072	22.1256								SGL_RS06690	25.1271	25.1538	25.2032	25.1614
						SGL_RS12920	17.3144	16.7395	16.905	16.9863								SGL_RS06695	21.6336	21.5345	21.6757	21.6146
						SGL_RS12940	20.3172	20.7264	20.5833	20.5423								SGL_RS06700	18.42	18.4284	18.9429	18.5971
						SGL_RS12945	21.2624	21.3579	21.1234	21.2479								SGL_RS06710	21.3261	20.8898	21.9796	21.3985
						SGL_RS12950	24.9173	24.6777	24.5769	24.7239								SGL_RS06730	24.9826	24.8414	24.9113	24.9118
						SGL_RS12955	22.215	22.5401	22.3955	22.3836								SGL_RS06740	23.6834	24.1305	23.8619	23.892
						SGL_RS12970	15.9006	17.219	16.7193	16.613								SGL_RS06745	19.3153	19.0349	19.0493	19.1332
						SGL_RS12975	24.4895	24.664	24.8511	24.6682								SGL_RS06750	23.3372	23.0861	23.299	23.2408
						SGL_RS12985	27.3146	27.4014	27.4725	27.3962								SGL_RS06800	26.1057	25.9938	25.8153	25.9716
						SGL_RS13000	17.6106	18.1481	18.487	18.0819								SGL_RS06820	21.9552	21.9318	22.6873	22.1914
						SGL_RS13005	23.1259	23.1439	23.4574	23.2424								SGL_RS08320	24.6514	24.6023	24.3913	24.5483
						SGL_RS13010	18.8429	18.7732	18.8541	18.8234								SGL_RS08390	19.1775	19.3211	19.4952	19.3313
						SGL_RS13015	22.694	23.2636	23.3475	23.1017								SGL_RS08405	19.0699	19.7739	20.4935	19.7791
						SGL_RS13020	18.1395	17.9154	17.3457	17.8002								SGL_RS08410	21.54	21.4509	22.3075	21.7661
						SGL_RS13025	20.71	20.8061	20.25	20.5887								SGL_RS08440	21.5653	21.6035	21.3768	21.5152
						SGL_RS13035	26.2134	25.7694	25.7925	25.9251								SGL_RS08445	20.3739	20.2084	20.5396	20.3739
						SGL_RS13040	25.1537	25.4434	25.3633	25.3201								SGL_RS08455	21.7819	21.4875	22.0956	21.7883
						SGL_RS13045	19.2561	19.4721	19.8832	19.5371								SGL_RS08470	18.9844	17.7988	19.489	18.7574
						SGL_RS13050	22.8692	22.9762	23.075	22.9735								SGL_RS08475	21.529	20.2977	21.6565	21.161
						SGL_RS13055	19.3189	18.8318	19.1211	19.0906								SGL_RS08480	22.0029	21.9899	21.9351	21.976
						SGL_RS13060	24.2246	23.789	24.0736	24.0291								SGL_RS08485	22.7829	23.009	23.0754	22.9558
						SGL_RS13070	24.0812	24.1002	24.2058	24.1291								SGL_RS08495	22.851	22.7589	22.861	22.8236
						SGL_RS13075	16.0718	16.622	15.8727	16.1889								SGL_RS10650	23.0039	22.8464	22.7335	22.8612
						SGL_RS13090	23.2723	23.0897	23.2388	23.2003								SGL_RS10660	19.1206	18.9057	19.9524	19.3263
						SGL_RS13105	21.3001	17.7591	20.5051	19.8548								SGL_RS10670	20.8314	20.7291	20.6229	20.7278
						SGL_RS13110	23.5413	23.7379	23.725	23.6681								SGL_RS10680	24.1619	24.5132	24.4237	24.3663
						SGL_RS13130	23.6187	23.7262	23.2784	23.5411								SGL_RS10685	24.5541	24.5808	24.4294	24.5214
						SGL_RS13135	20.6522	20.5136	20.4534	20.5397								SGL_RS10690	17.5971	18.0047	18.3667	17.9895
						SGL_RS13145	21.9194	21.875	22.0618	21.9521								SGL_RS10775	20.6776	20.1267	19.9555	20.2532
						SGL_RS13165	23.6083	23.4434	23.692	23.5812								SGL_RS03210	25.1455	25.0882	25.2061	25.1466
						SGL_RS13170	19.9132	20.3547	19.973	20.0803								SGL_RS03245	21.2533	21.1834	21.178	21.2049
						SGL_RS13175	21.4414	21.7754	21.5519	21.5896								SGL_RS03275	23.7988	23.893	23.981	23.8909
						SGL_RS13180	26.0316	25.7431	25.7687	25.8478								SGL_RS03280	18.2022	17.999	18.0707	18.0906
						SGL_RS13190	20.5462	20.5004	24.4562	21.8342								SGL_RS03300	23.6315	23.6013	23.4851	23.5727
						SGL_RS13195	21.4716	21.4022	22.685	21.853								SGL_RS03305	24.1863	24.104	24.368	24.2194
						SGL_RS13205	25.9749	26.7092	26.5645	26.4162								SGL_RS03325	17.6086	18.2264	18.6212	18.1521
						SGL_RS13215	19.1907	19.0987	18.727	19.0055								SGL_RS01915	21.5559	21.8725	21.7461	21.7248
						SGL_RS13220	15.4267	15.5345	16.1387	15.7								SGL_RS01945	18.3894	18.4335	18.1714	18.3314
						SGL_RS13240	26.1428	26.082	26.1436	26.1228								SGL_RS09635	24.504	24.2553	24.3203	24.3599
						SGL_RS13245	25.7115	25.7946	25.9572	25.8211								SGL_RS09645	19.054	18.7187	18.724	18.8322
						SGL_RS13250	22.673	22.41	22.4569	22.5133								SGL_RS09660	20.5795	20.1679	20.1653	20.3042
						SGL_RS13255	21.7026	21.5385	21.6134	21.6182								SGL_RS09710	24.9299	24.9844	25.0696	24.9946
						SGL_RS13265	22.732	22.6675	22.8604	22.7533								SGL_RS09715	22.1673	21.5271	22.1927	21.9624
						SGL_RS13290	18.8705	18.7848	18.9809	18.8787								SGL_RS09775	24.1522	24.3184	24.3202	24.2636
						SGL_RS13315	24.2068	24.1467	24.06	24.1378								SGL_RS10035	22.6693	22.6509	22.6275	22.6493
						SGL_RS13320	22.9314	21.1845	21.9423	22.0194								SGL_RS10040	19.8467	17.0523	18.5502	18.4831
						SGL_RS13325	20.5076	20.2382	19.9234	20.2231								SGL_RS10045	23.4971	23.7832	23.5767	23.619
						SGL_RS13330	25.2656	25.028	25.0817	25.1251								SGL_RS10065	24.5286	24.4907	24.4229	24.4807
						SGL_RS13355	23.2543	23.3245	23.2699	23.2829								SGL_RS10115	22.143	21.7519	22.1714	22.0221
						SGL_RS13360	23.4812	23.3108	23.6973	23.4964								SGL_RS10125	26.2796	26.3015	26.1748	26.252
						SGL_RS13365	23.708	24.2273	24.2166	24.0506								SGL_RS10140	22.1461	22.1912	22.3617	22.233
						SGL_RS13370	18.5959	18.5775	18.44	18.5378								SGL_RS10155	21.0421	22.2437	22.2556	21.8471
						SGL_RS13380	24.0438	24.0964	24.0384	24.0595								SGL_RS07040	21.4936	21.7189	21.2639	21.4921
						SGL_RS13390	25.4598	25.7347	26.0168	25.7371								SGL_RS07050	22.4101	22.2083	22.9465	22.5216
						SGL_RS13395	21.853	20.9147	20.9478	21.2385								SGL_RS07055	20.1603	20.3587	20.9366	20.4852
						SGL_RS13400	26.187	26.2477	26.3254	26.2534								SGL_RS07100	24.8778	24.747	24.7355	24.7868
						SGL_RS13405	21.5852	21.2905	21.4506	21.4421								SGL_RS07105	22.5656	22.5448	22.5857	22.5653
						SGL_RS13420	19.0872	19.1686	19.3222	19.1927								SGL_RS05000	22.413	22.0222	22.2715	22.2356
						SGL_RS13430	23.5859	23.678	23.6109	23.6249								SGL_RS05005	23.9054	23.6209	23.9149	23.8137
						SGL_RS13445	22.6569	22.8851	22.607	22.7163								SGL_RS05010	24.8747	25.0897	25.3167	25.0937
						SGL_RS13450	16.5538	15.0198	15.605	15.7262								SGL_RS05040	17.7715	18.0187	18.1855	17.9919
						SGL_RS13455	24.9121	24.9108	24.8694	24.8975								SGL_RS05055	24.0196	23.9003	24.0589	23.9929
						SGL_RS13460	21.1649	21.2573	21.2003	21.2075								SGL_RS05115	22.7017	22.563	23.0542	22.7729
						SGL_RS13465	25.5675	25.5059	25.3611	25.4782								SGL_RS05135	20.97	21.1079	21.2736	21.1172
						SGL_RS13480	21.4542	21.0326	20.8647	21.1172								SGL_RS05155	23.664	23.6922	23.6927	23.683
						SGL_RS13485	20.6681	20.4975	20.7191	20.6282								SGL_RS05170	23.527	22.8379	23.0962	23.1537
						SGL_RS13490	24.0291	24.2189	24.3907	24.2129								SGL_RS20135	16.0437	19.8805	19.9983	18.6408
						SGL_RS13495	23.0731	23.0829	23.2629	23.1396								SGL_RS07360	21.5128	22.0914	21.9466	21.8503
						SGL_RS13500	17.093	17.0602	16.7702	16.9745								SGL_RS07365	24.6349	24.4194	24.6064	24.5536
						SGL_RS13505	20.7749	20.9936	21.0934	20.954								SGL_RS07370	26.4297	26.4814	26.3015	26.4042
						SGL_RS13510	20.6184	21.2338	21.3072	21.0531								SGL_RS02665	19.4714	19.3949	19.2147	19.3603
						SGL_RS13520	24.2667	24.2191	24.2454	24.2437								SGL_RS02710	21.0865	20.4668	21.9209	21.1581
						SGL_RS13525	17.5295	25.3533	25.204	22.6956								SGL_RS02715	23.605	23.443	23.7179	23.5886
						SGL_RS13540	19.2435	19.6877	19.9313	19.6208								SGL_RS02725	22.867	22.956	22.8951	22.906
						SGL_RS13550	25.4978	25.3752	25.637	25.5033								SGL_RS17005	22.4767	22.5794	22.5524	22.5362
						SGL_RS13560	22.9398	22.7035	22.8231	22.8221								SGL_RS17010	17.2555	16.9158	17.2206	17.1306
						SGL_RS13565	25.1835	25.2129	25.1854	25.1939								SGL_RS17015	19.1181	19.519	19.4042	19.3471
						SGL_RS13570	17.2075	17.4207	17.8093	17.4791								SGL_RS17055	20.0737	19.2689	16.4993	18.614
						SGL_RS13580	22.1441	21.8572	21.8453	21.9488								SGL_RS17060	20.2516	20.3962	20.2234	20.2904
						SGL_RS13585	19.7409	19.3265	19.8068	19.6247								SGL_RS17075	20.1204	18.5197	19.6494	19.4298
						SGL_RS13590	18.777	18.8265	19.1376	18.9137								SGL_RS17100	21.9536	22.1843	21.418	21.8519
						SGL_RS13620	17.8814	18.6174	17.415	17.9713								SGL_RS17115	16.5925	18.858	18.383	17.9445
						SGL_RS13630	17.6654	17.6599	18.1771	17.8341								SGL_RS06845	23.2877	23.4095	23.306	23.3344
						SGL_RS13640	22.345	21.9607	22.0337	22.1131								SGL_RS06855	18.843	18.4901	18.4208	18.5846
						SGL_RS13675	17.2317	17.4504	18.0858	17.5893								SGL_RS06925	22.8659	22.7858	23.2046	22.9521
						SGL_RS13680	27.3659	27.418	27.3227	27.3689								SGL_RS06955	22.6815	22.6141	22.6707	22.6554
						SGL_RS13685	21.5443	21.124	20.9516	21.2066								SGL_RS17140	21.9418	21.9457	22.1241	22.0038
						SGL_RS13690	22.0408	21.8944	21.8245	21.9199								SGL_RS17175	29.7103	29.7884	29.9455	29.8147
						SGL_RS13695	19.4906	19.3223	19.4572	19.4234								SGL_RS17195	18.932	18.9987	19.6646	19.1984
						SGL_RS13705	20.4264	20.604	20.4805	20.5036								SGL_RS17205	18.2599	17.9853	18.4835	18.2429
						SGL_RS13710	22.357	22.2629	22.2091	22.2763								SGL_RS10490	20.8425	20.6657	20.5865	20.6982
						SGL_RS13715	21.7647	21.6916	21.374	21.6101								SGL_RS10495	22.0589	22.0041	18.2413	20.7681
						SGL_RS13720	24.2797	17.8719	23.8418	21.9978								SGL_RS10505	24.6763	24.4856	24.7136	24.6251
						SGL_RS13725	26.9423	27.0425	27.0386	27.0078								SGL_RS10515	20.7809	20.7154	20.7032	20.7332
						SGL_RS13730	27.4413	27.3656	27.4188	27.4086								SGL_RS10555	22.7232	22.7273	22.9236	22.7914
						SGL_RS13735	25.3353	25.4317	25.5115	25.4262								SGL_RS02035	19.0061	19.2973	19.1392	19.1475
						SGL_RS13740	20.084	20.0645	19.9566	20.035								SGL_RS02075	17.8822	18.7365	18.3107	18.3098
						SGL_RS13745	19.2812	18.927	21.2836	19.8306								SGL_RS02090	18.9567	19.3599	15.332	17.8829
						SGL_RS13765	21.553	21.7189	21.6109	21.6276								SGL_RS09255	19.441	19.0182	19.2793	19.2462
						SGL_RS13770	21.2239	21.5841	21.5595	21.4559								SGL_RS09275	24.1572	24.0179	24.3109	24.162
						SGL_RS13780	21.585	21.9205	21.9557	21.8204								SGL_RS09295	24.8088	24.7269	24.8208	24.7855
						SGL_RS13790	25.8965	25.7094	25.8209	25.8089								SGL_RS09305	21.0286	20.2619	21.6864	20.9923
						SGL_RS13795	20.8229	21.5111	21.0766	21.1368								SGL_RS09310	21.3073	21.2481	21.4797	21.345
						SGL_RS13800	23.0589	22.7664	22.859	22.8948								SGL_RS09320	22.6455	22.7837	22.6699	22.6997
						SGL_RS13805	24.4783	24.5274	24.8167	24.6075								SGL_RS09325	22.8449	22.9795	22.295	22.7065
						SGL_RS13810	18.3204	17.9158	18.7327	18.323								SGL_RS09370	26.699	26.64	26.7862	26.7084
						SGL_RS13815	22.1556	22.0624	22.0398	22.0859								SGL_RS09375	24.7448	24.7601	24.6843	24.7297
						SGL_RS13825	21.1093	19.1558	20.0705	20.1119								SGL_RS09390	23.5781	23.2609	23.7135	23.5175
						SGL_RS13830	22.7978	22.8405	22.5634	22.7339								SGL_RS09400	24.8321	24.8029	24.6682	24.7677
						SGL_RS13835	22.2419	22.0307	22.2736	22.1821								SGL_RS10820	20.6406	21.6189	22.1024	21.454
						SGL_RS13840	23.203	23.1588	23.3675	23.2431								SGL_RS10835	15.7367	16.2521	16.092	16.0269
						SGL_RS13850	25.9168	26.0612	25.6477	25.8753								SGL_RS10850	24.4918	24.1277	24.0472	24.2223
						SGL_RS13855	21.4345	21.2313	21.0247	21.2302								SGL_RS10885	21.2369	21.0224	21.0646	21.108
						SGL_RS13860	24.6795	24.729	24.5054	24.638								SGL_RS10890	26.9389	26.6484	26.5047	26.6973
						SGL_RS13880	20.0588	20.5428	21.0177	20.5398								SGL_RS06420	23.1838	23.0963	22.923	23.0677
						SGL_RS13885	22.4859	22.1581	21.8668	22.1703								SGL_RS06425	22.695	23.2819	22.7845	22.9204
						SGL_RS13890	24.6726	24.7741	24.5481	24.6649								SGL_RS06430	22.7453	22.7092	22.8842	22.7796
						SGL_RS13900	23.2238	23.3268	22.9487	23.1664								SGL_RS06440	23.665	23.7469	23.6888	23.7002
						SGL_RS13910	24.6347	24.4309	24.4104	24.492								SGL_RS06445	21.262	21.5922	20.13	20.9947
						SGL_RS13925	19.3549	19.3354	19.0658	19.252								SGL_RS06450	20.6907	20.8017	20.8761	20.7895
						SGL_RS13945	26.053	26.0873	26.0414	26.0606								SGL_RS06475	17.7477	17.6844	18.0323	17.8215
						SGL_RS13955	20.1398	20.4752	19.9694	20.1948								SGL_RS06535	21.5201	21.6777	21.7363	21.6447
						SGL_RS13960	23.0885	23.4414	23.4782	23.336								SGL_RS06545	23.2209	22.9968	23.0555	23.0911
						SGL_RS13965	21.1848	21.0222	21.1153	21.1074								SGL_RS17385	20.5096	17.9682	20.5426	19.6735
						SGL_RS13975	25.1988	25.1391	25.0857	25.1412								SGL_RS17395	23.3994	23.1653	23.3773	23.314
						SGL_RS13980	23.8389	23.8068	24.0425	23.8961								SGL_RS17415	21.371	21.4609	21.8482	21.56
						SGL_RS13985	18.9094	19.0417	19.5019	19.151								SGL_RS17425	22.7147	24.0612	24.123	23.633
						SGL_RS13990	26.4597	26.1725	26.626	26.4194								SGL_RS17430	22.5328	22.6208	22.1092	22.4209
						SGL_RS13995	22.464	22.7035	22.3189	22.4955								SGL_RS17450	20.9339	20.7315	21.2774	20.9809
						SGL_RS14000	21.8963	21.4881	21.3622	21.5822								SGL_RS17465	16.7302	16.7681	17.7317	17.0767
						SGL_RS14005	19.5324	19.4488	19.4375	19.4729								SGL_RS17485	17.5584	17.4417	18.4039	17.8014
						SGL_RS14010	26.7843	26.8749	26.904	26.8544								SGL_RS17490	19.7194	19.5257	19.6123	19.6191
						SGL_RS14025	24.2128	24.217	24.351	24.2603								SGL_RS17505	16.3652	16.3874	18.6777	17.1435
						SGL_RS14035	18.6289	18.712	16.3541	17.8983								SGL_RS17515	22.326	22.0362	21.9876	22.1166
						SGL_RS14040	22.7748	22.8789	22.8286	22.8275								SGL_RS17520	21.4416	21.4471	21.6826	21.5238
						SGL_RS14055	23.1902	23.4697	23.2469	23.3023								SGL_RS17625	22.0474	21.9847	22.0498	22.0273
						SGL_RS14060	18.3508	18.6141	18.5121	18.4923								SGL_RS04035	19.4401	18.7643	18.5255	18.9099
						SGL_RS14065	20.8144	21.0272	20.7461	20.8626								SGL_RS04060	20.4341	20.0668	21.8863	20.7957
						SGL_RS14070	22.0436	22.1955	22.221	22.1534								SGL_RS04085	25.3453	25.3343	25.2773	25.319
						SGL_RS14075	21.086	21.0696	21.0323	21.0626								SGL_RS04190	24.9806	24.9942	25.0702	25.015
						SGL_RS14080	23.4556	23.4094	23.5298	23.4649								SGL_RS03560	22.633	22.4579	22.7169	22.6026
						SGL_RS14090	17.7404	17.6799	18.2517	17.8907								SGL_RS03570	20.8806	21.0432	20.9462	20.9567
						SGL_RS14100	17.2957	16.6414	19.8402	17.9258								SGL_RS03575	17.2672	19.1859	19.1096	18.5209
						SGL_RS14110	19.1009	19.3174	19.4327	19.2837								SGL_RS03580	19.4317	18.7146	19.0763	19.0742
						SGL_RS14115	21.3116	21.5295	21.2581	21.3664								SGL_RS03585	23.7379	23.6722	23.7754	23.7285
						SGL_RS14120	25.454	25.5649	25.5699	25.5296								SGL_RS03590	22.1444	22.02	22.1539	22.1061
						SGL_RS14135	23.9239	23.8764	23.8742	23.8915								SGL_RS03595	24.6463	24.6976	24.4966	24.6135
						SGL_RS14140	22.1326	21.9385	22.1076	22.0596								SGL_RS03605	24.9623	24.8169	24.8702	24.8831
						SGL_RS14155	19.6648	19.61	19.7802	19.685								SGL_RS11485	27.4377	27.4974	27.7046	27.5466
						SGL_RS14180	21.246	19.2863	19.5279	20.0201								SGL_RS11490	23.609	23.6053	23.5501	23.5881
						SGL_RS14185	20.5835	19.9092	20.4163	20.303								SGL_RS11495	23.3397	23.2866	23.3219	23.3161
						SGL_RS14200	22.3814	22.1364	22.6388	22.3856								SGL_RS11510	24.5575	24.4924	24.4404	24.4968
						SGL_RS14205	24.6296	24.5617	24.5898	24.5937								SGL_RS11525	18.971	18.8116	19.0319	18.9382
						SGL_RS14210	24.4502	24.2912	24.379	24.3735								SGL_RS11530	17.6123	17.3715	17.3238	17.4359
						SGL_RS14220	24.6375	24.9256	25.0781	24.8804								SGL_RS11550	17.4823	17.17	17.2109	17.2877
						SGL_RS14240	24.91	25.0041	25.1155	25.0098								SGL_RS11640	19.8784	19.8387	19.6062	19.7744
						SGL_RS14250	21.747	21.9312	21.754	21.8107								SGL_RS11645	26.9834	26.8909	26.9357	26.9367
						SGL_RS14255	23.6543	23.307	22.6705	23.2106								SGL_RS11660	22.28	22.3553	22.4876	22.3743
						SGL_RS14265	17.5622	15.9036	16.5849	16.6836								SGL_RS11675	23.0841	23.1659	23.3074	23.1858
						SGL_RS14270	23.4831	23.6008	23.5438	23.5426								SGL_RS17805	19.0938	19.5924	19.6068	19.431
						SGL_RS14285	23.0821	23.256	23.2804	23.2062								SGL_RS17820	28.5279	28.9206	28.4898	28.6461
						SGL_RS14290	25.2305	25.1579	25.1616	25.1834								SGL_RS17830	21.7974	21.7414	21.7354	21.758
						SGL_RS14300	17.6839	17.0545	17.0421	17.2602								SGL_RS17835	18.0391	17.9254	18.1381	18.0342
						SGL_RS14325	22.4397	22.4064	22.1646	22.3369								SGL_RS17840	22.2092	21.4764	22.4708	22.0521
						SGL_RS14335	18.5097	18.4412	18.7261	18.559								SGL_RS17845	20.9036	20.9967	20.9945	20.9649
						SGL_RS14340	23.9271	23.8033	23.9515	23.8939								SGL_RS17850	19.5167	19.3912	18.9804	19.2961
						SGL_RS14345	23.8524	24.1717	24.2981	24.1074								SGL_RS17885	20.1237	20.074	20.2266	20.1414
						SGL_RS14360	23.4989	23.4739	23.5809	23.5179								SGL_RS17890	21.9811	22.1906	22.3967	22.1895
						SGL_RS14365	23.0381	23.2115	23.1984	23.1493								SGL_RS17895	24.5561	24.6081	24.8285	24.6642
						SGL_RS14370	23.7221	25.2066	23.8325	24.2537								SGL_RS17930	20.2828	20.3454	20.2845	20.3042
						SGL_RS14385	23.2032	23.1682	22.9716	23.1143								SGL_RS11090	22.8947	22.8715	23.1788	22.9817
						SGL_RS14390	24.198	24.061	24.2197	24.1596								SGL_RS11095	24.3316	24.1972	24.4814	24.3367
						SGL_RS14400	20.8786	20.983	20.8759	20.9125								SGL_RS11120	19.5871	19.2076	19.147	19.3139
						SGL_RS14405	22.5486	22.7178	22.4738	22.5801								SGL_RS11125	24.1968	24.0336	24.1153	24.1152
						SGL_RS14415	25.2211	25.1216	25.2908	25.2112								SGL_RS11135	19.5654	19.5234	19.5004	19.5298
						SGL_RS14420	17.4421	17.6114	17.6418	17.5651								SGL_RS11175	21.0217	21.1999	21.1833	21.135
						SGL_RS14425	17.5035	17.883	17.77	17.7188								SGL_RS11205	23.0064	22.2279	22.4233	22.5525
						SGL_RS14455	18.1655	18.4223	18.0153	18.2011								SGL_RS11245	21.7324	22.0365	22.3558	22.0416
						SGL_RS14460	19.2792	18.9018	18.8255	19.0022								SGL_RS11255	23.6506	23.7412	23.6689	23.6869
						SGL_RS14465	23.1422	23.142	23.4103	23.2315								SGL_RS11260	21.3218	21.4112	21.5542	21.4291
						SGL_RS14470	21.1416	21.5923	21.8021	21.512								SGL_RS11265	21.6092	21.2631	21.6901	21.5208
						SGL_RS14485	24.9476	25.0986	24.9513	24.9992								SGL_RS11270	22.3903	21.0338	21.8071	21.7438
						SGL_RS14500	22.5068	23.3233	22.991	22.9404								SGL_RS11280	21.4042	21.5195	21.1803	21.368
						SGL_RS14505	23.5383	23.883	23.9337	23.785								SGL_RS05190	16.9727	17.9174	17.7149	17.535
						SGL_RS14530	27.1586	27.1956	27.3405	27.2315								SGL_RS05220	21.8822	22.1019	22.1883	22.0574
						SGL_RS14540	24.6815	24.5844	24.675	24.647								SGL_RS05225	24.141	24.0782	24.107	24.1087
						SGL_RS14545	25.5826	25.7938	25.5145	25.6303								SGL_RS05290	23.7392	23.3881	23.7431	23.6235
						SGL_RS14550	23.0075	23.1301	23.3851	23.1742								SGL_RS05320	18.4801	24.9128	24.3439	22.5789
						SGL_RS14560	21.422	21.6815	21.7749	21.6261								SGL_RS08745	21.8405	21.7787	21.4326	21.6839
						SGL_RS14565	21.6925	21.8178	21.7819	21.7641								SGL_RS08765	25.7387	25.7465	25.9017	25.7956
						SGL_RS14570	25.2683	25.3183	25.4597	25.3488								SGL_RS08770	21.4756	21.375	20.8436	21.2314
						SGL_RS14575	23.9216	23.7143	24.0515	23.8958								SGL_RS08775	25.4948	25.6203	25.766	25.6271
						SGL_RS14580	26.7963	26.8638	26.7313	26.7972								SGL_RS08780	18.999	18.9616	19.0175	18.9927
						SGL_RS14595	19.1688	19.2608	19.2565	19.2287								SGL_RS08785	26.5549	26.7842	26.654	26.6644
						SGL_RS14600	25.2204	25.188	25.1249	25.1778								SGL_RS08800	22.3929	23.1304	22.2497	22.591
						SGL_RS14620	21.6751	21.7712	21.8892	21.7785								SGL_RS08850	22.777	22.6694	22.531	22.6592
						SGL_RS14625	19.1829	19.4323	19.8182	19.4778								SGL_RS08870	23.7182	23.7675	23.6133	23.6997
						SGL_RS14635	23.4468	23.6025	23.5775	23.5423								SGL_RS08005	23.6566	23.6864	23.6753	23.6728
						SGL_RS14655	24.9953	25.1802	25.3543	25.1766								SGL_RS08030	25.4606	25.4647	25.5925	25.5059
						SGL_RS14665	25.031	24.957	24.7864	24.9248								SGL_RS08035	23.2487	23.1383	23.1259	23.171
						SGL_RS14670	22.2736	22.2753	22.2209	22.2566								SGL_RS08090	20.482	22.1846	20.1679	20.9448
						SGL_RS14675	22.4711	22.5495	22.7555	22.592								SGL_RS08095	25.9364	25.847	26.0013	25.9282
						SGL_RS14680	22.8558	23.0718	22.7134	22.8803								SGL_RS08110	21.1473	21.0781	21.0178	21.0811
						SGL_RS14685	26.4233	26.4029	26.25	26.3587								SGL_RS08115	23.3849	23.076	23.068	23.1763
						SGL_RS14690	18.3869	18.3116	18.3221	18.3402								SGL_RS08120	25.2361	25.1751	25.2517	25.221
						SGL_RS14695	23.371	23.5506	24.0026	23.6414								SGL_RS06625	25.7386	25.7684	25.6903	25.7324
						SGL_RS14710	24.7543	24.7507	24.8144	24.7731								SGL_RS04325	23.2595	23.4619	23.3833	23.3682
						SGL_RS14715	21.0369	20.8047	20.4549	20.7655								SGL_RS04330	23.7794	23.8347	23.7718	23.7953
						SGL_RS14735	21.8293	21.8743	21.8259	21.8432								SGL_RS04350	18.183	18.3899	18.6563	18.4097
						SGL_RS14740	24.267	24.1426	24.3949	24.2682								SGL_RS04355	26.1732	26.2475	25.9923	26.1377
						SGL_RS14750	24.4906	24.6083	24.7394	24.6128								SGL_RS04365	19.2586	19.4244	19.4895	19.3908
						SGL_RS14755	20.6596	21.667	20.7256	21.0174								SGL_RS04370	23.9447	24.1054	23.9025	23.9842
						SGL_RS14770	22.3929	22.1995	22.0682	22.2202								SGL_RS04395	21.3861	21.5499	21.4239	21.4533
						SGL_RS14775	26.8638	26.7718	26.7892	26.8083								SGL_RS04415	21.4085	21.5473	21.4911	21.4823
						SGL_RS14780	24.0317	24.1078	22.8093	23.6496								SGL_RS04430	18.4272	18.7896	18.7672	18.6613
						SGL_RS14785	23.2191	23.3412	23.4274	23.3292								SGL_RS02910	24.7732	24.8298	24.9787	24.8606
						SGL_RS14800	20.7938	18.9939	17.7691	19.1856								SGL_RS02920	20.6787	20.68	20.6685	20.6757
						SGL_RS14810	26.8912	26.8845	27.2143	26.9967								SGL_RS02940	22.3117	22.3003	22.2526	22.2882
						SGL_RS14815	24.5252	24.8549	24.3957	24.5919								SGL_RS02950	20.3024	20.2892	20.4032	20.3316
						SGL_RS14820	17.974	18.2184	18.0865	18.093								SGL_RS02970	25.5196	25.5148	25.521	25.5184
						SGL_RS14830	24.2706	24.4781	24.5824	24.4437								SGL_RS02990	23.9182	23.7254	23.394	23.6792
						SGL_RS14835	23.3233	23.0676	23.1	23.1636								SGL_RS02995	23.5427	23.6491	23.6303	23.6074
						SGL_RS14840	21.4923	21.4159	21.6636	21.5239								SGL_RS03020	18.8581	18.8891	18.6724	18.8065
						SGL_RS14845	21.7554	21.3451	21.8779	21.6595								SGL_RS03025	21.3463	21.1936	21.3261	21.2887
						SGL_RS14860	17.1073	17.4205	17.0145	17.1808								SGL_RS03060	18.1244	17.8405	16.4198	17.4615
						SGL_RS14865	21.9845	22.0159	22.0582	22.0195								SGL_RS03090	24.2749	24.0779	24.186	24.1796
						SGL_RS14900	20.897	20.8849	21.2815	21.0212								SGL_RS03095	16.2737	16.2768	16.0486	16.1997
						SGL_RS14905	24.663	25.0522	24.9271	24.8807								SGL_RS03115	24.6531	24.8022	24.9645	24.8066
						SGL_RS14915	22.83	22.3152	22.0007	22.382								SGL_RS03170	18.4481	17.6914	17.5282	17.8892
						SGL_RS14940	24.8169	24.8368	24.9976	24.8837								SGL_RS03175	20.9713	20.8901	21.4848	21.1154
						SGL_RS14965	20.6226	20.5718	20.7735	20.656								SGL_RS07880	23.8793	23.8464	23.9144	23.88
						SGL_RS14970	22.4655	22.1178	22.5308	22.3714								SGL_RS07905	23.2972	21.7963	21.9456	22.3464
						SGL_RS14975	18.4893	18.4786	18.5731	18.5137								SGL_RS07920	20.19	19.8111	20.0803	20.0271
						SGL_RS14985	21.262	21.3915	21.4024	21.352								SGL_RS07930	24.6802	24.9569	24.9131	24.8501
						SGL_RS15005	22.9438	22.8456	23.2101	22.9998								SGL_RS07955	21.1484	21.2947	21.2231	21.2221
						SGL_RS15020	19.8923	20.8346	20.5511	20.426								SGL_RS07970	20.881	21.0337	21.1115	21.0087
						SGL_RS15025	22.0866	22.1823	22.1936	22.1542								SGL_RS07995	23.2327	23.1279	23.4166	23.2591
						SGL_RS15030	24.7406	24.8296	24.8173	24.7958								SGL_RS08000	16.8798	17.3095	17.5689	17.2527
						SGL_RS15045	23.5231	23.7247	23.6271	23.625								SGL_RS06235	23.4119	24.7767	24.1982	24.1289
						SGL_RS15060	22.8888	22.6405	22.4957	22.675								SGL_RS06260	20.6786	20.4195	20.4963	20.5315
						SGL_RS15070	23.479	22.8673	23.0966	23.1477								SGL_RS06265	18.8353	18.8588	19.0501	18.9147
						SGL_RS15075	23.6559	23.6363	23.8963	23.7295								SGL_RS06270	19.9326	19.9375	19.8605	19.9102
						SGL_RS15080	26.6527	26.5184	26.803	26.658								SGL_RS06340	19.514	19.2788	19.4886	19.4271
						SGL_RS15100	24.0129	23.8532	23.8783	23.9148								SGL_RS06350	22.4275	22.0439	23.1555	22.5423
						SGL_RS15120	21.4927	21.6397	21.5394	21.5573								SGL_RS06355	27.074	27.1713	27.1692	27.1382
						SGL_RS15125	22.8658	22.9869	23.318	23.0569								SGL_RS06370	27.3946	27.3258	27.4197	27.38
						SGL_RS15130	22.6174	22.8518	22.4722	22.6472								SGL_RS06375	25.3496	25.2961	25.2749	25.3069
						SGL_RS15145	23.3407	23.4202	23.7948	23.5186								SGL_RS06380	23.09	22.7174	23.371	23.0595
						SGL_RS15150	20.4449	20.3666	20.9244	20.5787								SGL_RS04455	24.6858	24.6079	24.2463	24.5134
						SGL_RS15160	23.0176	22.9466	23.0347	22.9997								SGL_RS04465	24.7626	24.6208	24.7992	24.7276
						SGL_RS15165	24.0853	24.393	24.1382	24.2055								SGL_RS04495	18.3122	18.0006	18.5522	18.2883
						SGL_RS15170	27.1694	26.3242	26.3104	26.6013								SGL_RS07410	27.0317	27.0206	27.1058	27.0527
						SGL_RS15175	22.385	21.7526	22.1807	22.1061								SGL_RS07415	24.8204	24.7147	24.8503	24.7951
						SGL_RS15185	22.6131	22.7966	22.5293	22.6464								SGL_RS07420	26.9039	26.8943	27.0133	26.9372
						SGL_RS15200	17.4587	17.1413	17.3167	17.3056								SGL_RS07425	25.935	25.8749	25.9652	25.925
						SGL_RS15205	22.1909	22.0913	22.1985	22.1602								SGL_RS07430	22.9395	22.7059	22.7109	22.7854
						SGL_RS15210	26.3829	26.3376	26.2966	26.339								SGL_RS07435	23.5121	23.5741	23.6677	23.5847
						SGL_RS15220	20.4674	20.2504	19.9282	20.2153								SGL_RS07440	25.1775	24.9911	25.0551	25.0746
						SGL_RS15225	18.5847	18.5368	19.1181	18.7465								SGL_RS07450	19.9114	19.9911	20.06	19.9875
						SGL_RS15230	22.8458	22.8202	22.7015	22.7892								SGL_RS07465	28.4022	28.4193	16.7526	24.5247
						SGL_RS15235	20.9084	20.7793	20.915	20.8676								SGL_RS07475	19.2553	19.3192	19.6233	19.3993
						SGL_RS15240	24.1324	24.1513	24.1565	24.1467								SGL_RS07485	24.9924	24.8084	24.6927	24.8312
						SGL_RS15245	19.6075	19.7915	18.9833	19.4608								SGL_RS07510	14.583	15.2609	16.6062	15.4834
						SGL_RS15250	22.461	22.4579	22.6643	22.5277								SGL_RS07520	21.4479	21.9807	21.4302	21.6196
						SGL_RS15255	22.9004	22.998	22.9085	22.9357								SGL_RS07575	24.1331	23.9066	24.4854	24.175
						SGL_RS15260	22.1847	22.1571	22.4211	22.2543								SGL_RS07580	18.5124	18.5875	18.6282	18.576
						SGL_RS15265	22.5701	23.0166	22.4568	22.6812								SGL_RS07600	22.3405	22.4305	21.7278	22.1663
						SGL_RS15270	23.9636	23.8262	23.8493	23.8797								SGL_RS07605	21.5225	21.8942	21.7752	21.7306
						SGL_RS15275	20.8338	20.1237	20.0623	20.3399								SGL_RS07650	19.2998	19.3493	19.8156	19.4882
						SGL_RS15285	18.6796	18.5187	18.5206	18.573								SGL_RS07665	20.3554	20.5032	19.9773	20.2786
						SGL_RS15295	22.703	22.7734	22.9413	22.8059								SGL_RS07670	19.7921	19.2423	21.416	20.1501
						SGL_RS15305	22.8386	23.2596	23.3897	23.1626								SGL_RS07690	25.685	25.7572	25.7073	25.7165
						SGL_RS15310	24.039	22.6571	22.3061	23.0007								SGL_RS07700	21.836	21.3974	20.2659	21.1664
						SGL_RS15330	21.7011	21.6484	21.9225	21.7573								SGL_RS07710	25.3274	25.221	25.323	25.2905
						SGL_RS15335	25.1032	25.1845	25.1988	25.1621								SGL_RS07715	21.0573	20.6697	20.6762	20.8011
						SGL_RS15340	19.8835	20.104	20.2598	20.0824								SGL_RS05685	21.6231	20.9545	20.6091	21.0622
						SGL_RS15345	18.4473	18.8475	18.6864	18.6604								SGL_RS05865	19.2916	19.0824	19.5114	19.2951
						SGL_RS15350	22.5401	21.9602	21.8481	22.1161								SGL_RS05870	22.145	22.0962	22.0618	22.101
						SGL_RS15360	21.5937	21.2163	21.741	21.517								SGL_RS05880	22.1109	22.0943	21.9611	22.0554
						SGL_RS15370	21.8054	22.2571	21.6125	21.8917								SGL_RS05885	24.3165	24.0995	24.4751	24.297
						SGL_RS15390	23.5581	22.879	23.7024	23.3798								SGL_RS05890	20.2574	20.2201	15.9993	18.8256
						SGL_RS15405	23.629	23.8899	23.9798	23.8329								SGL_RS05895	22.5302	22.4957	22.5545	22.5268
						SGL_RS15410	21.86	21.7598	21.6873	21.769								SGL_RS05900	19.8109	19.8108	19.7651	19.7956
						SGL_RS15415	20.9575	20.743	21.2167	20.9724								SGL_RS04715	20.4131	20.4111	20.3419	20.3887
						SGL_RS15420	16.174	16.9757	17.2627	16.8041								SGL_RS04725	23.2744	23.0732	23.2523	23.2
						SGL_RS15425	22.6182	22.3116	22.505	22.4783								SGL_RS04735	19.6151	19.9001	19.7214	19.7455
						SGL_RS15440	26.2218	26.4629	26.4742	26.3863								SGL_RS04750	18.8302	19.4945	19.5365	19.287
						SGL_RS15445	21.6564	21.6039	21.3299	21.53								SGL_RS04775	24.2514	24.1659	24.312	24.2431
						SGL_RS15455	26.8509	26.7658	26.7801	26.7989								SGL_RS04780	18.096	18.2731	18.5824	18.3172
						SGL_RS15490	19.9299	19.4845	19.6932	19.7025								SGL_RS04810	23.7294	23.3148	23.1094	23.3845
						SGL_RS15495	27.8993	28.0434	28.0395	27.994								SGL_RS04815	19.2413	19.0937	19.3748	19.2366
						SGL_RS15500	19.0457	18.5442	18.7238	18.7712								SGL_RS12255	22.9614	23.0125	23.0202	22.998
						SGL_RS15505	22.7488	22.7173	22.9092	22.7918								SGL_RS12285	24.9991	24.3379	25.1047	24.8139
						SGL_RS15530	24.0705	24.2321	24.5101	24.2709								SGL_RS12290	22.2156	22.2076	21.8682	22.0971
						SGL_RS15550	25.0957	25.4864	24.8624	25.1482								SGL_RS12310	19.6564	19.4434	19.712	19.6039
						SGL_RS15565	24.4141	24.1378	24.3694	24.3071								SGL_RS12335	20.9529	20.8729	20.7054	20.8437
						SGL_RS15575	18.7694	18.8016	18.7734	18.7815								SGL_RS12395	24.254	24.1088	24.1572	24.1733
						SGL_RS15580	20.9755	20.6799	21.2485	20.968								SGL_RS12415	23.0043	22.9453	22.8931	22.9476
						SGL_RS15590	24.0819	24.2621	23.9851	24.1097								SGL_RS12430	26.6785	26.5438	26.6676	26.63
						SGL_RS15595	20.6849	20.5268	18.5212	19.9109								SGL_RS12445	25.3235	25.0458	25.0187	25.1293
						SGL_RS15610	17.9634	18.2785	18.7695	18.3372								SGL_RS12450	24.5596	24.6584	24.6444	24.6208
						SGL_RS15620	16.2297	16.483	17.412	16.7082								SGL_RS12460	17.7472	17.5296	17.8721	17.7163
						SGL_RS15625	22.0081	22.3673	22.1082	22.1612								SGL_RS12470	23.4478	23.1692	23.4416	23.3529
						SGL_RS15630	18.9807	19.2605	19.1545	19.1319								SGL_RS12475	23.3359	23.7129	23.5538	23.5342
						SGL_RS15635	22.1449	22.8924	22.9928	22.6767								SGL_RS12480	22.4335	20.9925	21.6813	21.7024
						SGL_RS15640	24.7756	24.4419	24.4893	24.5689								SGL_RS10205	18.7606	18.7413	18.4011	18.6343
						SGL_RS15645	21.5337	22.8668	21.8007	22.067								SGL_RS10235	19.5151	19.3115	19.457	19.4279
						SGL_RS15655	22.754	22.9203	23.0632	22.9125								SGL_RS10260	20.1678	19.9926	20.1566	20.1057
						SGL_RS15665	23.9214	23.3962	23.556	23.6245								SGL_RS10275	18.4554	18.1364	16.5951	17.7289
						SGL_RS15675	20.6731	20.2801	20.0465	20.3332								SGL_RS10285	22.1197	22.4162	21.9726	22.1695
						SGL_RS15680	23.355	23.2541	23.276	23.295								SGL_RS10305	22.8966	22.9637	23.2543	23.0382
						SGL_RS15715	24.4836	24.4875	24.431	24.4674								SGL_RS10320	22.9672	22.9725	23.2022	23.0473
						SGL_RS15720	23.5089	23.7303	23.4478	23.5623								SGL_RS10340	23.2145	23.3643	23.4433	23.3407
						SGL_RS15725	23.2965	23.4483	23.2898	23.3449								SGL_RS10370	15.4717	15.9559	15.8672	15.7649
						SGL_RS15730	23.7778	23.6847	23.9272	23.7966								SGL_RS10375	17.0311	17.1794	16.7255	16.9787
						SGL_RS15740	21.0534	21.0282	21.1084	21.0633								SGL_RS10410	23.022	22.7791	22.7281	22.8431
						SGL_RS15745	23.9939	24.2305	24.6717	24.2987								SGL_RS10415	20.4108	20.7627	20.6214	20.5983
						SGL_RS15750	21.8997	21.7015	22.0977	21.8997								SGL_RS10430	25.9817	26.1004	26.0917	26.0579
						SGL_RS15760	19.8696	18.9943	18.8098	19.2246								SGL_RS08610	22.0266	21.4857	21.8559	21.7894
						SGL_RS15765	18.2474	18.2881	17.5968	18.0441								SGL_RS08615	25.6561	25.4916	25.6701	25.606
						SGL_RS15770	22.3415	22.2609	22.368	22.3235								SGL_RS08620	23.9197	23.8322	24.0046	23.9188
						SGL_RS15780	18.4864	18.6354	18.6505	18.5908								SGL_RS08625	24.7507	24.8501	25.0254	24.8754
						SGL_RS15785	22.9654	22.9356	23.1729	23.0246								SGL_RS08640	24.6747	24.8284	24.9106	24.8046
						SGL_RS15790	20.6478	20.6461	20.6235	20.6391								SGL_RS08650	21.896	21.7729	21.5706	21.7465
						SGL_RS15795	21.1693	20.7917	20.8817	20.9476								SGL_RS08655	25.7076	25.681	25.891	25.7599
						SGL_RS15800	17.8557	19.4414	19.9324	19.0765								SGL_RS08680	24.6068	24.1207	24.0921	24.2732
						SGL_RS15805	21.7166	21.521	21.5708	21.6028								SGL_RS05340	22.3719	22.8187	22.9692	22.72
						SGL_RS15810	20.5414	20.5143	20.6207	20.5588								SGL_RS05355	19.4384	20.2158	20.0415	19.8985
						SGL_RS15835	20.6105	20.0368	19.8782	20.1752								SGL_RS05395	21.4231	21.2056	21.3807	21.3365
						SGL_RS15845	23.1937	23.1698	23.2365	23.2								SGL_RS05405	16.3136	16.3191	16.7783	16.4704
						SGL_RS15860	23.4071	23.4397	23.4449	23.4306								SGL_RS05410	20.9005	20.8408	21.043	20.9281
						SGL_RS15865	24.9259	25.0051	24.66	24.8637								SGL_RS05415	19.5823	18.3302	20.1354	19.3493
						SGL_RS15870	22.8566	23.05	22.9339	22.9468								SGL_RS05420	23.4426	23.2182	23.2571	23.3059
						SGL_RS15875	21.8896	21.9895	21.8056	21.8949								SGL_RS05425	20.1195	19.564	19.7767	19.8201
						SGL_RS15880	17.8243	17.649	18.2164	17.8966								SGL_RS05440	22.0037	21.9368	22.2632	22.0679
						SGL_RS15900	21.7193	22.0302	21.9366	21.8954								SGL_RS05445	23.2812	22.752	22.7401	22.9244
						SGL_RS15920	21.1134	20.7687	21.2335	21.0385								SGL_RS05470	21.0396	21.2552	21.0082	21.101
						SGL_RS15925	18.5469	18.8421	18.6697	18.6862								SGL_RS05510	21.3518	18.9054	21.0395	20.4323
						SGL_RS15930	19.9259	19.6106	19.2564	19.5976								SGL_RS04520	20.6743	16.3271	19.5272	18.8429
						SGL_RS15935	18.1114	19.9123	17.9508	18.6582								SGL_RS04525	25.3239	25.2986	25.2228	25.2818
						SGL_RS15950	15.0786	15.6464	15.5136	15.4129								SGL_RS04550	22.5837	22.5568	22.8225	22.6543
						SGL_RS15965	23.2594	23.4586	23.3091	23.3424								SGL_RS04585	23.6165	23.8128	23.8883	23.7725
						SGL_RS15980	23.4688	22.6949	22.5682	22.9106								SGL_RS04645	22.4023	22.3456	22.6882	22.4787
						SGL_RS15995	20.0296	20.6588	20.7606	20.483								SGL_RS04650	21.2393	21.3456	21.111	21.232
						SGL_RS16005	20.5032	20.6914	20.6702	20.6216								SGL_RS04655	23.916	23.9465	23.8877	23.9167
						SGL_RS16030	18.5158	18.4209	18.3498	18.4288								SGL_RS04660	29.4286	29.4032	29.4253	29.419
						SGL_RS16100	23.59	23.5959	23.7146	23.6335								SGL_RS04675	20.8106	20.6424	19.92	20.4576
						SGL_RS16105	16.0521	14.4541	15.8878	15.4647								SGL_RS08530	25.3516	25.3887	25.3205	25.3536
						SGL_RS16130	13.9429	14.5833	14.9115	14.4792								SGL_RS08535	21.4588	21.2275	21.4381	21.3748
						SGL_RS16155	22.5156	22.4801	22.4286	22.4748								SGL_RS08540	20.9798	20.6042	21.8087	21.1309
						SGL_RS16170	20.2507	20.2144	20.0101	20.1584								SGL_RS06115	22.8363	22.9547	23.0488	22.9466
						SGL_RS16190	18.0426	17.8565	18.8835	18.2609								SGL_RS06140	24.2831	24.2698	24.3047	24.2859
						SGL_RS16205	25.693	25.7779	25.8704	25.7805								SGL_RS06150	24.4144	23.1908	23.1556	23.5869
						SGL_RS16210	21.8164	21.6495	21.6686	21.7115								SGL_RS06165	28.0321	28.0129	28.0636	28.0362
						SGL_RS16215	23.0466	18.4155	18.714	20.0587								SGL_RS09060	24.8498	24.7726	17.5125	22.3783
						SGL_RS16270	22.8484	23.0253	22.9772	22.9503								SGL_RS18825	18.6734	17.5587	18.5021	18.2447
						SGL_RS16290	22.4214	22.5499	22.5484	22.5066								SGL_RS09070	20.8373	21.0911	20.8123	20.9136
						SGL_RS16295	23.4574	23.5567	23.9206	23.6449								SGL_RS09085	17.2925	20.2913	16.8197	18.1345
						SGL_RS16325	19.9835	19.9464	19.4958	19.8085								SGL_RS09100	23.8965	24.0458	24.074	24.0054
						SGL_RS16330	22.6933	22.9968	22.7374	22.8092								SGL_RS09110	23.7006	23.3975	23.5526	23.5502
						SGL_RS16335	22.9084	23.0654	23.4593	23.1444								SGL_RS09185	21.1284	21.3952	21.3825	21.302
						SGL_RS16345	23.1065	23.2255	24.1089	23.4803								SGL_RS09195	20.5108	20.414	20.5247	20.4832
						SGL_RS16350	23.5317	23.4105	23.2431	23.3951								SGL_RS09200	23.3732	23.4739	23.2634	23.3702
						SGL_RS16355	25.408	25.6775	25.4491	25.5115								SGL_RS09205	18.9185	18.4805	18.8061	18.735
						SGL_RS16360	19.9275	20.098	19.892	19.9725								SGL_RS09210	22.8421	22.791	23.1171	22.9167
						SGL_RS16375	18.6887	18.6703	18.8786	18.7459								SGL_RS09230	21.0128	20.8738	20.7438	20.8768
						SGL_RS16385	17.104	17.4415	17.3189	17.2881								SGL_RS09530	19.853	21.1159	19.2863	20.0851
						SGL_RS16390	14.5705	15.232	15.3834	15.0619								SGL_RS09535	18.8331	18.7632	18.6457	18.7473
						SGL_RS16395	20.9912	20.8628	20.8868	20.9136								SGL_RS09550	23.2504	23.3839	22.8099	23.148
						SGL_RS16400	22.6135	22.7629	22.3241	22.5668								SGL_RS09555	25.451	24.9812	25.1726	25.2016
						SGL_RS16405	19.6398	19.592	19.4765	19.5694								SGL_RS09565	23.9491	23.097	22.9109	23.319
						SGL_RS16415	18.7746	18.6324	19.7228	19.0433								SGL_RS09600	21.3237	21.3659	21.5591	21.4162
						SGL_RS16420	23.6348	23.8445	23.5951	23.6915								SGL_RS09605	23.1385	22.7246	22.69	22.851
						SGL_RS16425	19.4068	19.7594	19.8534	19.6732								SGL_RS07720	17.6536	17.7226	17.6604	17.6789
						SGL_RS16440	19.2719	19.4153	19.4727	19.3866								SGL_RS07775	24.4658	24.4675	24.3029	24.412
						SGL_RS16460	24.1329	23.9701	23.7977	23.9669								SGL_RS07805	23.5266	23.8255	23.6392	23.6638
						SGL_RS16475	22.0732	22.058	22.3315	22.1542								SGL_RS07815	24.3649	24.1563	24.1	24.2071
						SGL_RS16480	24.6006	24.382	24.403	24.4618								SGL_RS07825	22.0647	22.3089	22.2266	22.2001
						SGL_RS16505	24.2963	24.4231	24.4313	24.3836								SGL_RS00085	18.0783	17.893	17.9839	17.985
						SGL_RS16515	21.2599	24.5604	21.2703	22.3635								SGL_RS00100	17.1246	16.4473	19.0165	17.5295
						SGL_RS16520	21.6563	21.9843	22.3935	22.0114								SGL_RS00110	21.6732	21.908	21.7562	21.7791
						SGL_RS16525	22.7635	22.8898	23.0024	22.8852								SGL_RS00265	23.7698	23.8019	24.0665	23.8794
						SGL_RS16535	20.8284	20.7584	21.0823	20.8897								SGL_RS00320	21.3475	22.0201	21.6979	21.6885
						SGL_RS16540	23.8998	23.7464	23.7815	23.8092								SGL_RS00355	15.9143	15.8495	16.1553	15.973
						SGL_RS16555	26.2627	26.2019	26.1334	26.1994								SGL_RS00410	20.0801	17.8984	18.7682	18.9155
						SGL_RS16590	23.6671	22.2721	22.1789	22.706								SGL_RS00560	20.8129	21.0882	21.5951	21.1654
						SGL_RS16600	26.6112	26.3786	26.6006	26.5301								SGL_RS00565	24.2856	24.4669	24.5664	24.4396
						SGL_RS16610	24.1143	24.5121	23.891	24.1724								SGL_RS00585	19.8669	20.1592	20.0181	20.0147
						SGL_RS16615	20.848	21.3424	21.5157	21.2353								SGL_RS00595	25.994	25.6834	25.7054	25.7942
						SGL_RS16620	21.6422	21.5231	22.0276	21.731								SGL_RS00600	19.5867	19.8523	19.8126	19.7505
						SGL_RS16625	24.8396	24.8441	24.8659	24.8499								SGL_RS01420	17.6829	17.3635	17.5409	17.5291
						SGL_RS16640	19.3148	20.6692	19.0936	19.6926								SGL_RS01425	23.982	23.9309	24.03	23.9809
						SGL_RS16650	24.3063	20.0765	20.5468	21.6432								SGL_RS01430	18.8353	18.6315	18.8129	18.7599
						SGL_RS16655	21.1251	21.2747	21.3488	21.2495								SGL_RS01440	18.044	18.0653	17.8996	18.003
						SGL_RS16660	17.1769	16.4091	17.1857	16.9239								SGL_RS01445	21.3606	21.5241	21.2698	21.3848
						SGL_RS16665	25.0479	25.5036	25.1745	25.242								SGL_RS01540	25.6794	25.854	25.5649	25.6994
						SGL_RS16670	21.2457	21.9221	22.179	21.7823								SGL_RS01560	23.1401	23.0539	23.2578	23.1506
						SGL_RS16675	26.4079	26.4968	26.4978	26.4675								SGL_RS01565	21.0916	20.96	20.9791	21.0103
						SGL_RS16680	20.9565	21.2504	21.826	21.3443								SGL_RS01570	22.529	22.8176	22.8704	22.739
						SGL_RS16690	23.6247	22.8697	22.7374	23.0773								SGL_RS01585	20.5017	20.5932	20.9503	20.6818
						SGL_RS16695	21.9241	21.363	21.5088	21.5986								SGL_RS01595	20.0863	20.4168	20.2762	20.2598
						SGL_RS16700	19.7398	20.9367	19.757	20.1445								SGL_RS01600	20.6011	20.4854	20.8779	20.6548
						SGL_RS16705	20.2765	20.374	19.9828	20.2111								SGL_RS01625	19.2427	19.3632	19.2072	19.2711
						SGL_RS16710	24.1552	24.4444	24.4871	24.3622								SGL_RS19530	18.7262	18.809	19.1039	18.8797
						SGL_RS16720	26.3146	26.3362	26.5172	26.3893								SGL_RS19535	19.3484	19.5085	19.2573	19.3714
						SGL_RS16725	20.4831	20.1694	19.798	20.1502								SGL_RS01815	19.1195	18.4284	18.9482	18.832
						SGL_RS16745	24.3767	24.3529	24.306	24.3452								SGL_RS01830	22.0355	20.0648	20.3855	20.8286
						SGL_RS16750	19.6112	19.331	18.9839	19.3087								SGL_RS01835	21.9753	21.9131	22.0441	21.9775
						SGL_RS16755	18.4757	18.0419	17.7384	18.0853								SGL_RS01365	21.867	21.6968	21.5383	21.7007
						SGL_RS16760	23.3851	23.2304	23.6722	23.4292								SGL_RS00680	21.3899	21.1648	21.1366	21.2304
						SGL_RS16765	19.7785	19.6212	19.8024	19.734								SGL_RS00685	25.0952	25.1926	25.381	25.2229
						SGL_RS16775	25.135	25.2007	25.0499	25.1285								SGL_RS00720	23.6917	23.6423	23.8374	23.7238
						SGL_RS16795	21.7641	21.9174	21.8801	21.8539								SGL_RS00885	16.902	16.6529	16.5598	16.7049
						SGL_RS16800	25.2765	25.26	25.3018	25.2795								SGL_RS00910	21.7994	21.8901	22.2775	21.989
						SGL_RS16805	20.0709	20.1873	20.636	20.2981								SGL_RS00915	19.1151	19.1409	20.3062	19.5207
						SGL_RS16815	22.9646	22.8785	22.8694	22.9041								SGL_RS01000	16.6981	19.148	18.8762	18.2408
						SGL_RS16830	22.4107	22.4263	22.3586	22.3985								SGL_RS01080	17.1236	17.2765	17.219	17.2064
						SGL_RS16835	22.6747	22.7896	22.7745	22.7463								SGL_RS01095	17.6679	22.1295	17.3333	19.0436
						SGL_RS16845	21.6058	21.7646	22.0577	21.8094								SGL_RS01200	25.8697	25.4798	25.4356	25.595
						SGL_RS16850	25.1878	25.2323	25.2566	25.2256								SGL_RS01205	20.8227	20.6154	20.8966	20.7783
						SGL_RS16860	18.5905	18.7867	19.5663	18.9812								SGL_RS01240	23.4485	23.7531	23.2284	23.4766
						SGL_RS16865	23.6088	23.4645	23.1863	23.4199								SGL_RS01245	20.8722	20.4835	21.1306	20.8288
						SGL_RS16870	23.9154	24.0133	24.2196	24.0494								SGL_RS01275	21.6401	21.8216	22.1914	21.8844
						SGL_RS16880	21.7889	21.6694	21.4658	21.6414								SGL_RS07800	23.4312	23.4367	23.076	23.3146
						SGL_RS16890	22.1525	21.8797	21.915	21.9824								SGL_RS09805	21.6576	21.752	22.1277	21.8458
						SGL_RS16895	16.6788	19.9626	16.949	17.8635								SGL_RS04090	24.0795	23.9828	24.3585	24.1403
						SGL_RS16905	23.2109	23.3559	23.3357	23.3008								SGL_RS13450	14.7599	14.2684	12.9889	14.0057
						SGL_RS16940	23.152	22.9497	23.0816	23.0611								SGL_RS12245	23.8214	23.6611	24.1983	23.8936
						SGL_RS16950	27.6287	27.6388	27.7592	27.6756								SGL_RS12180	21.042	21.0188	20.9237	20.9948
						SGL_RS16960	22.6182	22.7382	22.9033	22.7532								SGL_RS12810	21.5902	21.7149	21.6887	21.6646
						SGL_RS16965	19.0541	19.1607	19.9437	19.3862								SGL_RS18425	24.083	24.2113	24.2336	24.176
						SGL_RS16975	23.0564	23.1786	23.3319	23.189								SGL_RS14625	20.6805	21.4441	21.2219	21.1155
						SGL_RS16980	25.1326	25.0076	24.6584	24.9328								SGL_RS09050	20.7922	23.1904	22.0064	21.9963
						SGL_RS16990	24.4539	24.8203	24.8194	24.6979								SGL_RS08950	17.8204	19.7255	19.7984	19.1147
						SGL_RS16995	25.8685	25.8862	25.908	25.8875								SGL_RS11940	20.1756	20.0492	19.9724	20.0657
						SGL_RS17000	23.9397	24.0742	24.2222	24.0787								SGL_RS15860	22.91	22.6549	22.668	22.7443
						SGL_RS17005	22.4289	22.8426	23.0702	22.7806								SGL_RS12615	18.3554	18.8226	18.8519	18.6766
						SGL_RS17010	19.1544	19.5678	19.6845	19.4689								SGL_RS19005	24.5004	24.2464	24.1844	24.3104
						SGL_RS17015	19.5713	19.3873	19.3817	19.4468								SGL_RS20085	20.3839	20.6832	20.6274	20.5648
						SGL_RS17035	17.3037	15.5617	15.9978	16.2877								SGL_RS20080	21.7605	21.9199	21.735	21.8051
						SGL_RS17040	24.9325	24.8608	24.9898	24.9277								SGL_RS18025	21.5192	20.9741	21.3179	21.2704
						SGL_RS17055	21.6139	21.5366	21.9091	21.6865								SGL_RS15005	22.4688	22.8936	23.2499	22.8708
						SGL_RS17060	20.0837	19.3938	20.6776	20.0517								SGL_RS16385	17.0538	17.2969	16.8187	17.0565
						SGL_RS17065	24.0258	24.4114	24.3299	24.2557								SGL_RS16355	24.2908	24.2526	24.1384	24.2273
						SGL_RS17075	20.2382	19.7724	19.7839	19.9315								SGL_RS17710	24.5889	24.3605	24.2647	24.4047
						SGL_RS17095	24.2466	23.9551	24.1734	24.125								SGL_RS17705	22.7828	22.9218	22.7871	22.8306
						SGL_RS17100	24.0827	24.1053	24.1783	24.1221								SGL_RS13070	24.5387	24.1087	24.3339	24.3271
						SGL_RS17115	18.7959	18.9062	18.7587	18.8203								SGL_RS16130	13.2651	13.3376	18.2944	14.9657
						SGL_RS17135	22.3811	22.6188	22.5307	22.5102								SGL_RS09980	23.8751	23.8817	23.9862	23.9143
						SGL_RS17140	19.0929	21.0824	20.7506	20.3087								SGL_RS16865	22.9448	22.799	23.0663	22.9367
						SGL_RS17145	24.2345	23.7229	23.7958	23.9177								SGL_RS03445	25.2397	25.3353	25.7123	25.4291
						SGL_RS17175	29.8765	29.841	29.9097	29.8757								SGL_RS04320	23.0074	22.4619	22.5644	22.6779
						SGL_RS17180	22.6565	22.562	22.671	22.6299								SGL_RS02845	21.7968	21.8794	22.0138	21.8967
						SGL_RS17190	23.4807	23.4725	23.6116	23.5216								SGL_RS10990	25.2426	25.0771	25.5422	25.2873
						SGL_RS17195	19.1994	19.066	18.8038	19.0231								SGL_RS08415	21.6888	21.329	21.8941	21.6373
						SGL_RS17205	20.2891	19.9506	17.2382	19.1593								SGL_RS05070	21.8361	21.8523	22.2124	21.9669
						SGL_RS17220	22.3562	22.9898	23.0596	22.8019								SGL_RS07330	24.5576	24.3023	24.1941	24.3514
						SGL_RS17225	25.0255	24.7843	24.9131	24.9076								SGL_RS07325	27.5708	27.5368	27.6012	27.5696
						SGL_RS17230	20.5552	20.9378	20.9518	20.8149								SGL_RS10455	21.6125	22.0228	22.2998	21.9784
						SGL_RS17235	22.8171	22.875	22.7488	22.8136								SGL_RS02060	20.7818	19.3494	19.8398	19.9903
						SGL_RS17240	26.2536	26.5106	26.7957	26.52								SGL_RS09290	21.7599	22.3837	21.5661	21.9033
						SGL_RS17280	18.5303	18.9205	19.0377	18.8295								SGL_RS19195	19.5392	19.259	20.0468	19.615
						SGL_RS17305	22.8161	22.9801	22.6784	22.8249								SGL_RS06505	22.0203	20.9215	22.0841	21.6753
						SGL_RS17310	21.0396	20.9445	21.1117	21.0319								SGL_RS17500	25.6465	25.6945	25.7511	25.6974
						SGL_RS17315	22.4221	22.1913	22.6653	22.4263								SGL_RS11560	24.8683	24.7879	24.8155	24.8239
						SGL_RS17335	24.9751	24.8415	24.6699	24.8288								SGL_RS11210	23.1798	23.3386	23.0917	23.2034
						SGL_RS17340	21.5055	22.2409	22.1333	21.9599								SGL_RS05230	28.4058	28.7358	28.6727	28.6048
						SGL_RS17350	21.6117	21.622	22.0489	21.7608								SGL_RS06220	22.7828	22.9314	23.2038	22.9727
						SGL_RS17355	19.3802	20.7162	21.7837	20.6267								SGL_RS07685	28.2295	28.0989	28.1622	28.1635
						SGL_RS17365	21.0933	21.1984	21.3834	21.225								SGL_RS07525	24.1323	23.7532	24.1719	24.0191
						SGL_RS17385	20.2711	20.5532	20.2121	20.3455								SGL_RS05810	26.2369	25.8958	25.9383	26.0237
						SGL_RS17390	23.9262	23.6699	23.938	23.8447								SGL_RS05805	26.5218	26.3586	26.4426	26.441
						SGL_RS17395	23.6542	23.7917	23.8486	23.7648								SGL_RS05680	19.6039	21.1524	19.8477	20.2013
						SGL_RS17400	22.8278	22.8685	22.7021	22.7995								SGL_RS10190	17.5443	18.2357	17.9193	17.8998
						SGL_RS17405	20.7746	20.6744	20.5859	20.6783								SGL_RS07795	21.7769	21.7281	21.8833	21.7961
						SGL_RS17415	22.2173	22.2582	21.8599	22.1118								SGL_RS00445	19.0277	19.4169	19.9469	19.4638
						SGL_RS17425	22.9115	23.623	22.8779	23.1375								SGL_RS00535	16.7222	16.8334	16.8487	16.8014
						SGL_RS17430	23.4444	23.3683	23.3146	23.3758								SGL_RS01530	22.233	22.2362	22.4502	22.3064
						SGL_RS17450	20.8457	21.1062	20.9003	20.9508								SGL_RS00645	18.8075	18.8252	18.631	18.7545
						SGL_RS17455	21.4993	21.3652	21.2187	21.361								SGL_RS00855	19.5495	19.2381	19.5539	19.4471
						SGL_RS17465	18.6592	18.2911	18.3347	18.4284								SGL_RS01140	19.0124	18.9004	19.148	19.0203
						SGL_RS17470	23.501	23.6799	23.3959	23.5256								SGL_RS14680	22.7806	22.7108	22.9407	22.8107
						SGL_RS17485	19.5277	20.1727	20.1321	19.9442								SGL_RS14695	24.1582	24.1139	24.0826	24.1182
						SGL_RS17490	20.2149	20.0493	20.7549	20.3397								SGL_RS14715	20.0715	19.7563	19.8054	19.8777
						SGL_RS17500	24.1733	24.2777	24.4441	24.2984								SGL_RS11915	26.4358	26.2703	26.3734	26.3598
						SGL_RS17505	19.086	18.7457	19.4384	19.0901								SGL_RS12055	16.5116	16.6715	18.1428	17.1086
						SGL_RS17510	20.339	20.5249	20.5058	20.4566								SGL_RS19635	19.7571	19.5855	20.0167	19.7864
						SGL_RS17515	22.8192	22.7588	22.5839	22.7206								SGL_RS14455	16.8181	17.0192	16.4723	16.7699
						SGL_RS17520	22.1916	22.1875	22.3553	22.2448								SGL_RS15630	19.3734	19.3446	18.7981	19.1721
						SGL_RS17540	24.4575	24.3643	24.3032	24.375								SGL_RS17350	20.9331	20.9082	21.2394	21.0269
						SGL_RS17545	25.6101	25.8909	26.156	25.8857								SGL_RS17725	19.3105	19.9126	20.7826	20.0019
						SGL_RS17555	23.3476	23.3958	23.7702	23.5045								SGL_RS09930	19.7106	20.0591	20.6182	20.1293
						SGL_RS17560	25.4099	25.2381	25.2807	25.3096								SGL_RS19055	21.8959	21.9856	22.8462	22.2426
						SGL_RS17565	22.6726	21.9599	22.3085	22.3136								SGL_RS15080	26.1852	26.088	26.3074	26.1936
						SGL_RS17590	20.6759	20.5266	21.6196	20.9407								SGL_RS15185	22.1657	22.0343	21.8682	22.0227
						SGL_RS17600	27.2758	27.198	27.4722	27.3153								SGL_RS14810	24.6789	24.2163	24.3879	24.4277
						SGL_RS17605	18.5781	18.3213	18.6695	18.5229								SGL_RS16815	21.814	21.605	22.1079	21.8423
						SGL_RS17625	21.5939	21.5142	21.8936	21.6672								SGL_RS03360	23.6497	23.4587	23.4695	23.526
						SGL_RS17630	21.5808	21.5208	21.6419	21.5812								SGL_RS04855	21.5676	21.4954	21.4499	21.5043
						SGL_RS17635	18.613	19.0204	19.1299	18.9211								SGL_RS04240	24.776	17.1098	24.673	22.1863
						SGL_RS17640	19.1964	18.7711	19.014	18.9938								SGL_RS03695	22.8907	23.0458	23.0432	22.9932
						SGL_RS17645	24.0557	24.1665	24.235	24.1524								SGL_RS03700	22.4399	24.2141	22.3112	22.9884
						SGL_RS17695	18.4963	18.3024	18.9146	18.5711								SGL_RS19170	21.9636	21.8595	22.1364	21.9865
						SGL_RS17700	23.3208	23.4046	23.4094	23.3783								SGL_RS02185	22.9887	23.1456	23.4162	23.1835
						SGL_RS17705	23.1435	23.4819	23.3277	23.3177								SGL_RS19610	21.4744	20.837	20.7604	21.0239
						SGL_RS17710	22.1889	22.1527	22.5303	22.2906								SGL_RS06725	19.9814	18.8098	18.9664	19.2525
						SGL_RS17720	19.3755	18.6345	18.797	18.9357								SGL_RS06735	20.999	21.2621	21.9091	21.3901
						SGL_RS17725	20.2809	21.3795	21.2382	20.9662								SGL_RS06835	21.1585	22.7313	21.2445	21.7114
						SGL_RS17740	25.3732	25.4841	25.3949	25.4174								SGL_RS09670	19.5909	19.4334	19.6016	19.542
						SGL_RS17750	22.1047	22.3307	22.462	22.2991								SGL_RS17145	24.1636	24.1748	25.2254	24.5213
						SGL_RS17755	23.4485	23.6632	23.416	23.5092								SGL_RS09365	19.5501	20.1114	19.416	19.6925
						SGL_RS17760	23.7678	23.7897	23.9861	23.8479								SGL_RS11475	21.5186	20.3039	20.1292	20.6506
						SGL_RS17765	19.4592	19.59	19.4184	19.4892								SGL_RS11670	24.3909	21.939	22.1193	22.8164
						SGL_RS17780	19.1768	18.7464	19.5456	19.1563								SGL_RS17900	22.3591	22.3146	22.5173	22.397
						SGL_RS17805	18.3479	18.1621	18.547	18.3524								SGL_RS11130	24.7159	24.608	24.5675	24.6304
						SGL_RS17810	22.6838	22.4444	23.2728	22.8003								SGL_RS11240	31.0834	31.0333	30.9559	31.0242
						SGL_RS17815	27.3396	27.1418	27.1864	27.2226								SGL_RS05295	24.9796	25.1299	25.0258	25.0451
						SGL_RS17820	27.7045	27.959	28.0298	27.8978								SGL_RS04450	23.3717	23.032	22.4956	22.9664
						SGL_RS17830	22.1286	22.1074	22.4603	22.2321								SGL_RS10280	24.7758	24.309	24.5803	24.555
						SGL_RS17835	18.2477	18.4148	18.4455	18.3693								SGL_RS08590	30.6706	30.4969	30.66	30.6092
						SGL_RS17840	24.3813	24.327	24.5206	24.4096								SGL_RS08675	23.3053	23.1846	23.1599	23.2166
						SGL_RS17845	21.9199	21.2148	21.3008	21.4785								SGL_RS09445	20.3481	20.2687	20.6293	20.4154
						SGL_RS17850	20.3967	20.6947	20.49	20.5271								SGL_RS01590	21.0014	21.022	21.0987	21.0407
						SGL_RS17865	21.1135	20.942	20.8819	20.9792								SGL_RS01190	19.4792	19.5094	19.869	19.6192
						SGL_RS17880	24.4263	24.75	24.3874	24.5212
						SGL_RS17885	19.5067	19.97	19.61	19.6956
						SGL_RS17890	22.4155	22.7178	22.9702	22.7011
						SGL_RS17895	25.3574	25.3702	25.4729	25.4002
						SGL_RS17900	24.2857	24.1235	23.2534	23.8875
						SGL_RS17930	21.5546	21.7	21.6652	21.6399
						SGL_RS17945	21.17	21.2064	20.7887	21.055
						SGL_RS17950	20.5631	20.2617	20.0003	20.275
						SGL_RS17975	20.4537	20.0832	19.8259	20.1209
						SGL_RS17980	23.8193	24.0181	23.9541	23.9305
						SGL_RS17985	22.3161	21.8924	22.007	22.0718
						SGL_RS17995	20.0808	20.0694	20.1111	20.0871
						SGL_RS18000	27.4767	27.3547	27.6115	27.481
						SGL_RS18010	22.3583	21.9798	21.7178	22.0186
						SGL_RS18020	26.9128	26.7862	26.8828	26.8606
						SGL_RS18025	21.5318	20.9525	20.875	21.1198
						SGL_RS18030	23.8654	23.6448	23.5705	23.6936
						SGL_RS18035	24.06	23.8171	23.6577	23.8449
						SGL_RS18040	24.0577	23.8477	23.9274	23.9442
						SGL_RS18050	20.1054	19.7949	19.7127	19.871
						SGL_RS18090	26.1845	26.2571	26.3036	26.2484
						SGL_RS18100	22.0885	22.3466	20.6608	21.6986
						SGL_RS18105	24.1342	24.3688	24.3248	24.2759
						SGL_RS18110	22.9198	23.0382	22.9075	22.9551
						SGL_RS18115	22.1814	22.9523	21.9242	22.3526
						SGL_RS18120	24.3695	24.9817	24.4394	24.5969
						SGL_RS18140	20.1244	20.0602	20.2455	20.1434
						SGL_RS18160	19.7894	19.8268	19.9208	19.8457
						SGL_RS18170	25.1114	25.0577	24.8951	25.0214
						SGL_RS18175	17.1451	16.6302	16.8597	16.8784
						SGL_RS18180	25.0836	25.4049	25.8254	25.438
						SGL_RS18190	23.3503	23.0398	22.5308	22.9736
						SGL_RS18195	26.5788	26.5076	26.6222	26.5695
						SGL_RS18200	21.8666	21.3259	21.4965	21.563
						SGL_RS18210	21.3912	21.8326	21.3448	21.5229
						SGL_RS18215	23.108	22.9285	22.7223	22.9196
						SGL_RS18230	17.2191	17.9889	19.5253	18.2444
						SGL_RS18235	25.6956	25.7908	25.7665	25.751
						SGL_RS18240	20.1553	19.4979	20.7223	20.1252
						SGL_RS18250	21.1411	22.3753	22.259	21.9251
						SGL_RS18270	21.1804	21.1013	21.1107	21.1308
						SGL_RS18280	24.8453	24.6945	24.7859	24.7753
						SGL_RS18285	21.5205	20.1823	19.9868	20.5632
						SGL_RS18290	22.2609	22.1885	22.3553	22.2682
						SGL_RS18295	20.2675	20.0527	20.1185	20.1462
						SGL_RS18300	25.6807	26.0262	26.0508	25.9192
						SGL_RS18305	14.1853	17.4061	15.3676	15.653
						SGL_RS18310	21.9259	21.2838	21.5549	21.5882
						SGL_RS18315	22.7692	23.2968	23.0485	23.0382
						SGL_RS18320	23.8439	23.324	23.1011	23.423
						SGL_RS18325	25.2031	25.138	25.1316	25.1575
						SGL_RS18340	22.6132	22.9262	23.0972	22.8789
						SGL_RS18345	20.3705	20.2838	20.6073	20.4205
						SGL_RS18365	25.0068	24.6917	24.6752	24.7912
						SGL_RS18370	19.2894	18.7374	19.703	19.2433
						SGL_RS18375	21.1734	21.3461	21.6569	21.3921
						SGL_RS18380	21.8275	22.0382	22.2788	22.0482
						SGL_RS18425	25.7938	25.6771	25.7362	25.7357
						SGL_RS18755	19.5755	19.1529	23.4329	20.7204
						SGL_RS18825	18.6544	18.1799	20.8757	19.2367
						SGL_RS19005	23.997	24.1218	23.7295	23.9494
						SGL_RS19040	17.54	17.221	18.1358	17.6323
						SGL_RS19055	23.7385	23.7716	23.3879	23.6327
						SGL_RS19060	21.1891	21.437	21.6095	21.4119
						SGL_RS19170	22.5062	22.3382	22.4472	22.4305
						SGL_RS19195	21.098	21.0049	20.276	20.793
						SGL_RS19530	18.7948	18.7406	19.1877	18.9077
						SGL_RS19535	20.218	20.0295	20.2892	20.1789
						SGL_RS19610	20.2808	20.179	20.4901	20.3166
						SGL_RS19635	20.3259	20.2174	20.8182	20.4538
						SGL_RS19655	19.8037	19.8617	19.5635	19.743
						SGL_RS19760	20.5308	20.8988	20.61	20.6799
						SGL_RS19765	19.5421	19.6483	19.6589	19.6164
						SGL_RS19780	18.331	18.7339	21.1217	19.3956
						SGL_RS19815	25.3638	25.043	25.3746	25.2605
						SGL_RS19850	19.7858	19.3619	20.2678	19.8052
						SGL_RS19915	23.3902	23.5558	23.6512	23.5324
						SGL_RS19930	23.4339	23.4849	23.5513	23.4901
						SGL_RS19935	21.8585	21.7585	21.8061	21.8077
						SGL_RS19965	18.524	18.4898	18.2547	18.4228
						SGL_RS19980	23.8326	24.3518	23.8984	24.0276
						SGL_RS20080	21.7983	20.7655	21.5404	21.368
						SGL_RS20085	21.0479	20.9517	20.9097	20.9698
						SGL_RS20135	20.2115	25.0098	20.459	21.8934
						SGL_RS20250	19.2062	19.2988	20.5596	19.6882
						sll1574	21.5804	21.3985	21.2904	21.4231
						slr0163	23.2304	23.5331	23.9062	23.5565
						slr9101	19.569	19.9847	19.1808	19.5782
						smr0015	14.5725	15.1875	17.9142	15.8914
						ssl0105	22.8535	22.8373	22.8513	22.8473
						ssl0385	19.7649	19.8489	20.0085	19.8741
						ssl1762	23.8034	23.6799	24.0656	23.8496
						ssr1238	16.4674	19.085	16.1461	17.2328
						ssr2317	22.8219	24.0872	23.6755	23.5282
