# Supplementary material for: Global discovery of RNA modifications and functional analysis of m5C methylome in cyanobacteria
Source: J Biol Chem. 2026 Jan 7;302(2):111133. doi: 10.1016/j.jbc.2026.111133 (PMC12860351; doi:10.1016/j.jbc.2026.111133)
Supplement: Table S14 [file mmc14.xlsx]

## Sheet: Table S14A
Table S14A. List of log2PTR values of genes with and without m5C modification.
Exponential Phase			Exponential Phase			Stationary Phase			Stationary Phase
m5C gene_id	Log2PTR		Non-m5C gene_id	Log2PTR		m5C gene_id	Log2PTR		Non-m5C gene_id	Log2PTR
SGL_RS00165	7.47031		SGL_RS09860	8.91239		SGL_RS20030	6.21921		SGL_RS13450	2.73513
SGL_RS06130	9.42364		SGL_RS16130	13.6264		SGL_RS14445	7.01834		SGL_RS18305	10.8186
SGL_RS14700	9.35253		SGL_RS07185	9.23107		SGL_RS09165	11.2327		SGL_RS16130	14.9657
SGL_RS07885	12.0404		SGL_RS12165	12.4324		SGL_RS17270	10.7504		SGL_RS07510	11.3811
SGL_RS03815	12.6778		SGL_RS16390	12.1718		SGL_RS07155	9.9627		SGL_RS12085	13.2413
SGL_RS16115	10.4075		SGL_RS10835	13.8773		SGL_RS13625	9.8519		SGL_RS07115	10.2008
SGL_RS15040	10.0488		SGL_RS03850	9.96072		SGL_RS03525	12.8655		SGL_RS04235	12.5496
SGL_RS05945	14.5918		SGL_RS15950	14.9051		SGL_RS01895	11.5046		SGL_RS10370	14.3729
SGL_RS12295	9.42164		SGL_RS16105	13.2058		SGL_RS16575	15.0229		SGL_RS04180	13.9545
SGL_RS16855	9.97964		SGL_RS12635	11.6163		SGL_RS16855	10.2896		SGL_RS04150	16.0105
SGL_RS01165	10.8674		SGL_RS18305	12.4897		SGL_RS12750	7.94814		SGL_RS09685	14.3771
SGL_RS16955	10.9631		SGL_RS13220	13.6025		SGL_RS04690	11.1828		SGL_RS11750	9.51857
SGL_RS06630	11.8699		SGL_RS13450	3.46039		SGL_RS03085	14.1296		SGL_RS13570	12.1431
SGL_RS15560	14.1979		SGL_RS09985	13.3788		SGL_RS15195	11.4467		SGL_RS00355	13.3529
SGL_RS17480	13.4815		SGL_RS00905	10.7929		SGL_RS10295	13.4484		SGL_RS10835	14.1726
SGL_RS07445	18.7916		SGL_RS04670	10.6147		SGL_RS13425	10.1239		SGL_RS05305	13.3491
SGL_RS20030	12.2233		SGL_RS04230	15.9777		SGL_RS02885	11.9452		SGL_RS01155	10.9368
SGL_RS17660	14.822		SGL_RS02085	13.0425		SGL_RS16955	12.7459		SGL_RS02085	13.3636
SGL_RS13230	16.9496		SGL_RS02190	12.085		SGL_RS10935	12.0775		SGL_RS12920	3.64557
SGL_RS10995	15.1529		SGL_RS10210	13.9961		SGL_RS17330	15.612		SGL_RS03095	9.70258
SGL_RS18675	14.0999		SGL_RS07510	12.1741		SGL_RS13140	14.5751		SGL_RS16105	15.3914
SGL_RS04175	14.1828		SGL_RS07115	9.80369		SGL_RS17480	14.1303		SGL_RS09860	11.3414
SGL_RS12540	11.266		SGL_RS13075	11.7035		SGL_RS07885	14.4714		SGL_RS02205	12.2558
SGL_RS02590	14.614		SGL_RS08305	16.6242		SGL_RS09335	15.0643		SGL_RS13020	12.2747
SGL_RS03955	13.3526		SGL_RS17035	14.0368		SGL_RS13555	12.2489		SGL_RS14760	14.7288
SGL_RS16565	18.5128		SGL_RS05405	9.74367		SGL_RS12320	10.3935		SGL_RS16370	13.6889
SGL_RS13410	13.4117		SGL_RS08520	14.2283		SGL_RS02675	12.1474		SGL_RS12315	9.30102
SGL_RS11540	13.7077		SGL_RS04830	14.5403		SGL_RS13375	9.4448		SGL_RS09985	13.239
SGL_RS02610	14.2894		SGL_RS07725	13.4739		SGL_RS15825	11.471		SGL_RS16245	17.124
SGL_RS13555	13.1022		SGL_RS07975	12.8815		SGL_RS03240	14.3192		SGL_RS05405	9.53239
SGL_RS10530	12.2894		SGL_RS11750	9.9772		SGL_RS15650	10.3717		SGL_RS15620	13.3443
SGL_RS02585	13.2413		SGL_RS12085	13.9448		SGL_RS18765	14.3753		SGL_RS06875	14.1395
SGL_RS17370	20.0372		SGL_RS07765	10.9667		SGL_RS08165	14.0509		SGL_RS04405	12.2052
SGL_RS12110	10.888		SGL_RS03095	10.5826		SGL_RS13950	12.9085		SGL_RS16190	15.269
SGL_RS01825	11.411		SGL_RS03385	11.519		SGL_RS05715	12.1518		SGL_RS00885	13.795
SGL_RS17090	17.0142		SGL_RS00100	15.547		SGL_RS12155	14.7549		SGL_RS04445	10.6704
SGL_RS17330	17.7175		SGL_RS12970	15.0116		SGL_RS02700	12.6538		SGL_RS14455	12.562
SGL_RS02805	15.2846		SGL_RS11065	9.27169		SGL_RS10895	12.2299		SGL_RS00535	12.6114
SGL_RS10300	14.2345		SGL_RS02860	11.7479		SGL_RS17295	16.909		SGL_RS01880	14.6792
SGL_RS16575	20.583		SGL_RS04180	14.6859		SGL_RS02590	14.3909		SGL_RS15200	11.2086
SGL_RS12785	17.5714		SGL_RS11530	13.49		SGL_RS09340	15.5808		SGL_RS11435	10.5334
SGL_RS13615	12.533		SGL_RS14265	14.7575		SGL_RS14700	13.06		SGL_RS02380	10.0909
SGL_RS12410	17.0816		SGL_RS15620	13.6576		SGL_RS14950	12.8441		SGL_RS03385	12.2558
SGL_RS18765	16.4463		SGL_RS09835	13.2516		SGL_RS12120	12.4359		SGL_RS07760	13.2481
SGL_RS02700	13.2048		SGL_RS15420	12.5274		SGL_RS05770	12.4756		SGL_RS10375	15.9453
SGL_RS16910	14.8374		SGL_RS01155	11.2396		SGL_RS02280	15.5225		SGL_RS15765	14.9061
SGL_RS12320	10.3844		SGL_RS09020	15.2711		SGL_RS02435	9.90302		SGL_RS16385	14.0384
SGL_RS04050	13.6248		SGL_RS11945	12.9489		SGL_RS12755	13.5346		SGL_RS17465	15.1623
SGL_RS16580	21.1262		SGL_RS18175	13.3538		SGL_RS14490	14.0289		SGL_RS16660	13.7211
SGL_RS04110	12.927		SGL_RS05165	11.0054		SGL_RS18965	15.0513		SGL_RS12055	11.5635
SGL_RS16810	15.0317		SGL_RS07720	14.6798		SGL_RS11430	14.0793		SGL_RS02140	14.216
SGL_RS02730	12.8555		SGL_RS16660	13.4368		SGL_RS17660	16.2524		SGL_RS17010	13.755
SGL_RS05815	13.4096		SGL_RS02140	15.3696		SGL_RS15315	13.8362		SGL_RS17505	15.6321
SGL_RS10295	16.3005		SGL_RS06875	14.5965		SGL_RS12785	17.6308		SGL_RS10210	14.8225
SGL_RS17295	18.87		SGL_RS13500	14.2753		SGL_RS17090	17.2231		SGL_RS01080	13.7434
SGL_RS18965	15.7648		SGL_RS12920	4.01749		SGL_RS08200	9.95095		SGL_RS02190	13.0794
SGL_RS08575	14.4663		SGL_RS12315	7.48788		SGL_RS10995	15.7727		SGL_RS08855	15.1594
SGL_RS15195	14.2346		SGL_RS11815	13.9136		SGL_RS17370	19.317		SGL_RS00440	17.7413
SGL_RS04510	14.6443		SGL_RS10840	18.5287		SGL_RS08585	9.73617		SGL_RS13075	12.7222
SGL_RS12755	14.055		SGL_RS09685	17.0569		SGL_RS12105	11.1024		SGL_RS08000	13.6922
SGL_RS13950	15.055		SGL_RS00255	16.0385		SGL_RS18675	15.4109		SGL_RS08960	7.75333
SGL_RS15315	14.945		SGL_RS05305	14.3673		SGL_RS16500	13.8038		SGL_RS08055	12.7898
SGL_RS06145	16.2302		SGL_RS14860	15.1434		SGL_RS02585	13.8795		SGL_RS06330	14.9711
SGL_RS02790	17.5963		SGL_RS10040	16.9403		SGL_RS11615	15.5081		SGL_RS16390	13.5845
SGL_RS18950	17.0923		SGL_RS04680	14.2105		SGL_RS15560	16.0845		SGL_RS11945	13.9537
SGL_RS15430	14.7851		SGL_RS14300	14.9819		SGL_RS14960	16.5675		SGL_RS09020	15.0088
SGL_RS06840	16.4146		SGL_RS08390	15.5927		SGL_RS12110	11.8466		SGL_RS11550	3.26081
SGL_RS03760	16.518		SGL_RS16385	14.5661		SGL_RS06840	15.1002		SGL_RS11805	16.4532
SGL_RS07595	16.6305		SGL_RS15200	11.5762		SGL_RS10290	15.661		SGL_RS17655	10.367
SGL_RS13030	16.2233		SGL_RS11550	2.89408		SGL_RS03080	14.6853		SGL_RS06030	10.6169
SGL_RS05710	15.5352		SGL_RS10880	11.5847		SGL_RS16910	14.5141		SGL_RS18050	14.9978
SGL_RS17125	18.5948		SGL_RS09855	16.9082		SGL_RS06815	13.2528		SGL_RS11530	13.9675
SGL_RS04275	15.7869		SGL_RS07760	13.5661		SGL_RS08380	14.9601		SGL_RS09875	17.3885
SGL_RS18095	17.9475		SGL_RS04445	11.5625		SGL_RS16495	14.5823		SGL_RS03060	14.4362
SGL_RS07265	16.0912		SGL_RS10690	11.92		SGL_RS05755	14.9616		SGL_RS17035	14.7809
SGL_RS13845	17.6318		SGL_RS13570	14.6683		SGL_RS08430	12.7447		SGL_RS07785	12.6137
SGL_RS15890	13.8024		SGL_RS00440	16.0284		SGL_RS12170	15.8505		SGL_RS08520	15.7457
SGL_RS18710	12.4319		SGL_RS01435	18.9644		SGL_RS18095	17.8374		SGL_RS01420	18.0717
SGL_RS12240	17.9716		SGL_RS06295	13.4958		SGL_RS09170	13.0138		SGL_RS00100	16.309
SGL_RS06815	14.6833		SGL_RS14420	12.1445		SGL_RS07120	14.241		SGL_RS05190	15.3618
SGL_RS03990	15.7478		SGL_RS02645	12.3513		SGL_RS06120	16.9999		SGL_RS07540	15.2323
SGL_RS05825	13.9155		SGL_RS03160	13.6181		SGL_RS13230	19.2979		SGL_RS15285	12.9891
SGL_RS10700	17.8214		SGL_RS13675	14.1054		SGL_RS12490	16.8254		SGL_RS14300	15.7586
SGL_RS04820	16.7258		SGL_RS01880	15.8941		SGL_RS04115	14.3872		SGL_RS17280	14.1199
SGL_RS12050	13.7465		SGL_RS10190	14.9803		SGL_RS13065	14.4349		SGL_RS07720	15.3306
SGL_RS12930	9.69931		SGL_RS08855	16.2765		SGL_RS15325	16.9079		SGL_RS00640	12.1972
SGL_RS04265	13.2744		SGL_RS09445	14.5749		SGL_RS18950	17.2412		SGL_RS12460	14.0616
SGL_RS15155	15.4717		SGL_RS19040	14.8274		SGL_RS12850	14.769		SGL_RS10275	13.7319
SGL_RS07120	17.0414		SGL_RS00775	15.7247		SGL_RS02115	18.4668		SGL_RS03160	13.829
SGL_RS05935	15.2874		SGL_RS10375	18.4418		SGL_RS05260	13.0832		SGL_RS13500	14.2467
SGL_RS14610	18.2256		SGL_RS14425	13.8039		SGL_RS06000	13.564		SGL_RS16215	17.7361
SGL_RS15190	15.8586		SGL_RS00885	14.5954		SGL_RS11540	15.5988		SGL_RS08925	12.6794
SGL_RS18260	13.833		SGL_RS10370	18.8585		SGL_RS02480	14.8012		SGL_RS06525	12.4246
SGL_RS15555	16.3608		SGL_RS13020	14.0209		SGL_RS13030	15.1511		SGL_RS14975	12.0007
SGL_RS11835	19.0953		SGL_RS06360	15.153		SGL_RS10005	15.6901		SGL_RS17485	14.08
SGL_RS02115	17.6181		SGL_RS10205	18.278		SGL_RS04110	15.5062		SGL_RS07900	13.1813
SGL_RS05110	15.9592		SGL_RS10435	17.3541		SGL_RS12410	19.0564		SGL_RS06475	11.3687
SGL_RS10525	17.4664		SGL_RS11805	16.3763		SGL_RS10000	16.381		SGL_RS17635	16.333
SGL_RS06720	17.266		SGL_RS13630	15.2918		SGL_RS11625	15.2718		SGL_RS18100	13.7603
SGL_RS08910	19.4444		SGL_RS05125	14.5299		SGL_RS05665	17.1104		SGL_RS11815	14.7335
SGL_RS17050	18.0307		SGL_RS16895	16.552		SGL_RS17125	18.8903		SGL_RS02090	14.7101
SGL_RS03350	14.5091		SGL_RS14090	15.8076		SGL_RS15320	15.2266		SGL_RS03170	14.2062
SGL_RS12105	13.1684		SGL_RS15880	14.8836		SGL_RS18710	12.5063		SGL_RS19040	14.7875
SGL_RS05260	12.986		SGL_RS00535	13.6763		SGL_RS01550	19.5474		SGL_RS10190	15.0394
SGL_RS16930	16.6636		SGL_RS14035	9.48068		SGL_RS05935	14.5998		SGL_RS16415	14.9603
SGL_RS17420	18.3051		SGL_RS09365	14.2714		SGL_RS15430	15.5289		SGL_RS15420	13.7995
SGL_RS14030	14.052		SGL_RS14100	15.9017		SGL_RS05720	14.88		SGL_RS17115	13.3647
SGL_RS12140	15.2881		SGL_RS12600	12.7124		SGL_RS03180	16.592		SGL_RS13025	18.2861
SGL_RS06860	16.1033		SGL_RS11880	17.6774		SGL_RS11545	14.2156		SGL_RS00085	20.2022
SGL_RS18350	17.4958		SGL_RS09580	15.1859		SGL_RS13865	15.6499		SGL_RS10690	11.7551
SGL_RS12550	17.9839		SGL_RS13620	12.9065		SGL_RS12050	14.0505		SGL_RS05040	14.2447
SGL_RS14935	18.7873		SGL_RS09535	15.9195		SGL_RS02815	16.8991		SGL_RS01440	16.097
SGL_RS16920	17.0189		SGL_RS03170	14.4326		SGL_RS02670	15.7894		SGL_RS15575	13.7685
SGL_RS06120	18.1637		SGL_RS11035	14.305		SGL_RS05695	15.7332		SGL_RS17835	13.281
SGL_RS02270	15.0002		SGL_RS09875	17.6882		SGL_RS17080	11.9049		SGL_RS02495	15.7146
SGL_RS16500	15.7976		SGL_RS01475	14.0533		SGL_RS10510	16.6106		SGL_RS13675	14.7394
SGL_RS15320	16.204		SGL_RS15765	17.1863		SGL_RS16920	16.6353		SGL_RS04600	14.4333
SGL_RS13155	21.0936		SGL_RS08915	13.3644		SGL_RS03185	15.17		SGL_RS03280	12.9697
SGL_RS05765	16.0746		SGL_RS02320	19.9482		SGL_RS18260	15.3476		SGL_RS07765	12.9371
SGL_RS12120	15.4745		SGL_RS13000	15.2117		SGL_RS12260	18.3942		SGL_RS14420	13.1111
SGL_RS02895	17.8755		SGL_RS16755	11.7882		SGL_RS10640	15.6612		SGL_RS13695	12.9946
SGL_RS07980	16.3563		SGL_RS00315	15.3428		SGL_RS18350	16.6474		SGL_RS09085	12.0603
SGL_RS13140	19.2459		SGL_RS14820	18.6068		SGL_RS13120	17.2344		SGL_RS03325	11.0076
SGL_RS04995	16.5017		SGL_RS07580	16.2233		SGL_RS17420	18.3679		SGL_RS13370	14.149
SGL_RS12235	19.7798		SGL_RS11525	15.7307		SGL_RS09665	15.807		SGL_RS09855	17.8999
SGL_RS03180	17.0527		SGL_RS07540	16.3781		SGL_RS13200	15.1344		SGL_RS14690	16.3623
SGL_RS12775	17.6142		SGL_RS08055	13.3209		SGL_RS00170	19.7243		SGL_RS14425	13.6766
SGL_RS17080	11.7828		SGL_RS01420	19.1117		SGL_RS06130	17.425		SGL_RS08310	15.536
SGL_RS10940	16.0564		SGL_RS03540	14.4846		SGL_RS06310	10.7565		SGL_RS01000	15.8947
SGL_RS09950	17.4874		SGL_RS07095	9.13682		SGL_RS12775	17.1807		SGL_RS17205	15.815
SGL_RS15325	18.3887		SGL_RS03580	15.2631		SGL_RS17050	17.8621		SGL_RS18825	16.9086
SGL_RS05665	18.4164		SGL_RS14455	14.2631		SGL_RS09705	15.8709		SGL_RS03895	14.3401
SGL_RS07950	21.2931		SGL_RS07655	12.6401		SGL_RS11810	18.4541		SGL_RS09895	16.7824
SGL_RS02280	19.5812		SGL_RS03020	16.6137		SGL_RS16810	16.3646		SGL_RS13630	15.114
SGL_RS12125	15.671		SGL_RS02205	13.3847		SGL_RS03435	14.8004		SGL_RS04495	9.46004
SGL_RS06365	13.8581		SGL_RS18230	16.4733		SGL_RS10530	15.9938		SGL_RS03540	14.2073
SGL_RS15825	17.5054		SGL_RS16190	18.8624		SGL_RS16930	15.7534		SGL_RS11825	14.6993
SGL_RS12490	18.7868		SGL_RS02495	16.0584		SGL_RS05940	14.2629		SGL_RS07125	15.138
SGL_RS03600	20.4222		SGL_RS02870	12.7048		SGL_RS05850	17.0768		SGL_RS02075	15.0371
SGL_RS06795	19.2356		SGL_RS00640	12.0214		SGL_RS04460	18.1811		SGL_RS04780	12.5656
SGL_RS17085	17.9744		SGL_RS13810	13.8236		SGL_RS08910	18.6226		SGL_RS02320	18.0422
SGL_RS11810	17.2648		SGL_RS05535	15.6558		SGL_RS02160	18.4093		SGL_RS01945	15.2738
SGL_RS12135	15.9168		SGL_RS01565	15.3382		SGL_RS02275	17.3629		SGL_RS04350	14.5082
SGL_RS05760	16.6975		SGL_RS15610	13.1143		SGL_RS10230	14.4986		SGL_RS04020	14.9974
SGL_RS09260	17.7249		SGL_RS14690	16.8699		SGL_RS10735	16.592		SGL_RS16595	15.0274
SGL_RS04900	17.2987		SGL_RS17805	14.1946		SGL_RS05830	16.2549		SGL_RS06715	15.1287
SGL_RS05750	15.3418		SGL_RS04940	13.1547		SGL_RS08580	12.4326		SGL_RS14155	14.1809
SGL_RS12850	17.7181		SGL_RS09895	16.8632		SGL_RS12030	20.7303		SGL_RS02655	11.2118
SGL_RS16445	18.5826		SGL_RS17835	14.3029		SGL_RS14225	16.3457		SGL_RS14060	15.094
SGL_RS03485	18.4427		SGL_RS01370	14.6844		SGL_RS05740	16.4845		SGL_RS07135	12.6283
SGL_RS04210	19.3378		SGL_RS09935	16.6808		SGL_RS17620	16.7171		SGL_RS15760	16.4938
SGL_RS10735	18.2739		SGL_RS04505	14.5324		SGL_RS01825	14.4022		SGL_RS13010	16.0739
SGL_RS11695	16.9277		SGL_RS03060	16.0152		SGL_RS03365	18.9126		SGL_RS02860	13.2525
SGL_RS05785	17.7191		SGL_RS19965	16.4334		SGL_RS01315	20.37		SGL_RS10040	16.389
SGL_RS17300	19.7813		SGL_RS17465	16.0189		SGL_RS04265	14.2633		SGL_RS14980	15.9749
SGL_RS05200	18.2935		SGL_RS16030	14.5855		SGL_RS13100	17.152		SGL_RS02525	14.8439
SGL_RS09165	18.8018		SGL_RS02965	14.8844		SGL_RS04820	18.4068		SGL_RS08510	15.1693
SGL_RS12155	19.1567		SGL_RS07230	15.9204		SGL_RS10180	17.1538		SGL_RS00315	15.5905
SGL_RS11170	19.3087		SGL_RS14060	14.4184		SGL_RS12140	15.9224		SGL_RS18755	13.9687
SGL_RS09160	18.7681		SGL_RS08510	16.3578		SGL_RS12880	17.8902		SGL_RS03575	13.5414
SGL_RS16925	19.0293		SGL_RS02175	14.2579		SGL_RS12650	14.9081		SGL_RS11025	11.9266
SGL_RS13940	19.7972		SGL_RS12055	13.1493		SGL_RS04050	16.5608		SGL_RS14460	16.3317
SGL_RS17620	18.3877		SGL_RS14975	12.7916		SGL_RS05725	15.7425		SGL_RS13215	15.0995
SGL_RS12260	21.2525		SGL_RS17605	13.7372		SGL_RS02295	16.373		SGL_RS02460	16.3369
SGL_RS16485	18.1954		SGL_RS02380	11.3132		SGL_RS12130	15.2594		SGL_RS07580	16.6107
SGL_RS10930	16.0155		SGL_RS08925	14.5967		SGL_RS09105	15.4509		SGL_RS06855	11.6134
SGL_RS05450	19.4066		SGL_RS13370	14.1992		SGL_RS13385	13.7754		SGL_RS00775	15.6285
SGL_RS18085	19.1359		SGL_RS04575	13.8931		SGL_RS05820	16.3779		SGL_RS15500	15.1336
SGL_RS12925	12.8023		SGL_RS04705	15.5238		SGL_RS14935	19.089		SGL_RS06700	14.0042
SGL_RS09150	17.4339		SGL_RS14335	15.2561		SGL_RS04160	17.9465		SGL_RS17055	14.3845
SGL_RS10695	20.3377		SGL_RS08000	14.8571		SGL_RS07265	17.4592		SGL_RS07240	14.8672
SGL_RS10625	18.095		SGL_RS17695	15.6337		SGL_RS02685	16.704		SGL_RS11300	12.9174
SGL_RS16740	18.9395		SGL_RS15285	13.7806		SGL_RS08660	18.8737		SGL_RS11920	11.3173
SGL_RS16495	17.8775		SGL_RS15780	14.831		SGL_RS08575	17.6497		SGL_RS10205	18.4554
SGL_RS16935	20.8432		SGL_RS02525	15.9739		SGL_RS13940	18.9274		SGL_RS14755	14.8801
SGL_RS13285	20.5955		SGL_RS11395	17.2707		SGL_RS05780	16.1954		SGL_RS20135	16.1111
SGL_RS08660	19.5904		SGL_RS06855	11.372		SGL_RS09160	17.9826		SGL_RS05650	13.7314
SGL_RS10180	19.4807		SGL_RS11300	12.8092		SGL_RS16115	20.811		SGL_RS04430	15.0278
SGL_RS06200	15.8776		SGL_RS15935	17.6394		SGL_RS16585	21.2381		SGL_RS12615	15.4951
SGL_RS14045	16.2404		SGL_RS15345	17.6183		SGL_RS03600	19.1137		SGL_RS14335	15.675
SGL_RS02815	19.2866		SGL_RS03280	13.5307		SGL_RS16485	17.6923		SGL_RS13000	16.3734
SGL_RS05695	17.6248		SGL_RS03325	11.2943		SGL_RS10930	15.707		SGL_RS18285	14.0826
SGL_RS04160	19.0237		SGL_RS15925	16.9817		SGL_RS17300	18.5105		SGL_RS12600	13.239
SGL_RS03365	20.5963		SGL_RS01140	13.2149		SGL_RS14045	16.2731		SGL_RS16765	16.9743
SGL_RS03830	19.6631		SGL_RS04350	14.3628		SGL_RS10150	16.7425		SGL_RS09205	15.5042
SGL_RS13120	18.4766		SGL_RS12460	15.0688		SGL_RS10525	18.6162		SGL_RS15245	13.4879
SGL_RS01895	19.37		SGL_RS08470	13.0551		SGL_RS16925	18.5436		SGL_RS04680	15.0709
SGL_RS05800	17.1219		SGL_RS04870	15.0078		SGL_RS12045	16.2561		SGL_RS16755	12.8204
SGL_RS14445	16.6708		SGL_RS11635	15.5264		SGL_RS09955	19.3361		SGL_RS09535	16.5329
SGL_RS07315	18.5361		SGL_RS16375	17.9724		SGL_RS07315	17.7223		SGL_RS00645	11.8003
SGL_RS06650	19.3501		SGL_RS15225	16.265		SGL_RS11695	17.6349		SGL_RS08470	12.7124
SGL_RS14955	17.5106		SGL_RS06065	17.978		SGL_RS04515	17.9676		SGL_RS11455	13.2322
SGL_RS10640	17.4663		SGL_RS15500	19.7252		SGL_RS14910	17.0643		SGL_RS01430	16.99
SGL_RS04460	20.6709		SGL_RS15575	15.9802		SGL_RS01545	20.2206		SGL_RS14090	16.5652
SGL_RS16915	21.0525		SGL_RS08890	15.1333		SGL_RS02805	19.1012		SGL_RS15150	14.7221
SGL_RS11545	16.6722		SGL_RS09740	17.2714		SGL_RS18085	18.4491		SGL_RS19965	16.216
SGL_RS04115	17.6825		SGL_RS03895	14.3516		SGL_RS07445	22.3258		SGL_RS06785	14.6856
SGL_RS03435	17.5412		SGL_RS04600	15.4341		SGL_RS12235	19.4108		SGL_RS15925	15.8972
SGL_RS11520	18.4277		SGL_RS07650	18.1638		SGL_RS02730	15.7721		SGL_RS09820	16.8058
SGL_RS17290	22.5254		SGL_RS00855	15.9098		SGL_RS03465	17.301		SGL_RS13590	14.0845
SGL_RS17245	18.8279		SGL_RS17115	13.7385		SGL_RS04770	17.673		SGL_RS03020	17.485
SGL_RS02470	20.6247		SGL_RS13010	16.9783		SGL_RS10475	19.0056		SGL_RS05890	14.482
SGL_RS10005	18.9194		SGL_RS17280	16.4087		SGL_RS16740	17.7513		SGL_RS13925	17.8605
SGL_RS04720	17.186		SGL_RS09035	14.7227		SGL_RS00515	19.1619		SGL_RS01815	16.5954
SGL_RS17380	19.6562		SGL_RS02075	15.522		SGL_RS12345	20.1193		SGL_RS09645	15.3848
SGL_RS05700	18.9951		SGL_RS13290	14.5348		SGL_RS10625	17.7718		SGL_RS00755	18.8332
SGL_RS10110	20.8321		SGL_RS01830	15.0651		SGL_RS16935	19.4726		SGL_RS04520	11.4227
SGL_RS05720	17.6661		SGL_RS11825	15.796		SGL_RS03120	18.1537		SGL_RS11320	16.288
SGL_RS18355	21.9715		SGL_RS19530	19.4027		SGL_RS01165	18.0105		SGL_RS11930	18.876
SGL_RS04690	17.7045		SGL_RS10415	17.7451		SGL_RS16580	21.8043		SGL_RS19530	18.32
SGL_RS05740	18.5425		SGL_RS13590	15.1031		SGL_RS08565	16.9177		SGL_RS16425	15.4148
SGL_RS03120	18.8125		SGL_RS17635	17.6195		SGL_RS11835	20.1607		SGL_RS04505	15.472
SGL_RS15140	19.2629		SGL_RS06330	16.7535		SGL_RS10110	19.033		SGL_RS02545	14.8321
SGL_RS13785	21.4112		SGL_RS03030	17.1633		SGL_RS05670	18.8145		SGL_RS15225	16.6093
SGL_RS05795	16.2028		SGL_RS17720	17.7557		SGL_RS17085	18.1713		SGL_RS13290	14.4705
SGL_RS05790	17.8009		SGL_RS07750	17.1703		SGL_RS06200	16.1102		SGL_RS08965	4.88909
SGL_RS05830	17.9466		SGL_RS08835	19.6426		SGL_RS12295	17.4423		SGL_RS04035	17.0974
SGL_RS12130	17.1191		SGL_RS04750	15.4731		SGL_RS12540	17.0601		SGL_RS17780	16.5368
SGL_RS09105	16.9422		SGL_RS11920	11.671		SGL_RS13285	19.8769		SGL_RS06265	14.5468
SGL_RS12345	21.8		SGL_RS03575	15.6371		SGL_RS10695	19.7821		SGL_RS00410	18.3713
SGL_RS05670	20.4234		SGL_RS16860	12.1126		SGL_RS18355	20.5999		SGL_RS11690	18.2031
SGL_RS06205	18.7511		SGL_RS10275	14.2908		SGL_RS06650	18.9431		SGL_RS04575	13.998
SGL_RS16510	19.4815		SGL_RS17640	17.1965		SGL_RS05775	17.4462		SGL_RS11525	16.1862
SGL_RS12210	18.103		SGL_RS07670	15.6092		SGL_RS12455	17.6752		SGL_RS16860	12.3438
SGL_RS05930	17.477		SGL_RS01625	19.3865		SGL_RS12125	16.5493		SGL_RS08780	15.3759
SGL_RS13065	18.2337		SGL_RS14460	16.9277		SGL_RS14825	15.0639		SGL_RS02870	13.1777
SGL_RS14885	18.0127		SGL_RS13215	15.7246		SGL_RS05110	17.9729		SGL_RS14250	18.4382
SGL_RS02480	18.0532		SGL_RS05415	12.6824		SGL_RS06860	17.6709		SGL_RS05465	14.0348
SGL_RS16735	19.7669		SGL_RS04310	17.152		SGL_RS06775	18.9543		SGL_RS20250	10.768
SGL_RS11615	19.2071		SGL_RS06475	12.8851		SGL_RS06365	14.9675		SGL_RS07225	14.6121
SGL_RS11430	19.2931		SGL_RS17195	16.5615		SGL_RS07980	18.4877		SGL_RS06065	17.9302
SGL_RS05775	18.0616		SGL_RS08750	16.53		SGL_RS02790	20.9708		SGL_RS16375	17.0863
SGL_RS14910	19.0623		SGL_RS12615	15.0683		SGL_RS03955	18.8918		SGL_RS01140	14.1515
SGL_RS18185	18.4141		SGL_RS16415	16.9352		SGL_RS05795	16.0934		SGL_RS12725	17.0342
SGL_RS17270	19.741		SGL_RS06890	14.8465		SGL_RS05750	16.4558		SGL_RS14595	16.2519
SGL_RS13375	15.5991		SGL_RS04365	15.7383		SGL_RS11110	18.9924		SGL_RS01095	16.8323
SGL_RS04515	20.3081		SGL_RS10235	14.0991		SGL_RS05945	21.5152		SGL_RS09890	16.2098
SGL_RS18015	19.0101		SGL_RS09530	21.6133		SGL_RS15695	18.4465		SGL_RS00990	17.4952
SGL_RS10935	19.5435		SGL_RS05650	14.415		SGL_RS02895	18.8161		SGL_RS04955	18.3392
SGL_RS12230	18.6045		SGL_RS04400	15.8418		SGL_RS16915	19.9481		SGL_RS11635	15.6874
SGL_RS13200	18.039		SGL_RS15800	17.7286		SGL_RS05930	16.8677		SGL_RS02055	16.5888
SGL_RS09095	19.9372		SGL_RS17505	17.1936		SGL_RS16445	19.8933		SGL_RS03580	15.8524
SGL_RS05940	17.0334		SGL_RS13055	15.8685		SGL_RS05745	17.8753		SGL_RS00780	14.89
SGL_RS05755	19.3385		SGL_RS09750	15.9945		SGL_RS17380	19.7518		SGL_RS07895	17.5357
SGL_RS05925	16.9172		SGL_RS15630	16.0519		SGL_RS04900	18.6163		SGL_RS11035	15.2175
SGL_RS10730	21.2253		SGL_RS05020	15.5452		SGL_RS07010	18.0197		SGL_RS16965	14.6364
SGL_RS03190	16.5628		SGL_RS13985	18.0504		SGL_RS05925	16.2509		SGL_RS10765	16.0007
SGL_RS02540	17.8954		SGL_RS17780	18.6499		SGL_RS10760	19.8639		SGL_RS09750	15.1756
SGL_RS13625	19.1819		SGL_RS17205	15.9276		SGL_RS17290	22.0824		SGL_RS08950	10.6311
SGL_RS13610	14.768		SGL_RS01990	18.5862		SGL_RS10730	19.2897		SGL_RS11380	17.2398
SGL_RS05820	18.4642		SGL_RS06060	14.2858		SGL_RS17245	17.8473		SGL_RS04030	9.16252
SGL_RS05715	18.5595		SGL_RS10315	17.423		SGL_RS11935	17.0814		SGL_RS06745	14.8869
SGL_RS07010	19.4248		SGL_RS03110	15.7166		SGL_RS03760	19.7977		SGL_RS07260	8.34948
SGL_RS14890	18.7736		SGL_RS14800	19.382		SGL_RS05765	18.2523		SGL_RS02035	18.3212
SGL_RS09335	24.5887		SGL_RS11120	16.1888		SGL_RS05240	14.6696		SGL_RS18370	13.8882
SGL_RS09665	19.1662		SGL_RS13420	9.29755		SGL_RS06795	21.0697		SGL_RS01620	14.9433
SGL_RS03085	22.6663		SGL_RS10660	15.4714		SGL_RS10300	18.9509		SGL_RS15630	15.6269
SGL_RS14225	19.7402		SGL_RS07890	16.8532		SGL_RS06170	16.6119		SGL_RS05020	15.2226
SGL_RS06310	13.0045		SGL_RS01440	19.6356		SGL_RS05825	17.1313		SGL_RS14265	15.9918
SGL_RS17360	20.3503		SGL_RS15760	17.215		SGL_RS15140	18.5619		SGL_RS11080	15.76
SGL_RS05780	18.22		SGL_RS14595	16.3288		SGL_RS06145	18.1459		SGL_RS02770	15.7508
SGL_RS14825	16.1918		SGL_RS09645	15.5345		SGL_RS11170	20.357		SGL_RS17195	16.3171
SGL_RS05850	19.9105		SGL_RS18825	18.3031		SGL_RS13615	18.3811		SGL_RS02355	18.9436
SGL_RS02885	19.1948		SGL_RS04925	18.8608		SGL_RS09155	18.7836		SGL_RS03015	16.7188
SGL_RS03080	20.6659		SGL_RS02770	15.0623		SGL_RS09150	18.1117		SGL_RS00360	16.9176
SGL_RS17200	19.1293		SGL_RS02460	16.3845		SGL_RS00165	20.8399		SGL_RS16640	18.9135
SGL_RS02275	20.578		SGL_RS04360	14.6106		SGL_RS06290	20.1267		SGL_RS04815	15.7918
SGL_RS10000	20.9564		SGL_RS18370	17.4183		SGL_RS06485	19.7483		SGL_RS15930	19.2437
SGL_RS08205	16.7896		SGL_RS04930	19.5929		SGL_RS05965	20.1192		SGL_RS03910	17.7144
SGL_RS02685	19.7789		SGL_RS13925	19.1272		SGL_RS14030	16.7604		SGL_RS12555	17.1078
SGL_RS12505	16.6301		SGL_RS02355	21.3795		SGL_RS06630	18.5644		SGL_RS19765	12.083
SGL_RS05745	19.6382		SGL_RS05510	15.0083		SGL_RS03485	19.9297		SGL_RS09255	14.9015
SGL_RS11625	19.8522		SGL_RS06550	18.2228		SGL_RS12210	18.4326		SGL_RS04705	16.8331
SGL_RS12170	21.7544		SGL_RS04815	14.7278		SGL_RS13410	19.3192		SGL_RS06725	13.5532
SGL_RS10150	19.8184		SGL_RS03015	16.1928		SGL_RS05815	18.1541		SGL_RS13985	18.5349
SGL_RS08040	19.3241		SGL_RS01080	16.9134		SGL_RS02540	17.9747		SGL_RS01185	16.4712
SGL_RS02295	19.5747		SGL_RS14110	15.7635		SGL_RS09260	19.11		SGL_RS02335	16.8311
SGL_RS05970	22.0926		SGL_RS16750	15.2817		SGL_RS03830	17.8925		SGL_RS01625	18.0573
SGL_RS12750	16.5305		SGL_RS08310	17.4896		SGL_RS14610	21.2392		SGL_RS09225	13.8362
SGL_RS05855	20.3553		SGL_RS07570	15.9158		SGL_RS12925	14.5041		SGL_RS11995	17.0699
SGL_RS02670	19.683		SGL_RS07145	17.0436		SGL_RS17200	19.2039		SGL_RS00215	16.1149
SGL_RS05660	18.5251		SGL_RS16965	15.8777		SGL_RS09030	22.1274		SGL_RS04750	16.8614
SGL_RS10510	20.8778		SGL_RS16440	17.7658		SGL_RS06480	17.6074		SGL_RS05865	14.497
SGL_RS11020	20.2125		SGL_RS10355	15.3013		SGL_RS15890	18.5683		SGL_RS17850	14.2873
SGL_RS08200	16.2231		SGL_RS10565	15.4647		SGL_RS05200	18.97		SGL_RS03890	14.7755
SGL_RS11630	19.5051		SGL_RS19780	18.4641		SGL_RS16605	17.4094		SGL_RS04865	16.597
SGL_RS04530	19.9917		SGL_RS00990	18.8584		SGL_RS04985	21.3393		SGL_RS11120	15.0582
SGL_RS13385	17.1203		SGL_RS01190	14.7158		SGL_RS06720	21.1185		SGL_RS04310	17.038
SGL_RS06305	14.1527		SGL_RS03630	17.5634		SGL_RS03190	17.8447		SGL_RS10660	15.6929
SGL_RS05770	19.5284		SGL_RS01815	18.1747		SGL_RS04530	18.7212		SGL_RS08390	13.8335
SGL_RS10230	17.6462		SGL_RS00360	17.7706		SGL_RS18185	18.1311		SGL_RS15810	17.084
SGL_RS12620	16.1892		SGL_RS13695	13.8217		SGL_RS04510	18.8351		SGL_RS13045	13.5764
SGL_RS12045	19.4854		SGL_RS02465	14.0923		SGL_RS10940	17.8966		SGL_RS17015	17.9472
SGL_RS17675	23.8529		SGL_RS04780	13.6261		SGL_RS17360	20.2775		SGL_RS05415	12.1309
SGL_RS06170	19.2339		SGL_RS17015	18.7045		SGL_RS10175	19.68		SGL_RS12625	12.8579
SGL_RS09705	20.8046		SGL_RS06525	14.3759		SGL_RS18015	18.8483		SGL_RS12970	17.8917
SGL_RS15650	18.6455		SGL_RS05040	15.2077		SGL_RS04995	18.5541		SGL_RS16030	15.3518
SGL_RS09810	17.2312		SGL_RS15245	14.2011		SGL_RS07595	20.722		SGL_RS02665	15.312
SGL_RS02675	20.4232		SGL_RS12610	16.6243		SGL_RS12550	20.2088		SGL_RS04925	19.3634
SGL_RS03465	20.7553		SGL_RS17010	16.7957		SGL_RS02270	18.4953		SGL_RS19535	17.686
SGL_RS06775	22.682		SGL_RS11380	17.4933		SGL_RS12135	18.1643		SGL_RS04145	19.7327
SGL_RS17045	21.2701		SGL_RS14005	20.8238		SGL_RS04210	20.8863		SGL_RS18175	15.3834
SGL_RS13425	19.2429		SGL_RS14625	14.2574		SGL_RS05280	22.5773		SGL_RS04365	16.4724
SGL_RS06000	19.7682		SGL_RS05190	17.8244		SGL_RS05760	19.4031		SGL_RS16325	15.159
SGL_RS07155	22.3933		SGL_RS02415	18.3875		SGL_RS09265	19.3244		SGL_RS07475	18.0954
SGL_RS17215	22.2602		SGL_RS07450	17.5737		SGL_RS04175	20.8353		SGL_RS12845	14.7258
SGL_RS11935	19.7807		SGL_RS17765	17.1033		SGL_RS04340	20.0753		SGL_RS06300	15.2504
SGL_RS09170	20.1255		SGL_RS02620	17.2462		SGL_RS02470	21.771		SGL_RS02465	14.082
SGL_RS04340	22.2577		SGL_RS11100	15.6812		SGL_RS03350	18.4226		SGL_RS06340	15.1264
SGL_RS05235	17.3322		SGL_RS01145	15.2374		SGL_RS06205	20.0899		SGL_RS10235	14.7283
SGL_RS12650	19.4821		SGL_RS12535	15.5063		SGL_RS07950	23.4934		SGL_RS17075	15.0484
SGL_RS05240	17.4157		SGL_RS04035	17.4444		SGL_RS05970	22.0586		SGL_RS17805	14.6358
SGL_RS02435	18.6428		SGL_RS00215	16.3737		SGL_RS14885	19.9789		SGL_RS11305	14.2953
SGL_RS13415	20.5868		SGL_RS06605	14.0685		SGL_RS06005	22.9906		SGL_RS08260	16.9408
SGL_RS09340	28.0533		SGL_RS13045	14.0621		SGL_RS09950	20.4109		SGL_RS00855	16.9388
SGL_RS07945	18.2453		SGL_RS00995	19.9035		SGL_RS04275	21.2258		SGL_RS14820	18.9092
SGL_RS08585	18.9003		SGL_RS01000	17.7401		SGL_RS03990	21.0818		SGL_RS17975	18.4476
SGL_RS08580	20.2637		SGL_RS03290	13.0093		SGL_RS05800	19.568		SGL_RS16360	18.4794
			SGL_RS06265	15.1913		SGL_RS05660	19.574		SGL_RS00445	16.7641
			SGL_RS11640	14.4289		SGL_RS15050	19.9963		SGL_RS00995	18.6383
			SGL_RS16405	16.9144		SGL_RS12230	20.1595		SGL_RS16725	18.4578
			SGL_RS02545	14.7152		SGL_RS11520	19.5691		SGL_RS07650	18.4959
			SGL_RS09815	15.0255		SGL_RS17675	22.9999		SGL_RS14110	15.9371
			SGL_RS05150	14.3461		SGL_RS06305	14.8032		SGL_RS10420	19.3851
			SGL_RS15930	20.8854		SGL_RS12930	14.5888		SGL_RS03375	17.4859
			SGL_RS10765	15.9706		SGL_RS03815	23.877		SGL_RS00915	16.8661
			SGL_RS19765	11.1325		SGL_RS00160	21.2494		SGL_RS02620	16.6742
			SGL_RS07300	15.1782		SGL_RS11630	19.6532		SGL_RS11135	18.0655
			SGL_RS04430	16.8567		SGL_RS13845	23.5475		SGL_RS17995	17.012
			SGL_RS13540	14.2064		SGL_RS05710	21.0146		SGL_RS03740	15.8357
			SGL_RS03375	17.7823		SGL_RS17215	21.1387		SGL_RS09670	15.6563
			SGL_RS00600	19.9795		SGL_RS05450	22.0665		SGL_RS07310	15.526
			SGL_RS13585	18.2508		SGL_RS13415	18.8812		SGL_RS19655	18.0763
			SGL_RS07635	18.6291		SGL_RS12505	18.1326		SGL_RS07570	16.1712
			SGL_RS01185	15.4789		SGL_RS10700	22.6889		SGL_RS12310	14.449
			SGL_RS06340	15.4198		SGL_RS03775	22.1956		SGL_RS18230	16.6493
			SGL_RS08260	18.042		SGL_RS15555	21.1481		SGL_RS14035	11.6587
			SGL_RS16425	17.0421		SGL_RS07945	16.5598		SGL_RS15800	17.0403
			SGL_RS14155	14.8329		SGL_RS15155	21.9005		SGL_RS17695	16.3938
			SGL_RS20250	10.2393		SGL_RS16565	25.7846		SGL_RS19195	15.4451
			SGL_RS11690	20.5506		SGL_RS05700	22.0971		SGL_RS16705	15.6985
			SGL_RS16640	18.6935		SGL_RS17045	20.9336		SGL_RS02765	15.7348
			SGL_RS17885	20.2738		SGL_RS16735	21.6952		SGL_RS17490	15.9279
			SGL_RS03740	15.8335		SGL_RS03855	23.6552		SGL_RS01190	16.1711
			SGL_RS15490	16.1852		SGL_RS15450	25.6734		SGL_RS02175	15.0547
			SGL_RS12845	14.4054		SGL_RS04720	20.1466		SGL_RS13740	14.1275
			SGL_RS10420	20.3458		SGL_RS02610	22.6893		SGL_RS13420	10.0496
			SGL_RS16765	18.4247		SGL_RS13610	18.4791		SGL_RS03755	13.9476
			SGL_RS19655	18.5089		SGL_RS13785	24.3847		SGL_RS04965	16.3162
			SGL_RS07900	15.25		SGL_RS03730	23.4592		SGL_RS01645	19.185
			SGL_RS10345	17.1286		SGL_RS09810	19.5716		SGL_RS15020	17.986
			SGL_RS06745	15.8693		SGL_RS05790	22.2275		SGL_RS07890	16.2456
			SGL_RS02330	20.417		SGL_RS05785	23.4269		SGL_RS17385	15.7828
			SGL_RS08780	15.7965		SGL_RS05855	23.1741		SGL_RS12200	14.8494
			SGL_RS08950	15.6026		SGL_RS11020	23.2328		SGL_RS15370	13.6514
			SGL_RS00410	21.5107		SGL_RS14890	24.6567		SGL_RS06565	19.7436
			SGL_RS07920	16.952		SGL_RS14955	24.8455		SGL_RS15415	17.1935
			SGL_RS19850	18.5826					SGL_RS09365	16.2716
			SGL_RS16325	16.1183					SGL_RS07195	16.9055
			SGL_RS06700	14.9387					SGL_RS12835	16.6443
			SGL_RS02060	18.0426					SGL_RS18140	18.3447
			SGL_RS07310	16.4263					SGL_RS04735	15.1121
			SGL_RS07475	19.6829					SGL_RS00600	19.5386
			SGL_RS13745	16.3379					SGL_RS08890	16.6778
			SGL_RS01205	17.3296					SGL_RS11640	14.5865
			SGL_RS11305	14.9152					SGL_RS08405	15.3603
			SGL_RS01430	19.995					SGL_RS16395	16.3223
			SGL_RS18160	18.0871					SGL_RS15490	15.094
			SGL_RS09820	17.9824					SGL_RS19635	8.62689
			SGL_RS13105	14.3602					SGL_RS13855	14.968
			SGL_RS07175	18.3686					SGL_RS05900	15.9158
			SGL_RS18050	18.187					SGL_RS11760	16.3857
			SGL_RS12590	18.085					SGL_RS13405	13.8068
			SGL_RS06725	14.8432					SGL_RS07175	18.591
			SGL_RS00780	15.8152					SGL_RS14005	20.4378
			SGL_RS01570	18.3878					SGL_RS05425	15.0286
			SGL_RS02360	16.2964					SGL_RS11160	19.1503
			SGL_RS07135	14.1947					SGL_RS01030	15.8046
			SGL_RS15595	14.668					SGL_RS01145	16.1195
			SGL_RS11320	18.2749					SGL_RS11410	17.5562
			SGL_RS00225	19.0871					SGL_RS07145	17.1535
			SGL_RS17075	14.87					SGL_RS04610	15.2889
			SGL_RS07125	16.6921					SGL_RS14715	17.6763
			SGL_RS17485	16.3434					SGL_RS05355	16.1877
			SGL_RS12725	18.6063					SGL_RS15935	17.5697
			SGL_RS05325	14.6073					SGL_RS11400	18.917
			SGL_RS10580	16.5237					SGL_RS11310	15.7872
			SGL_RS05430	15.061					SGL_RS06270	15.1851
			SGL_RS02000	18.4555					SGL_RS02800	14.8182
			SGL_RS16360	19.9405					SGL_RS15835	18.3709
			SGL_RS11455	13.4339					SGL_RS03750	14.6515
			SGL_RS11605	20.2385					SGL_RS13105	13.885
			SGL_RS07870	14.3756					SGL_RS04800	16.9897
			SGL_RS11135	18.7444					SGL_RS18270	17.1978
			SGL_RS05400	18.4776					SGL_RS10075	18.8602
			SGL_RS02335	17.7905					SGL_RS13135	16.7391
			SGL_RS14180	14.2286					SGL_RS17945	16.4909
			SGL_RS03100	16.7339					SGL_RS13955	14.6954
			SGL_RS04060	16.0967					SGL_RS09760	14.9926
			SGL_RS09890	17.94					SGL_RS07450	18.013
			SGL_RS00275	19.9837					SGL_RS02060	17.4755
			SGL_RS03910	17.2345					SGL_RS06060	16.1527
			SGL_RS10670	16.3718					SGL_RS02505	17.0572
			SGL_RS13740	14.7357					SGL_RS16005	17.4085
			SGL_RS03755	14.0086					SGL_RS00225	18.57
			SGL_RS05425	15.4702					SGL_RS17725	16.9078
			SGL_RS10905	15.7657					SGL_RS08895	14.6372
			SGL_RS17060	15.0013					SGL_RS00585	15.5846
			SGL_RS16215	21.4831					SGL_RS04940	15.7449
			SGL_RS02660	16.7971					SGL_RS12610	17.9491
			SGL_RS00445	16.0406					SGL_RS07920	15.8457
			SGL_RS03890	15.4115					SGL_RS16170	15.8058
			SGL_RS13170	14.92					SGL_RS04790	14.4804
			SGL_RS05865	15.1012					SGL_RS10185	16.0755
			SGL_RS15340	19.0255					SGL_RS12595	16.5361
			SGL_RS03750	14.4279					SGL_RS15340	18.8196
			SGL_RS17995	17.7906					SGL_RS11940	11.4643
			SGL_RS11760	17.3581					SGL_RS06550	18.4995
			SGL_RS02710	13.9619					SGL_RS05205	21.2585
			SGL_RS11940	10.9854					SGL_RS05435	14.2163
			SGL_RS13825	19.2116					SGL_RS09530	22.6348
			SGL_RS17975	19.9942					SGL_RS13685	15.8131
			SGL_RS18240	18.685					SGL_RS09045	17.9014
			SGL_RS07785	14.8373					SGL_RS10260	15.4948
			SGL_RS04020	16.8363					SGL_RS03480	15.9171
			SGL_RS04420	17.5417					SGL_RS05495	17.5835
			SGL_RS00645	12.3491					SGL_RS05430	15.7092
			SGL_RS11215	13.955					SGL_RS09930	19.4301
			SGL_RS07895	18.3501					SGL_RS04195	15.718
			SGL_RS18140	20.5503					SGL_RS17885	18.6896
			SGL_RS06920	18.562					SGL_RS13825	18.597
			SGL_RS16700	16.2519					SGL_RS07670	16.7355
			SGL_RS18295	15.6313					SGL_RS00300	17.3917
			SGL_RS16725	19.3684					SGL_RS04845	16.6093
			SGL_RS16170	18.292					SGL_RS11785	16.2636
			SGL_RS15835	19.0113					SGL_RS10710	20.1871
			SGL_RS19535	19.3103					SGL_RS15400	16.2002
			SGL_RS04030	9.41167					SGL_RS05680	16.9226
			SGL_RS02035	20.9449					SGL_RS10880	14.501
			SGL_RS06785	16.1406					SGL_RS18250	15.5201
			SGL_RS10060	16.8744					SGL_RS03270	13.95
			SGL_RS13955	14.7462					SGL_RS00825	17.4888
			SGL_RS11665	16.0615					SGL_RS14900	16.4951
			SGL_RS11160	20.591					SGL_RS09680	17.0132
			SGL_RS01070	14.2483					SGL_RS17950	15.3171
			SGL_RS09670	17.8381					SGL_RS13170	15.3373
			SGL_RS16705	16.2333					SGL_RS06890	15.1421
			SGL_RS15220	14.8088					SGL_RS18200	18.8445
			SGL_RS13325	18.2354					SGL_RS10775	17.626
			SGL_RS02795	17.8261					SGL_RS15275	18.2117
			SGL_RS11400	19.4321					SGL_RS02955	18.6891
			SGL_RS02090	17.4841					SGL_RS01595	15.1047
			SGL_RS03665	16.8553					SGL_RS03630	17.446
			SGL_RS04610	15.6916					SGL_RS04930	20.7608
			SGL_RS08090	12.4094					SGL_RS12040	16.54
			SGL_RS00365	16.3542					SGL_RS07665	16.5837
			SGL_RS04735	15.3704					SGL_RS10705	19.8323
			SGL_RS11995	19.168					SGL_RS17060	14.7585
			SGL_RS17950	17.5578					SGL_RS09745	16.4762
			SGL_RS02800	14.6887					SGL_RS18310	16.4939
			SGL_RS11080	17.7501					SGL_RS13585	18.2564
			SGL_RS06445	15.861					SGL_RS17930	11.9674
			SGL_RS16805	17.3451					SGL_RS09660	14.9649
			SGL_RS14185	14.634					SGL_RS07850	16.7538
			SGL_RS17140	17.1628					SGL_RS09920	16.5892
			SGL_RS09700	16.7324					SGL_RS03290	13.8867
			SGL_RS02655	13.8902					SGL_RS15795	14.4895
			SGL_RS19610	15.0765					SGL_RS10345	16.9605
			SGL_RS05435	14.1734					SGL_RS02950	18.9543
			SGL_RS09195	18.1027					SGL_RS04910	16.2768
			SGL_RS09255	16.6333					SGL_RS06045	15.5341
			SGL_RS12595	17.0698					SGL_RS13795	16.5515
			SGL_RS10710	20.7007					SGL_RS15920	16.0587
			SGL_RS15675	15.3254					SGL_RS12535	16.4332
			SGL_RS11310	16.4008					SGL_RS16405	17.1911
			SGL_RS17490	16.881					SGL_RS08445	16.7396
			SGL_RS15275	18.2686					SGL_RS04595	16.9278
			SGL_RS10480	14.5084					SGL_RS12645	16.771
			SGL_RS11425	16.5889					SGL_RS08155	15.4322
			SGL_RS12555	18.9872					SGL_RS10480	15.5933
			SGL_RS17385	17.2848					SGL_RS02795	18.3437
			SGL_RS09760	15.5642					SGL_RS04715	16.7563
			SGL_RS09225	14.5941					SGL_RS15610	15.6201
			SGL_RS01240	16.205					SGL_RS00920	17.8767
			SGL_RS02765	15.9228					SGL_RS10620	14.8611
			SGL_RS18345	18.653					SGL_RS09445	16.6334
			SGL_RS15020	19.9406					SGL_RS15330	16.4426
			SGL_RS12625	13.6597					SGL_RS03430	14.0117
			SGL_RS02505	17.8926					SGL_RS08795	19.4052
			SGL_RS10885	15.4772					SGL_RS03455	17.8539
			SGL_RS19635	9.26237					SGL_RS05510	16.4926
			SGL_RS17510	15.6245					SGL_RS01535	18.198
			SGL_RS02665	16.1746					SGL_RS08835	20.5297
			SGL_RS02485	13.4383					SGL_RS19760	14.6485
			SGL_RS06565	21.2528					SGL_RS01160	14.2154
			SGL_RS15995	19.7408					SGL_RS04675	15.9818
			SGL_RS12865	16.8049					SGL_RS11605	20.3066
			SGL_RS01945	18.8687					SGL_RS09195	17.8663
			SGL_RS09680	17.8453					SGL_RS10350	15.9037
			SGL_RS07030	17.3271					SGL_RS07055	15.493
			SGL_RS08445	17.6508					SGL_RS15995	19.8968
			SGL_RS13705	17.086					SGL_RS16440	19.2468
			SGL_RS03250	15.753					SGL_RS19780	20.4615
			SGL_RS05205	23.1719					SGL_RS05975	16.9301
			SGL_RS11175	15.8286					SGL_RS16535	17.6601
			SGL_RS06270	16.5992					SGL_RS02485	13.8629
			SGL_RS17850	16.8823					SGL_RS16700	16.8515
			SGL_RS06030	14.2567					SGL_RS13485	17.2641
			SGL_RS06680	17.4541					SGL_RS03800	16.2527
			SGL_RS02250	20.0259					SGL_RS12865	17.1028
			SGL_RS04615	16.9881					SGL_RS15740	17.6143
			SGL_RS00585	15.6058					SGL_RS09700	16.5026
			SGL_RS13135	17.34					SGL_RS13395	16.7044
			SGL_RS13880	16.8157					SGL_RS13705	17.127
			SGL_RS03725	14.7144					SGL_RS06260	17.5913
			SGL_RS12940	18.1263					SGL_RS13880	17.2405
			SGL_RS10075	19.5556					SGL_RS11590	18.6252
			SGL_RS11440	15.4375					SGL_RS18295	15.8332
			SGL_RS15810	19.066					SGL_RS20085	15.8098
			SGL_RS18285	15.8348					SGL_RS10060	17.2574
			SGL_RS10400	19.1887					SGL_RS10580	16.9992
			SGL_RS15150	16.9785					SGL_RS03725	14.5145
			SGL_RS10260	16.2933					SGL_RS11365	19.8297
			SGL_RS13025	20.622					SGL_RS10415	18.2055
			SGL_RS10185	17.6821					SGL_RS14845	20.8617
			SGL_RS12730	17.7465					SGL_RS03790	15.0441
			SGL_RS00020	18.1219					SGL_RS01035	16.0295
			SGL_RS03430	14.3437					SGL_RS03035	17.6983
			SGL_RS06715	18.0501					SGL_RS03425	18.1094
			SGL_RS16005	17.7294					SGL_RS11475	14.9212
			SGL_RS05900	18.0947					SGL_RS01600	18.5536
			SGL_RS10820	18.1484					SGL_RS05400	18.8348
			SGL_RS17355	18.5588					SGL_RS11010	18.1355
			SGL_RS13485	17.3899					SGL_RS08255	16.5268
			SGL_RS04195	16.3643					SGL_RS02095	16.403
			SGL_RS15790	18.718					SGL_RS10905	16.6204
			SGL_RS12835	16.9813					SGL_RS02920	18.7233
			SGL_RS14965	17.7982					SGL_RS06010	17.781
			SGL_RS10775	18.4873					SGL_RS01585	17.3824
			SGL_RS03480	16.9346					SGL_RS08335	19.9716
			SGL_RS01130	15.4027					SGL_RS17765	17.8213
			SGL_RS09660	15.7064					SGL_RS12945	17.852
			SGL_RS17405	18.7133					SGL_RS06685	15.2556
			SGL_RS19760	13.7975					SGL_RS13015	15.0694
			SGL_RS11475	14.7894					SGL_RS10490	15.8481
			SGL_RS00915	18.7898					SGL_RS14840	19.4648
			SGL_RS06505	17.6017					SGL_RS15265	16.8307
			SGL_RS02955	20.7347					SGL_RS14965	17.4621
			SGL_RS18755	16.5842					SGL_RS10670	17.1979
			SGL_RS06260	17.8823					SGL_RS05325	15.9556
			SGL_RS01620	17.3598					SGL_RS10515	15.3817
			SGL_RS03255	15.7944					SGL_RS16680	18.8243
			SGL_RS10490	16.0299					SGL_RS05150	15.0204
			SGL_RS08545	18.6265					SGL_RS18210	12.8691
			SGL_RS09920	16.2802					SGL_RS15070	16.6177
			SGL_RS10570	15.3513					SGL_RS15805	18.168
			SGL_RS11765	14.8139					SGL_RS03660	17.6857
			SGL_RS02315	17.8773					SGL_RS10495	17.913
			SGL_RS03135	17.9578					SGL_RS02250	20.3432
			SGL_RS07520	18.9762					SGL_RS01205	18.8632
			SGL_RS14715	18.8417					SGL_RS06450	16.7946
			SGL_RS05085	15.4754					SGL_RS02290	17.779
			SGL_RS08255	18.399					SGL_RS06665	16.7345
			SGL_RS09305	16.7831					SGL_RS04060	15.5601
			SGL_RS19195	16.6084					SGL_RS07715	17.7391
			SGL_RS04715	17.5684					SGL_RS13055	16.9717
			SGL_RS17230	17.649					SGL_RS17230	17.5013
			SGL_RS03035	18.9363					SGL_RS01830	17.2286
			SGL_RS07075	19.866					SGL_RS01245	17.901
			SGL_RS07240	18.073					SGL_RS12025	18.021
			SGL_RS05890	16.1891					SGL_RS15410	19.5123
			SGL_RS07665	17.3427					SGL_RS15580	14.8857
			SGL_RS09690	20.9934					SGL_RS12335	16.1919
			SGL_RS09045	20.1218					SGL_RS14065	17.6726
			SGL_RS06710	20.0223					SGL_RS14985	16.6915
			SGL_RS14065	18.1569					SGL_RS03135	18.2872
			SGL_RS01875	17.882					SGL_RS03315	16.0218
			SGL_RS15235	18.122					SGL_RS09230	17.6652
			SGL_RS01600	20.6719					SGL_RS07375	15.4149
			SGL_RS07195	18.5803					SGL_RS15345	20.0062
			SGL_RS00560	17.0012					SGL_RS17405	18.7129
			SGL_RS03455	18.54					SGL_RS13195	17.8727
			SGL_RS04965	18.6398					SGL_RS11425	17.3758
			SGL_RS11860	17.4299					SGL_RS11775	17.5455
			SGL_RS16535	17.6499					SGL_RS16655	16.4596
			SGL_RS08795	19.6276					SGL_RS09070	18.5372
			SGL_RS01595	16.298					SGL_RS07170	17.9546
			SGL_RS02950	19.4451					SGL_RS16805	17.9265
			SGL_RS14400	17.2711					SGL_RS17355	16.6948
			SGL_RS16395	17.7966					SGL_RS15445	17.2201
			SGL_RS11910	17.9521					SGL_RS15360	21.6896
			SGL_RS08020	22.1893					SGL_RS05410	15.2703
			SGL_RS03315	16.4876					SGL_RS08105	17.4666
			SGL_RS05680	18.5304					SGL_RS08090	13.6681
			SGL_RS12040	16.8213					SGL_RS07870	16.324
			SGL_RS17590	21.4493					SGL_RS14400	17.969
			SGL_RS07225	16.0613					SGL_RS15790	18.4468
			SGL_RS15795	15.3746					SGL_RS03570	15.9305
			SGL_RS00605	22.2557					SGL_RS12940	18.2207
			SGL_RS17450	17.6239					SGL_RS15350	16.4972
			SGL_RS07375	15.562					SGL_RS17845	17.8404
			SGL_RS10620	15.4372					SGL_RS17450	17.3906
			SGL_RS04520	13.3294					SGL_RS03935	18.4814
			SGL_RS09310	16.5035					SGL_RS05180	18.2725
			SGL_RS10810	17.709					SGL_RS13480	21.0683
			SGL_RS13505	17.4016					SGL_RS08180	17.1406
			SGL_RS08540	17.1452					SGL_RS17630	17.2747
			SGL_RS17725	19.5282					SGL_RS09305	16.4329
			SGL_RS15580	16.2634					SGL_RS00270	18.4406
			SGL_RS20085	16.0689					SGL_RS06445	16.284
			SGL_RS15415	19.7555					SGL_RS12180	19.0272
			SGL_RS17865	16.7179					SGL_RS17455	16.2058
			SGL_RS04790	15.3832					SGL_RS04740	15.0801
			SGL_RS01645	20.4238					SGL_RS08945	14.3008
			SGL_RS03935	17.7816					SGL_RS03255	15.8736
			SGL_RS12645	19.0727					SGL_RS07075	19.8011
			SGL_RS14755	18.2222					SGL_RS01130	16.4797
			SGL_RS03885	17.4808					SGL_RS13965	18.938
			SGL_RS00150	17.6436					SGL_RS07970	16.9306
			SGL_RS04415	18.2814					SGL_RS01565	20.1726
			SGL_RS14900	17.7222					SGL_RS19610	15.5585
			SGL_RS17310	18.9471					SGL_RS11235	17.0206
			SGL_RS00300	18.2235					SGL_RS03250	14.9819
			SGL_RS03660	18.9757					SGL_RS17350	18.131
			SGL_RS15920	17.5643					SGL_RS13325	18.6424
			SGL_RS07055	16.7427					SGL_RS17750	18.2617
			SGL_RS12180	20.0129					SGL_RS00605	19.2857
			SGL_RS04675	17.9409					SGL_RS01590	15.8995
			SGL_RS02745	20.3127					SGL_RS08595	16.9947
			SGL_RS13510	15.1048					SGL_RS16845	17.486
			SGL_RS17945	17.2797					SGL_RS15675	16.1743
			SGL_RS09205	17.3905					SGL_RS12730	18.1379
			SGL_RS14075	11.879					SGL_RS07130	17.2602
			SGL_RS15740	18.5313					SGL_RS05685	14.5932
			SGL_RS06635	17.2883					SGL_RS09695	18.5356
			SGL_RS13965	19.0474					SGL_RS09630	18.2273
			SGL_RS13480	20.6914					SGL_RS13580	17.1311
			SGL_RS18025	12.3943					SGL_RS08110	18.826
			SGL_RS02290	18.0421					SGL_RS14560	15.4005
			SGL_RS18270	19.8123					SGL_RS02315	18.3594
			SGL_RS13795	16.7505					SGL_RS05470	17.5485
			SGL_RS09085	15.2006					SGL_RS07820	18.909
			SGL_RS08110	19.5868					SGL_RS10885	15.5087
			SGL_RS01535	18.2532					SGL_RS11910	17.9266
			SGL_RS06685	15.4024					SGL_RS18345	18.0859
			SGL_RS00825	18.6622					SGL_RS13505	17.6235
			SGL_RS06300	16.3294					SGL_RS03175	18.0448
			SGL_RS10155	17.8012					SGL_RS14625	15.5431
			SGL_RS08595	17.2072					SGL_RS05135	17.552
			SGL_RS02775	20.1316					SGL_RS14565	16.2855
			SGL_RS04395	19.3633					SGL_RS08250	18.0555
			SGL_RS04955	21.4935					SGL_RS08540	17.8602
			SGL_RS11280	16.8723					SGL_RS11175	17.7999
			SGL_RS07850	18.0284					SGL_RS19060	17.6909
			SGL_RS13685	17.1735					SGL_RS07070	18.824
			SGL_RS13460	15.7242					SGL_RS02490	17.3242
			SGL_RS11265	19.0973					SGL_RS09690	20.4994
			SGL_RS09745	18.3796					SGL_RS08545	19.6983
			SGL_RS09060	19.8719					SGL_RS13190	18.3046
			SGL_RS01560	19.1687					SGL_RS18010	17.8294
			SGL_RS06010	17.3609					SGL_RS02710	16.1745
			SGL_RS02095	17.3543					SGL_RS08475	17.14
			SGL_RS03425	19.2249					SGL_RS00560	17.6906
			SGL_RS17365	18.1684					SGL_RS07700	13.5327
			SGL_RS05395	16.9146					SGL_RS13765	17.1478
			SGL_RS11235	17.2336					SGL_RS15505	18.4754
			SGL_RS13855	15.4137					SGL_RS15235	18.0423
			SGL_RS02920	20.3678					SGL_RS04420	17.3021
			SGL_RS01245	18.1254					SGL_RS17865	17.0467
			SGL_RS16615	17.851					SGL_RS05085	15.606
			SGL_RS13395	17.5806					SGL_RS16695	19.2287
			SGL_RS12945	18.0235					SGL_RS00150	17.0811
			SGL_RS05410	16.7053					SGL_RS03245	13.4288
			SGL_RS16655	16.6966					SGL_RS10570	14.788
			SGL_RS09230	17.925					SGL_RS12270	17.0978
			SGL_RS07715	19.0028					SGL_RS12870	18.7519
			SGL_RS11260	19.7436					SGL_RS07955	16.1014
			SGL_RS00920	19.612					SGL_RS00680	19.6922
			SGL_RS08475	17.8441					SGL_RS08770	16.7689
			SGL_RS06450	17.9327					SGL_RS04650	18.2906
			SGL_RS11670	19.7463					SGL_RS08235	16.3162
			SGL_RS05135	17.2219					SGL_RS00365	17.1792
			SGL_RS08635	17.0841					SGL_RS11060	16.5452
			SGL_RS05345	15.3528					SGL_RS00830	17.0801
			SGL_RS03270	14.4604					SGL_RS18025	13.6618
			SGL_RS02520	17.1648					SGL_RS09815	16.9241
			SGL_RS11590	20.6339					SGL_RS09090	15.8639
			SGL_RS06015	17.7109					SGL_RS02745	19.9379
			SGL_RS12695	18.4941					SGL_RS16615	17.8509
			SGL_RS16680	19.3525					SGL_RS15220	16.5259
			SGL_RS00320	16.3149					SGL_RS03025	19.0357
			SGL_RS06535	14.6272					SGL_RS06510	17.3414
			SGL_RS14985	17.1163					SGL_RS11225	16.6428
			SGL_RS12480	17.5427					SGL_RS09185	17.2031
			SGL_RS12335	16.0227					SGL_RS01050	17.2411
			SGL_RS08800	19.0197					SGL_RS12770	16.4324
			SGL_RS17455	16.297					SGL_RS12675	18.1044
			SGL_RS14115	16.6275					SGL_RS03930	18.1204
			SGL_RS05985	18.5736					SGL_RS01875	18.1123
			SGL_RS20080	15.6892					SGL_RS14115	16.6942
			SGL_RS07490	17.4687					SGL_RS11415	20.875
			SGL_RS11010	20.0001					SGL_RS13715	16.4729
			SGL_RS18375	16.7697					SGL_RS08020	21.725
			SGL_RS07700	13.7685					SGL_RS18240	19.3121
			SGL_RS12400	19.3213					SGL_RS05395	16.8607
			SGL_RS19060	17.5405					SGL_RS02100	16.7549
			SGL_RS09695	19.1738					SGL_RS09310	17.0707
			SGL_RS05180	19.3412					SGL_RS12545	19.2818
			SGL_RS03790	16.0106					SGL_RS11280	17.0758
			SGL_RS05495	18.708					SGL_RS08060	19.2923
			SGL_RS04650	18.6366					SGL_RS08535	16.7728
			SGL_RS05000	16.8795					SGL_RS11765	15.0575
			SGL_RS13405	15.7592					SGL_RS02165	18.5418
			SGL_RS08900	12.1675					SGL_RS06680	18.1631
			SGL_RS01365	17.5865					SGL_RS12825	16.147
			SGL_RS13770	18.3646					SGL_RS01445	20.1262
			SGL_RS11855	15.6516					SGL_RS06015	18.369
			SGL_RS04800	18.4403					SGL_RS06735	19.6024
			SGL_RS02165	18.2593					SGL_RS15870	19.6436
			SGL_RS03125	18.6567					SGL_RS16880	19.8844
			SGL_RS10350	18.1368					SGL_RS15900	20.0102
			SGL_RS06985	16.333					SGL_RS06710	19.8966
			SGL_RS06645	18.13					SGL_RS09600	18.5843
			SGL_RS09805	10.5338					SGL_RS11260	18.5279
			SGL_RS17845	20.179					SGL_RS03620	18.8803
			SGL_RS11365	21.0198					SGL_RS06810	14.5409
			SGL_RS08895	14.899					SGL_RS13510	15.8377
			SGL_RS06665	17.0158					SGL_RS04205	15.9706
			SGL_RS14470	16.0513					SGL_RS12205	17.5932
			SGL_RS11060	16.9805					SGL_RS01025	17.5085
			SGL_RS12675	18.7459					SGL_RS11860	18.5668
			SGL_RS15360	22.7157					SGL_RS04395	19.5658
			SGL_RS05470	18.1563					SGL_RS10820	18.6732
			SGL_RS18210	12.6405					SGL_RS19935	20.1442
			SGL_RS05640	18.0024					SGL_RS13710	17.7247
			SGL_RS14840	20.7803					SGL_RS12695	18.3993
			SGL_RS15445	17.2947					SGL_RS02840	16.9129
			SGL_RS07955	17.1863					SGL_RS04415	17.1646
			SGL_RS10705	21.6903					SGL_RS05675	18.8036
			SGL_RS04885	19.0874					SGL_RS15130	18.5836
			SGL_RS06510	17.6618					SGL_RS07040	19.0565
			SGL_RS12825	16.012					SGL_RS14325	18.2579
			SGL_RS08745	17.686					SGL_RS03885	17.731
			SGL_RS08480	18.2997					SGL_RS04855	16.9327
			SGL_RS15120	21.4149					SGL_RS07490	17.6827
			SGL_RS18200	20.2811					SGL_RS08440	16.8012
			SGL_RS04225	20.4197					SGL_RS04885	19.324
			SGL_RS17630	18.4354					SGL_RS11265	18.759
			SGL_RS14000	20.3439					SGL_RS17520	16.9114
			SGL_RS07130	18.0409					SGL_RS06675	18.6409
			SGL_RS08420	18.4886					SGL_RS07385	17.4735
			SGL_RS18310	17.994					SGL_RS04615	17.9461
			SGL_RS13175	14.4196					SGL_RS12495	17.6716
			SGL_RS07795	19.646					SGL_RS15625	18.1238
			SGL_RS07970	17.7194					SGL_RS16210	18.7624
			SGL_RS10135	14.95					SGL_RS12400	19.0399
			SGL_RS16695	20.4952					SGL_RS13640	19.017
			SGL_RS05025	19.1748					SGL_RS08635	17.5745
			SGL_RS15805	19.1991					SGL_RS17340	17.4102
			SGL_RS00270	19.447					SGL_RS17415	19.7637
			SGL_RS05355	17.6246					SGL_RS00275	20.8572
			SGL_RS13715	16.4666					SGL_RS07545	16.6011
			SGL_RS13255	18.3365					SGL_RS08900	13.767
			SGL_RS14560	16.0562					SGL_RS06055	17.905
			SGL_RS13765	18.6658					SGL_RS14405	18.2288
			SGL_RS01125	16.7801					SGL_RS16155	22.5008
			SGL_RS03965	17.028					SGL_RS18380	16.3162
			SGL_RS12770	16.5803					SGL_RS15875	15.8577
			SGL_RS17930	11.9065					SGL_RS04220	20.3883
			SGL_RS16880	19.7628					SGL_RS06695	17.2746
			SGL_RS11955	18.8132					SGL_RS11045	16.3067
			SGL_RS16650	19.7957					SGL_RS07520	19.2892
			SGL_RS08250	18.41					SGL_RS04100	19.3451
			SGL_RS10515	16.7349					SGL_RS02330	21.3971
			SGL_RS03570	17.9653					SGL_RS03950	16.5933
			SGL_RS05975	18.2423					SGL_RS13145	14.4608
			SGL_RS17625	19.0041					SGL_RS08415	18.6162
			SGL_RS07995	16.6254					SGL_RS13175	15.1931
			SGL_RS04865	18.6264					SGL_RS06535	14.363
			SGL_RS07430	16.4383					SGL_RS08230	21.4538
			SGL_RS04855	18.1063					SGL_RS12080	19.8251
			SGL_RS17055	17.5794					SGL_RS17985	15.9113
			SGL_RS06425	17.8453					SGL_RS05345	16.3392
			SGL_RS18100	17.3593					SGL_RS12810	16.4906
			SGL_RS07905	18.8232					SGL_RS07550	17.7183
			SGL_RS07820	19.7059					SGL_RS09280	18.7109
			SGL_RS16210	19.7757					SGL_RS12355	19.8851
			SGL_RS12680	19.9871					SGL_RS06505	17.4932
			SGL_RS11225	18.5127					SGL_RS15120	20.5582
			SGL_RS08945	18.6178					SGL_RS09965	18.126
			SGL_RS04740	15.9106					SGL_RS02775	20.7689
			SGL_RS16620	18.9102					SGL_RS08745	16.9638
			SGL_RS08235	16.9629					SGL_RS08175	18.5757
			SGL_RS02490	18.437					SGL_RS14620	17.6474
			SGL_RS09280	19.0151					SGL_RS00320	17.0054
			SGL_RS02625	18.8154					SGL_RS14055	17.6341
			SGL_RS11220	18.2908					SGL_RS16270	19.3105
			SGL_RS07070	19.7954					SGL_RS16795	17.7039
			SGL_RS04910	17.4396					SGL_RS01365	17.3671
			SGL_RS15330	17.7826					SGL_RS12480	18.0945
			SGL_RS17350	19.2722					SGL_RS11500	20.0488
			SGL_RS14565	17.21					SGL_RS06835	18.172
			SGL_RS11785	17.2644					SGL_RS16890	20.0915
			SGL_RS10455	16.5008					SGL_RS17365	18.4161
			SGL_RS08060	19.4863					SGL_RS15770	17.4217
			SGL_RS15410	21.3598					SGL_RS01915	17.4731
			SGL_RS04580	19.3464					SGL_RS07840	19.4161
			SGL_RS14620	17.8013					SGL_RS07605	18.0035
			SGL_RS16670	15.7949					SGL_RS11270	18.7192
			SGL_RS12495	18.4397					SGL_RS08650	17.7606
			SGL_RS08970	19.1339					SGL_RS13770	18.5648
			SGL_RS05075	17.0506					SGL_RS05950	16.21
			SGL_RS11415	21.5799					SGL_RS17830	18.1483
			SGL_RS19935	21.5306					SGL_RS13255	17.5581
			SGL_RS11450	17.4292					SGL_RS14195	14.8465
			SGL_RS16845	18.0542					SGL_RS08410	18.6665
			SGL_RS14250	21.5422					SGL_RS04215	18.3254
			SGL_RS03175	18.9318					SGL_RS00110	21.9763
			SGL_RS09345	17.8732					SGL_RS05025	18.0866
			SGL_RS12690	18.3441					SGL_RS06635	17.6392
			SGL_RS12200	17.7001					SGL_RS08455	20.4012
			SGL_RS13780	19.5152					SGL_RS06575	19.6998
			SGL_RS13190	18.7898					SGL_RS08610	16.618
			SGL_RS00680	20.6178					SGL_RS03125	19.1185
			SGL_RS12545	19.891					SGL_RS07335	20.6004
			SGL_RS05310	17.1402					SGL_RS07795	19.7864
			SGL_RS14735	22.3349					SGL_RS15595	16.7043
			SGL_RS13195	18.9245					SGL_RS04580	19.6653
			SGL_RS16795	18.5691					SGL_RS20080	16.369
			SGL_RS10325	18.0613					SGL_RS08970	18.5834
			SGL_RS12080	20.4323					SGL_RS03920	18.5442
			SGL_RS03670	20.4407					SGL_RS16670	15.553
			SGL_RS06575	19.7124					SGL_RS13460	15.7676
			SGL_RS15370	15.1586					SGL_RS16815	16.1721
			SGL_RS20135	20.4601					SGL_RS11505	20.2067
			SGL_RS15875	15.6728					SGL_RS09805	11.6359
			SGL_RS15900	24.2779					SGL_RS10155	18.056
			SGL_RS15750	16.2014					SGL_RS09345	17.6757
			SGL_RS02840	17.7065					SGL_RS07360	22.1541
			SGL_RS02940	18.2781					SGL_RS17100	18.9173
			SGL_RS03040	21.7738					SGL_RS17310	19.2067
			SGL_RS06675	18.3097					SGL_RS01125	17.8713
			SGL_RS00910	18.736					SGL_RS10135	15.871
			SGL_RS05675	19.4902					SGL_RS16590	18.1977
			SGL_RS05195	18.1					SGL_RS06245	18.2892
			SGL_RS11405	21.5842					SGL_RS17315	18.0981
			SGL_RS13690	19.3448					SGL_RS01275	18.3735
			SGL_RS06055	18.3269					SGL_RS02520	17.2733
			SGL_RS06150	17.4938					SGL_RS02845	16.7121
			SGL_RS18250	17.4136					SGL_RS08420	18.5845
			SGL_RS08850	18.6055					SGL_RS09290	19.1592
			SGL_RS01585	19.6842					SGL_RS12955	19.0203
			SGL_RS04845	19.3064					SGL_RS11855	15.8835
			SGL_RS11410	19.4516					SGL_RS10325	18.3178
			SGL_RS04220	20.7864					SGL_RS13835	16.831
			SGL_RS11500	20.5861					SGL_RS02195	18.396
			SGL_RS13580	18.8227					SGL_RS13885	17.8861
			SGL_RS13145	14.1093					SGL_RS14000	19.9192
			SGL_RS07605	18.3486					SGL_RS08290	18.4012
			SGL_RS17340	17.9532					SGL_RS16520	15.7247
			SGL_RS02195	19.3648					SGL_RS14070	18.8713
			SGL_RS06245	18.8966					SGL_RS02820	16.7344
			SGL_RS07380	17.5691					SGL_RS09715	17.7027
			SGL_RS08230	21.8632					SGL_RS16290	21.3218
			SGL_RS16890	21.1821					SGL_RS04860	16.1049
			SGL_RS12355	20.1166					SGL_RS05070	20.0215
			SGL_RS03520	18.4713					SGL_RS08480	18.393
			SGL_RS13720	20.2056					SGL_RS01835	19.1808
			SGL_RS12870	19.2407					SGL_RS10455	17.3825
			SGL_RS09185	18.3845					SGL_RS19170	16.1224
			SGL_RS16520	15.8559					SGL_RS00910	19.1265
			SGL_RS18010	20.1807					SGL_RS09050	22.2573
			SGL_RS13320	18.7313					SGL_RS17140	17.9211
			SGL_RS14865	17.8303					SGL_RS11005	19.2682
			SGL_RS06105	18.9286					SGL_RS10115	17.1419
			SGL_RS06835	18.3151					SGL_RS15185	16.4441
			SGL_RS18380	17.6089					SGL_RS17625	19.1808
			SGL_RS14140	18.5452					SGL_RS02225	18.0218
			SGL_RS15645	19.915					SGL_RS13265	20.2141
			SGL_RS00305	22.7588					SGL_RS11245	16.1155
			SGL_RS17985	16.982					SGL_RS15025	17.076
			SGL_RS03920	19.0091					SGL_RS14075	13.6556
			SGL_RS05070	21.2619					SGL_RS02865	17.8054
			SGL_RS10240	16.4618					SGL_RS17840	18.6045
			SGL_RS13815	17.2253					SGL_RS04920	19.1962
			SGL_RS02120	17.6713					SGL_RS05880	18.4608
			SGL_RS01835	20.0057					SGL_RS05220	19.1005
			SGL_RS07335	21.1711					SGL_RS05640	18.5739
			SGL_RS15175	19.4242					SGL_RS16475	16.2675
			SGL_RS17415	20.0892					SGL_RS05440	20.2663
			SGL_RS13640	20.5134					SGL_RS02135	18.2583
			SGL_RS15350	19.2123					SGL_RS13560	18.6568
			SGL_RS01445	22.5396					SGL_RS09800	19.0432
			SGL_RS12915	16.872					SGL_RS03040	20.3503
			SGL_RS08415	19.5253					SGL_RS18190	18.0102
			SGL_RS12270	18.0814					SGL_RS02145	18.8434
			SGL_RS05880	18.5351					SGL_RS02625	18.1974
			SGL_RS14070	19.6126					SGL_RS15665	17.1232
			SGL_RS15025	17.173					SGL_RS06280	16.9156
			SGL_RS16475	16.5012					SGL_RS12290	17.8939
			SGL_RS02820	17.6918					SGL_RS03690	17.192
			SGL_RS11245	15.7839					SGL_RS10255	16.5955
			SGL_RS06885	19.781					SGL_RS05870	18.7071
			SGL_RS15205	18.7987					SGL_RS03590	17.5902
			SGL_RS15625	19.243					SGL_RS15260	17.3013
			SGL_RS10495	18.4828					SGL_RS09740	19.2858
			SGL_RS03410	20.6965					SGL_RS11450	18.05
			SGL_RS13885	17.9094					SGL_RS17515	19.4211
			SGL_RS12290	19.2142					SGL_RS02370	16.9788
			SGL_RS01590	17.3571					SGL_RS15425	19.2281
			SGL_RS07740	19.1823					SGL_RS05985	19.2261
			SGL_RS13835	17.6486					SGL_RS03520	18.1207
			SGL_RS11375	18.5519					SGL_RS14865	17.4599
			SGL_RS04100	19.7974					SGL_RS18110	17.4378
			SGL_RS08485	19.3975					SGL_RS02265	17.8456
			SGL_RS00110	24.4579					SGL_RS03155	18.5532
			SGL_RS10115	18.1377					SGL_RS09990	18.1031
			SGL_RS09800	19.9931					SGL_RS13830	19.5269
			SGL_RS01030	20.4065					SGL_RS07730	20.1806
			SGL_RS06735	19.3347					SGL_RS18375	16.4169
			SGL_RS14770	18.9346					SGL_RS07600	18.3466
			SGL_RS17830	18.2902					SGL_RS10285	16.9392
			SGL_RS10870	15.5885					SGL_RS14550	19.4148
			SGL_RS17520	17.0841					SGL_RS04240	15.3756
			SGL_RS08535	17.1735					SGL_RS17890	16.5223
			SGL_RS15260	18.4607					SGL_RS06820	16.9287
			SGL_RS14670	20.083					SGL_RS07825	16.6429
			SGL_RS01095	21.3614					SGL_RS03870	17.662
			SGL_RS18290	17.1086					SGL_RS18030	19.9328
			SGL_RS13710	18.7406					SGL_RS16960	19.3148
			SGL_RS11205	16.5144					SGL_RS16620	19.3047
			SGL_RS17710	21.4158					SGL_RS11220	18.0385
			SGL_RS09090	16.8232					SGL_RS17135	20.2417
			SGL_RS08650	18.456					SGL_RS10870	15.7958
			SGL_RS02265	17.2164					SGL_RS02120	17.8928
			SGL_RS17750	20.5827					SGL_RS17755	19.0178
			SGL_RS17565	21.1795					SGL_RS17235	17.589
			SGL_RS08180	18.646					SGL_RS10140	19.6225
			SGL_RS15770	18.7585					SGL_RS05000	16.3982
			SGL_RS14325	19.2468					SGL_RS05075	16.316
			SGL_RS08105	18.5909					SGL_RS19055	13.7387
			SGL_RS18115	21.6438					SGL_RS15250	17.0838
			SGL_RS07730	21.5177					SGL_RS13690	19.442
			SGL_RS16515	16.9252					SGL_RS04225	20.2598
			SGL_RS06810	15.0781					SGL_RS14385	18.179
			SGL_RS00830	18.7238					SGL_RS14140	18.2363
			SGL_RS14970	17.3982					SGL_RS10240	16.9868
			SGL_RS07390	20.4857					SGL_RS07180	20.218
			SGL_RS01160	15.4864					SGL_RS02450	18.5404
			SGL_RS04645	18.3908					SGL_RS02940	18.4511
			SGL_RS14915	17.0619					SGL_RS14675	17.5644
			SGL_RS12955	19.8934					SGL_RS10160	16.4313
			SGL_RS14200	15.3238					SGL_RS13800	18.8738
			SGL_RS12810	17.8036					SGL_RS01530	21.04
			SGL_RS04920	20.3475					SGL_RS18315	16.6189
			SGL_RS16830	18.5237					SGL_RS10830	19.9728
			SGL_RS11335	20.5673					SGL_RS11335	19.8797
			SGL_RS08440	17.8712					SGL_RS18290	17.0373
			SGL_RS01915	19.0606					SGL_RS14670	19.3203
			SGL_RS02100	18.1101					SGL_RS10950	20.1257
			SGL_RS09600	19.7993					SGL_RS15255	17.5763
			SGL_RS17315	19.4065					SGL_RS07905	18.0028
			SGL_RS19170	16.3528					SGL_RS00190	21.3526
			SGL_RS02225	18.5984					SGL_RS15230	18.8166
			SGL_RS07170	18.5359					SGL_RS02550	17.5348
			SGL_RS10255	17.3113					SGL_RS13250	18.8131
			SGL_RS05655	18.8894					SGL_RS11660	18.2787
			SGL_RS00190	21.4832					SGL_RS02230	16.9948
			SGL_RS11660	18.7276					SGL_RS16400	19.0789
			SGL_RS04205	17.1984					SGL_RS09060	20.8669
			SGL_RS15425	20.6037					SGL_RS05195	18.2374
			SGL_RS09200	21.0648					SGL_RS11405	20.6415
			SGL_RS11340	16.949					SGL_RS14255	19.8399
			SGL_RS13995	21.1968					SGL_RS12190	20.8762
			SGL_RS00690	24.0643					SGL_RS17900	19.4155
			SGL_RS08570	17.9618					SGL_RS15060	17.6697
			SGL_RS03690	17.533					SGL_RS16835	18.8534
			SGL_RS07545	18.1853					SGL_RS17430	17.6264
			SGL_RS16290	22.439					SGL_RS17545	16.5301
			SGL_RS02865	18.3828					SGL_RS16830	18.7561
			SGL_RS17135	20.0017					SGL_RS17565	20.8308
			SGL_RS04595	19.1951					SGL_RS12010	19.2241
			SGL_RS08610	16.626					SGL_RS14040	20.4982
			SGL_RS13250	20.1638					SGL_RS08240	16.3564
			SGL_RS15250	18.0823					SGL_RS05100	18.0498
			SGL_RS07600	18.268					SGL_RS13130	16.7643
			SGL_RS06695	17.9496					SGL_RS15725	19.9988
			SGL_RS04105	17.4547					SGL_RS16540	19.801
			SGL_RS05220	20.1223					SGL_RS04645	18.913
			SGL_RS03590	18.8735					SGL_RS13995	21.0042
			SGL_RS16400	19.9644					SGL_RS06025	18.9098
			SGL_RS11775	19.844					SGL_RS10020	21.0452
			SGL_RS07965	17.5163					SGL_RS06105	19.423
			SGL_RS09070	20.3118					SGL_RS15175	20.5067
			SGL_RS14405	18.3112					SGL_RS11440	18.0773
			SGL_RS14675	17.9682					SGL_RS13005	19.3021
			SGL_RS10045	21.1938					SGL_RS03965	17.7214
			SGL_RS12150	17.7631					SGL_RS07050	20.032
			SGL_RS01530	22.3637					SGL_RS05895	16.1267
			SGL_RS12025	19.8125					SGL_RS17400	18.3644
			SGL_RS10225	21.0604					SGL_RS16690	19.1378
			SGL_RS03155	19.3916					SGL_RS08570	18.0291
			SGL_RS08830	20.8452					SGL_RS17005	19.3584
			SGL_RS17180	19.8707					SGL_RS06350	16.1315
			SGL_RS05685	16.0243					SGL_RS13320	18.7318
			SGL_RS05320	19.2018					SGL_RS14465	20.549
			SGL_RS02370	18.2437					SGL_RS16350	14.1406
			SGL_RS11505	21.3613					SGL_RS17180	20.1655
			SGL_RS15185	16.8543					SGL_RS11205	17.7562
			SGL_RS15130	20.1625					SGL_RS15295	17.9175
			SGL_RS07865	19.0839					SGL_RS12915	18.7494
			SGL_RS06045	17.7961					SGL_RS11315	18.999
			SGL_RS02065	18.102					SGL_RS08275	15.9972
			SGL_RS11005	20.6281					SGL_RS14785	20.6744
			SGL_RS15060	18.5965					SGL_RS10225	20.2445
			SGL_RS02145	19.8452					SGL_RS08515	17.955
			SGL_RS15635	15.4011					SGL_RS07105	18.8851
			SGL_RS02845	17.7865					SGL_RS15635	15.3954
			SGL_RS11315	19.6938					SGL_RS05320	18.9958
			SGL_RS05870	18.9099					SGL_RS17810	17.6707
			SGL_RS15265	19.7267					SGL_RS11820	17.5389
			SGL_RS10160	18.3857					SGL_RS08800	19.2745
			SGL_RS08735	20.741					SGL_RS14360	18.7594
			SGL_RS13525	22.188					SGL_RS11375	18.9659
			SGL_RS17890	16.5753					SGL_RS03560	17.6795
			SGL_RS06220	13.8579					SGL_RS13445	20.3925
			SGL_RS16590	18.8334					SGL_RS03640	18.5725
			SGL_RS03195	17.8929					SGL_RS16525	19.9597
			SGL_RS13445	20.2771					SGL_RS03410	21.0425
			SGL_RS17515	19.8225					SGL_RS15125	20.7778
			SGL_RS12010	19.4246					SGL_RS03010	18.5797
			SGL_RS13830	20.0234					SGL_RS15785	18.0095
			SGL_RS03620	21.1719					SGL_RS09865	19.5464
			SGL_RS04860	17.3767					SGL_RS13780	20.0134
			SGL_RS02135	19.7586					SGL_RS10035	20.1207
			SGL_RS16835	19.6806					SGL_RS04550	20.3721
			SGL_RS16960	20.0164					SGL_RS06955	18.0405
			SGL_RS13265	21.4797					SGL_RS08850	19.2555
			SGL_RS06350	16.4327					SGL_RS06530	19.3575
			SGL_RS06925	18.7721					SGL_RS14365	19.1854
			SGL_RS17005	20.6785					SGL_RS18215	17.4789
			SGL_RS15230	19.5414					SGL_RS04320	19.664
			SGL_RS10615	18.3374					SGL_RS01890	18.2871
			SGL_RS15505	22.4586					SGL_RS12150	17.4237
			SGL_RS04945	19.4788					SGL_RS14500	20.0403
			SGL_RS02450	19.05					SGL_RS09320	19.8413
			SGL_RS17400	18.6558					SGL_RS15205	18.9766
			SGL_RS17810	20.4075					SGL_RS09325	18.851
			SGL_RS17220	21.3723					SGL_RS15980	20.9607
			SGL_RS10520	17.5222					SGL_RS03805	19.0151
			SGL_RS06970	21.0876					SGL_RS10445	18.1538
			SGL_RS15295	17.9597					SGL_RS06970	20.1942
			SGL_RS16330	16.0283					SGL_RS05340	17.8415
			SGL_RS17235	17.393					SGL_RS13090	18.6954
			SGL_RS10020	22.224					SGL_RS01570	23.7404
			SGL_RS02010	24.2359					SGL_RS13495	17.8066
			SGL_RS09795	19.0677					SGL_RS15860	20.7405
			SGL_RS06955	18.2416					SGL_RS17590	22.5238
			SGL_RS13560	18.993					SGL_RS11595	19.7505
			SGL_RS17305	18.6682					SGL_RS14270	19.0886
			SGL_RS14040	20.6954					SGL_RS05115	17.2744
			SGL_RS03950	17.9715					SGL_RS15270	17.9252
			SGL_RS10035	21.2851					SGL_RS10520	17.2053
			SGL_RS05100	19.2642					SGL_RS06430	21.174
			SGL_RS03870	18.1461					SGL_RS13315	17.1863
			SGL_RS06420	17.4506					SGL_RS16975	18.87
			SGL_RS02230	19.6231					SGL_RS07430	17.2526
			SGL_RS18340	19.4349					SGL_RS10555	17.7461
			SGL_RS14680	19.6825					SGL_RS05480	20.8557
			SGL_RS16525	20.6282					SGL_RS14680	18.7484
			SGL_RS07105	19.3871					SGL_RS12160	19.8463
			SGL_RS13800	19.1675					SGL_RS11670	20.5596
			SGL_RS01275	18.5361					SGL_RS09640	18.9186
			SGL_RS16815	17.9371					SGL_RS08495	19.5835
			SGL_RS12310	18.0601					SGL_RS17705	20.4891
			SGL_RS12190	22.4388					SGL_RS08845	20.2756
			SGL_RS15980	21.453					SGL_RS15160	19.3918
			SGL_RS15655	18.7751					SGL_RS10410	17.6711
			SGL_RS18215	17.5846					SGL_RS06885	19.8319
			SGL_RS09565	20.7444					SGL_RS09605	20.0602
			SGL_RS05170	21.5417					SGL_RS07675	18.0121
			SGL_RS15255	18.8043					SGL_RS07350	21.4457
			SGL_RS14500	20.3753					SGL_RS12700	17.0115
			SGL_RS12205	19.3417					SGL_RS10650	19.8774
			SGL_RS15870	21.4514					SGL_RS15005	16.4786
			SGL_RS16270	21.462					SGL_RS05960	19.6709
			SGL_RS18110	19.4521					SGL_RS02240	20.35
			SGL_RS08870	18.4732					SGL_RS01450	19.9904
			SGL_RS07360	24.5996					SGL_RS05600	21.1242
			SGL_RS09965	20.3511					SGL_RS03670	20.8172
			SGL_RS03635	20.6981					SGL_RS02725	19.4055
			SGL_RS13050	19.3237					SGL_RS05655	19.1736
			SGL_RS18190	18.5401					SGL_RS09210	17.1946
			SGL_RS06545	20.1322					SGL_RS06425	19.7086
			SGL_RS12475	18.4513					SGL_RS05445	19.8846
			SGL_RS07550	19.8585					SGL_RS03905	17.698
			SGL_RS15160	19.8576					SGL_RS02260	20.893
			SGL_RS15005	16.7549					SGL_RS16865	18.8229
			SGL_RS15310	16.8454					SGL_RS07530	17.7737
			SGL_RS03010	19.6274					SGL_RS08695	18.9612
			SGL_RS09630	20.6745					SGL_RS16760	19.0257
			SGL_RS10405	21.9183					SGL_RS06115	17.5052
			SGL_RS15785	19.336					SGL_RS12415	19.7672
			SGL_RS02900	18.5038					SGL_RS06585	17.1179
			SGL_RS08175	20.5739					SGL_RS03550	17.5029
			SGL_RS10830	20.1866					SGL_RS06925	18.0563
			SGL_RS09050	23.9879					SGL_RS08485	19.4153
			SGL_RS12160	20.3367					SGL_RS04450	16.6003
			SGL_RS18315	16.6762					SGL_RS17220	22.9714
			SGL_RS08155	18.7175					SGL_RS06220	14.7652
			SGL_RS05955	20.392					SGL_RS14835	21.0167
			SGL_RS08905	18.7697					SGL_RS12690	20.1865
			SGL_RS05480	22.3472					SGL_RS07030	20.0456
			SGL_RS15125	21.3687					SGL_RS11090	19.4981
			SGL_RS08085	17.1167					SGL_RS02630	18.9342
			SGL_RS16940	22.1315					SGL_RS03700	18.3417
			SGL_RS05440	21.0118					SGL_RS03635	19.9113
			SGL_RS10250	21.0218					SGL_RS03695	17.5445
			SGL_RS09865	19.6259					SGL_RS12255	18.8128
			SGL_RS05340	17.955					SGL_RS03770	18.1026
			SGL_RS16690	19.9577					SGL_RS05645	18.7278
			SGL_RS06235	20.7549					SGL_RS04945	20.1876
			SGL_RS07040	20.7541					SGL_RS15750	17.2998
			SGL_RS10555	17.7996					SGL_RS15655	18.2642
			SGL_RS05080	18.6342					SGL_RS16940	21.3462
			SGL_RS05600	21.5223					SGL_RS16330	16.6109
			SGL_RS07840	20.8237					SGL_RS02235	17.7731
			SGL_RS03745	18.6476					SGL_RS10305	17.4823
			SGL_RS13015	18.0132					SGL_RS02065	18.5046
			SGL_RS06600	21.1814					SGL_RS10320	18.7294
			SGL_RS14385	19.383					SGL_RS07865	20.2181
			SGL_RS09325	19.0147					SGL_RS17305	18.5596
			SGL_RS06820	17.9529					SGL_RS04760	19.615
			SGL_RS01890	19.0071					SGL_RS06380	21.77
			SGL_RS03805	18.8273					SGL_RS06420	18.1794
			SGL_RS11045	18.8705					SGL_RS08045	19.7794
			SGL_RS03800	18.5967					SGL_RS11340	18.0979
			SGL_RS06750	18.2278					SGL_RS06135	18.1093
			SGL_RS17425	16.0486					SGL_RS11800	19.4903
			SGL_RS13495	18.5421					SGL_RS12895	17.9032
			SGL_RS03025	21.8258					SGL_RS13840	19.8595
			SGL_RS07530	16.7072					SGL_RS06545	19.8116
			SGL_RS16335	17.4423					SGL_RS02880	15.1354
			SGL_RS15070	19.764					SGL_RS12905	20.4341
			SGL_RS06905	19.3064					SGL_RS02305	18.8766
			SGL_RS14365	20.4178					SGL_RS13815	18.1455
			SGL_RS05420	16.5847					SGL_RS11385	21.0393
			SGL_RS15305	19.8225					SGL_RS06600	21.9391
			SGL_RS06975	22.9218					SGL_RS16990	16.074
			SGL_RS14835	21.6336					SGL_RS08085	17.3311
			SGL_RS13900	19.588					SGL_RS15730	20.3077
			SGL_RS14550	20.7911					SGL_RS09550	20.7155
			SGL_RS02550	18.6084					SGL_RS19930	19.7218
			SGL_RS09605	20.2034					SGL_RS01560	22.6896
			SGL_RS09640	19.5202					SGL_RS05170	20.8334
			SGL_RS03640	19.6984					SGL_RS14505	19.0149
			SGL_RS09320	21.0925					SGL_RS15145	19.0462
			SGL_RS16975	19.5217					SGL_RS02900	18.1269
			SGL_RS07180	21.5637					SGL_RS05980	19.3643
			SGL_RS01800	22.1894					SGL_RS11420	17.446
			SGL_RS15845	19.3363					SGL_RS17980	19.2454
			SGL_RS13090	19.3421					SGL_RS08035	17.9133
			SGL_RS14285	18.0632					SGL_RS11600	21.6561
			SGL_RS03770	17.6623					SGL_RS08115	19.3784
			SGL_RS14255	20.7515					SGL_RS05955	20.4839
			SGL_RS12905	20.4448					SGL_RS02185	21.194
			SGL_RS11385	22.096					SGL_RS11675	20.4889
			SGL_RS08025	20.4564					SGL_RS14285	19.1283
			SGL_RS14465	21.4505					SGL_RS04725	20.2076
			SGL_RS13005	20.4076					SGL_RS07090	19.7303
			SGL_RS13840	19.9299					SGL_RS15240	17.1297
			SGL_RS09210	17.9949					SGL_RS11210	18.3314
			SGL_RS05960	19.7107					SGL_RS04435	21.1991
			SGL_RS07350	22.6895					SGL_RS01800	22.8901
			SGL_RS10950	21.0925					SGL_RS10630	17.1581
			SGL_RS04325	17.3216					SGL_RS10080	21.1029
			SGL_RS13355	21.1574					SGL_RS18320	17.6501
			SGL_RS10285	18.0614					SGL_RS08675	23.1951
			SGL_RS06110	21.5395					SGL_RS10465	17.5665
			SGL_RS15680	22.5183					SGL_RS11085	17.7882
			SGL_RS08695	19.3065					SGL_RS10330	17.752
			SGL_RS16905	18.3921					SGL_RS06750	17.8316
			SGL_RS14055	19.3689					SGL_RS16610	19.5811
			SGL_RS17705	23.0763					SGL_RS11755	20.7657
			SGL_RS03970	19.1313					SGL_RS07995	17.581
			SGL_RS03560	18.9495					SGL_RS15680	21.7925
			SGL_RS10630	17.1528					SGL_RS11345	18.4676
			SGL_RS14785	21.242					SGL_RS14180	16.2938
			SGL_RS13960	23.2442					SGL_RS06905	19.7841
			SGL_RS04840	17.4479					SGL_RS03625	19.9388
			SGL_RS10465	17.2873					SGL_RS14575	16.6524
			SGL_RS15965	19.8855					SGL_RS03195	18.6631
			SGL_RS15725	21.9174					SGL_RS14735	21.9188
			SGL_RS10305	17.9629					SGL_RS14780	20.4385
			SGL_RS10445	19.3186					SGL_RS09725	19.8771
			SGL_RS12745	21.3558					SGL_RS10250	20.5278
			SGL_RS07525	16.7452					SGL_RS09785	20.4823
			SGL_RS10650	19.895					SGL_RS04280	21.574
			SGL_RS09290	20.7229					SGL_RS02245	19.9568
			SGL_RS04450	17.4153					SGL_RS10550	18.9064
			SGL_RS04760	20.5196					SGL_RS05420	16.4286
			SGL_RS09715	19.3157					SGL_RS17395	18.2497
			SGL_RS17430	18.3238					SGL_RS07800	18.0221
			SGL_RS17700	20.2999					SGL_RS11495	18.5938
			SGL_RS04550	20.7402					SGL_RS17390	18.6186
			SGL_RS15390	22.8185					SGL_RS04840	17.0759
			SGL_RS11820	18.0728					SGL_RS09565	21.4725
			SGL_RS00265	21.6835					SGL_RS15720	19.5403
			SGL_RS07675	18.6009					SGL_RS17470	20.8545
			SGL_RS11090	21.2474					SGL_RS15075	18.6312
			SGL_RS06940	20.2885					SGL_RS11230	20.5502
			SGL_RS04435	21.2103					SGL_RS06845	20.3522
			SGL_RS16350	17.1603					SGL_RS05500	18.6333
			SGL_RS09100	19.247					SGL_RS10340	21.2271
			SGL_RS05155	21.4429					SGL_RS16905	17.1088
			SGL_RS08045	20.4126					SGL_RS02325	21.9303
			SGL_RS06845	21.4201					SGL_RS15310	17.1869
			SGL_RS06585	16.6667					SGL_RS17000	17.2999
			SGL_RS08515	19.301					SGL_RS12470	17.6227
			SGL_RS16865	19.2907					SGL_RS17190	21.5367
			SGL_RS18320	17.2723					SGL_RS04325	18.4131
			SGL_RS03940	19.6798					SGL_RS09200	21.4342
			SGL_RS16760	19.3042					SGL_RS03970	19.9307
			SGL_RS15860	22.2922					SGL_RS13050	19.4068
			SGL_RS07935	20.6248					SGL_RS06985	18.9965
			SGL_RS06430	22.0634					SGL_RS09350	17.2102
			SGL_RS08820	18.2887					SGL_RS04810	20.3505
			SGL_RS03360	15.5819					SGL_RS08500	20.3874
			SGL_RS04090	16.7357					SGL_RS12015	17.8181
			SGL_RS11140	18.5855					SGL_RS14190	16.7134
			SGL_RS14080	18.1727					SGL_RS05210	19.6762
			SGL_RS06135	18.8512					SGL_RS04385	19.7584
			SGL_RS12895	18.1322					SGL_RS05080	17.5236
			SGL_RS11600	22.1654					SGL_RS06500	19.8769
			SGL_RS16345	17.2082					SGL_RS12745	20.7731
			SGL_RS02715	20.3761					SGL_RS07495	19.6628
			SGL_RS19930	20.0664					SGL_RS17700	19.2512
			SGL_RS11210	18.1745					SGL_RS07380	18.5526
			SGL_RS01450	21.0738					SGL_RS13040	18.7874
			SGL_RS13360	20.2678					SGL_RS16335	18.0257
			SGL_RS02325	22.6153					SGL_RS02310	19.7595
			SGL_RS17555	18.9933					SGL_RS06285	17.4766
			SGL_RS05115	18.3354					SGL_RS08830	22.2426
			SGL_RS10140	20.5963					SGL_RS01240	20.1777
			SGL_RS17755	22.1782					SGL_RS03420	20.5798
			SGL_RS14360	19.974					SGL_RS11325	19.1875
			SGL_RS15145	19.5891					SGL_RS13520	18.3044
			SGL_RS08290	22.3732					SGL_RS08735	21.2676
			SGL_RS17190	21.386					SGL_RS03845	18.0669
			SGL_RS17470	20.9528					SGL_RS15565	21.5035
			SGL_RS08710	23.08					SGL_RS07390	20.0009
			SGL_RS03550	18.2438					SGL_RS13355	20.3903
			SGL_RS19915	14.1537					SGL_RS09390	18.2889
			SGL_RS13130	17.9241					SGL_RS08905	19.2487
			SGL_RS14635	21.2722					SGL_RS15495	16.0009
			SGL_RS14270	20.2021					SGL_RS02825	16.7059
			SGL_RS06530	20.2747					SGL_RS03360	15.9645
			SGL_RS02630	19.9525					SGL_RS11140	18.7492
			SGL_RS02305	20.2071					SGL_RS06865	20.1245
			SGL_RS07435	19.2704					SGL_RS03340	19.4479
			SGL_RS15720	19.8609					SGL_RS13910	18.5351
			SGL_RS13165	22.437					SGL_RS12475	18.856
			SGL_RS05290	19.7241					SGL_RS06190	19.6413
			SGL_RS06500	20.5688					SGL_RS12975	21.4014
			SGL_RS03625	21.1985					SGL_RS18040	17.0153
			SGL_RS06660	19.8333					SGL_RS02445	18.3586
			SGL_RS05185	20.34					SGL_RS03390	20.0924
			SGL_RS10340	21.9917					SGL_RS09110	18.7946
			SGL_RS07825	19.0604					SGL_RS17555	18.9534
			SGL_RS11595	21.8515					SGL_RS13960	22.73
			SGL_RS15665	18.6398					SGL_RS14345	19.9518
			SGL_RS13430	20.4055					SGL_RS03300	19.1809
			SGL_RS15045	17					SGL_RS11840	19.3704
			SGL_RS10310	18.7787					SGL_RS16100	20.0803
			SGL_RS19055	15.6304					SGL_RS15590	19.7186
			SGL_RS16100	20.8612					SGL_RS07435	18.5982
			SGL_RS11800	20.5891					SGL_RS06150	19.5364
			SGL_RS05500	18.5464					SGL_RS11490	19.5857
			SGL_RS14695	19.9415					SGL_RS02715	20.9703
			SGL_RS12470	18.3541					SGL_RS11055	19.1653
			SGL_RS16295	20.4137					SGL_RS17540	20.8837
			SGL_RS08680	23.0559					SGL_RS07935	20.8494
			SGL_RS14780	20.3431					SGL_RS02995	20.3203
			SGL_RS08115	20.1961					SGL_RS04040	14.785
			SGL_RS08275	18.0492					SGL_RS03745	19.1648
			SGL_RS04040	13.31					SGL_RS10045	21.6354
			SGL_RS01050	21.5826					SGL_RS05290	20.2248
			SGL_RS12630	19.6437					SGL_RS17425	17.2263
			SGL_RS07495	20.3495					SGL_RS07755	21.5484
			SGL_RS13110	19.0534					SGL_RS03975	19.8568
			SGL_RS00925	20.2477					SGL_RS12175	19.6887
			SGL_RS11345	18.6577					SGL_RS13380	19.4208
			SGL_RS12415	21.0301					SGL_RS15305	20.6034
			SGL_RS11255	22.6774					SGL_RS07805	21.1364
			SGL_RS08035	17.4652					SGL_RS03555	18.7912
			SGL_RS08005	19.4004					SGL_RS15965	20.3051
			SGL_RS05895	18.562					SGL_RS09270	18.1449
			SGL_RS16420	19.7052					SGL_RS08005	19.0825
			SGL_RS02980	18.015					SGL_RS18340	19.5976
			SGL_RS18030	21.6895					SGL_RS02990	18.9059
			SGL_RS03555	18.8449					SGL_RS05155	21.9698
			SGL_RS01035	21.0775					SGL_RS11255	21.775
			SGL_RS02445	18.4536					SGL_RS13980	18.995
			SGL_RS04320	20.2563					SGL_RS14635	20.5893
			SGL_RS06025	20.3127					SGL_RS08870	18.155
			SGL_RS15075	19.4361					SGL_RS06440	17.8921
			SGL_RS08500	21.2709					SGL_RS15390	22.402
			SGL_RS03905	18.4872					SGL_RS18325	17.3701
			SGL_RS10080	21.8808					SGL_RS14540	19.8469
			SGL_RS07805	21.7199					SGL_RS15845	17.9784
			SGL_RS04280	23.7491					SGL_RS15165	21.6311
			SGL_RS17395	17.8284					SGL_RS08710	22.8578
			SGL_RS10320	20.2381					SGL_RS13245	17.9236
			SGL_RS03695	19.013					SGL_RS00720	21.7541
			SGL_RS08455	21.8328					SGL_RS16710	17.7333
			SGL_RS09270	18.0514					SGL_RS13890	19.9392
			SGL_RS02245	20.4599					SGL_RS08820	16.9276
			SGL_RS09725	21.9906					SGL_RS03585	19.5123
			SGL_RS14505	19.9405					SGL_RS17225	18.0976
			SGL_RS08270	20.1131					SGL_RS17760	20.8302
			SGL_RS15730	21.5967					SGL_RS13900	19.7869
			SGL_RS08240	17.1768					SGL_RS11285	19.351
			SGL_RS09110	19.1463					SGL_RS11330	20.8331
			SGL_RS16540	21.3497					SGL_RS04295	21.8177
			SGL_RS02240	21.5629					SGL_RS04585	17.9902
			SGL_RS03305	17.7082					SGL_RS14665	20.0854
			SGL_RS07645	20.6627					SGL_RS17095	18.4499
			SGL_RS15405	21.9417					SGL_RS15100	18.5349
			SGL_RS17390	19.275					SGL_RS04330	20.2114
			SGL_RS18035	20.7258					SGL_RS03075	22.0386
			SGL_RS17760	22.5031					SGL_RS05005	18.5337
			SGL_RS08675	22.3439					SGL_RS04055	19.2212
			SGL_RS03440	17.7994					SGL_RS14080	18.6749
			SGL_RS12910	18.4556					SGL_RS13165	22.1449
			SGL_RS09285	18.3649					SGL_RS06215	16.8219
			SGL_RS09980	20.1425					SGL_RS14340	18.9352
			SGL_RS12705	21.9262					SGL_RS10400	21.1281
			SGL_RS02260	21.5649					SGL_RS03505	18.004
			SGL_RS15270	19.7277					SGL_RS08270	18.9416
			SGL_RS17900	21.2897					SGL_RS06660	19.8161
			SGL_RS14135	20.372					SGL_RS10105	22.6936
			SGL_RS14340	19.0736					SGL_RS14390	20.8772
			SGL_RS14575	16.795					SGL_RS14815	20.3013
			SGL_RS13980	19.2339					SGL_RS18105	19.7216
			SGL_RS07755	22.1478					SGL_RS00265	21.7062
			SGL_RS11085	18.9831					SGL_RS07880	18.7517
			SGL_RS08410	21.3613					SGL_RS16870	19.4198
			SGL_RS10685	18.1377					SGL_RS13060	18.7819
			SGL_RS06440	18.0736					SGL_RS10310	19.1914
			SGL_RS07050	22.1114					SGL_RS16745	22.2503
			SGL_RS15100	17.6239					SGL_RS03275	20.7913
			SGL_RS17145	20.8477					SGL_RS06740	20.2132
			SGL_RS09785	22.365					SGL_RS12245	18.426
			SGL_RS04330	20.2993					SGL_RS10405	21.9267
			SGL_RS17980	21.0181					SGL_RS14915	18.2011
			SGL_RS01025	22.0403					SGL_RS09980	21.1947
			SGL_RS02725	20.2814					SGL_RS04655	19.3291
			SGL_RS18040	17.7298					SGL_RS08620	20.7721
			SGL_RS11470	19.9536					SGL_RS15715	16.8237
			SGL_RS19005	16.2412					SGL_RS14135	20.5818
			SGL_RS06380	22.924					SGL_RS13110	19.5897
			SGL_RS02200	19.9219					SGL_RS09055	21.5043
			SGL_RS16460	22.626					SGL_RS07150	18.3808
			SGL_RS10550	19.7353					SGL_RS15405	21.5713
			SGL_RS03975	19.9362					SGL_RS01425	19.7599
			SGL_RS06865	21.1386					SGL_RS04370	22.3222
			SGL_RS07800	18.1566					SGL_RS13360	20.7578
			SGL_RS03075	22.2634					SGL_RS05055	21.5114
			SGL_RS11125	15.4161					SGL_RS03685	20.0053
			SGL_RS09390	19.2826					SGL_RS09430	20.7146
			SGL_RS05980	21.1037					SGL_RS02375	18.6748
			SGL_RS04385	20.6497					SGL_RS09100	19.4407
			SGL_RS00720	22.567					SGL_RS14200	16.5155
			SGL_RS03275	21.0273					SGL_RS07525	18.4737
			SGL_RS19980	18.145					SGL_RS08980	20.7675
			SGL_RS13060	18.8205					SGL_RS17335	18.1667
			SGL_RS02880	16.1838					SGL_RS12630	20.4608
			SGL_RS04585	18.3707					SGL_RS15045	17.7039
			SGL_RS11755	21.6623					SGL_RS13490	19.5532
			SGL_RS03420	21.7964					SGL_RS16505	20.1653
			SGL_RS16870	19.4753					SGL_RS02200	19.5768
			SGL_RS11675	21.6542					SGL_RS15550	17.0029
			SGL_RS13365	18.6809					SGL_RS06940	20.8469
			SGL_RS11230	21.1517					SGL_RS16295	20.8265
			SGL_RS13380	20.6868					SGL_RS09960	19.2219
			SGL_RS04295	22.395					SGL_RS05225	20.0525
			SGL_RS11495	20.4259					SGL_RS11125	16.1486
			SGL_RS05210	20.9101					SGL_RS14695	20.174
			SGL_RS07090	19.648					SGL_RS16480	18.0927
			SGL_RS17000	19.2134					SGL_RS01045	18.689
			SGL_RS12255	21.3016					SGL_RS06235	21.6003
			SGL_RS11285	19.5165					SGL_RS10800	18.9311
			SGL_RS03300	19.9212					SGL_RS04090	17.8791
			SGL_RS04810	21.7859					SGL_RS08705	22.4055
			SGL_RS07385	21.5324					SGL_RS04990	19.6
			SGL_RS14345	20.8884					SGL_RS08315	22.4373
			SGL_RS15590	20.113					SGL_RS15865	22.1105
			SGL_RS06035	20.5003					SGL_RS09275	18.413
			SGL_RS07880	20.1071					SGL_RS04335	21.5828
			SGL_RS17100	22.2322					SGL_RS02980	18.3895
			SGL_RS17095	18.9842					SGL_RS12395	21.0274
			SGL_RS08770	20.2243					SGL_RS07575	22.4438
			SGL_RS13070	17.0786					SGL_RS18425	20.4093
			SGL_RS02990	19.4081					SGL_RS03090	18.9559
			SGL_RS03700	20.6526					SGL_RS16345	15.494
			SGL_RS13315	18.7146					SGL_RS14025	18.4588
			SGL_RS15240	18.1508					SGL_RS16420	20.2572
			SGL_RS17645	21.7965					SGL_RS14545	19.3252
			SGL_RS08495	21.7481					SGL_RS05105	20.912
			SGL_RS03340	20.5446					SGL_RS08025	20.8901
			SGL_RS02310	20.8073					SGL_RS11470	20.241
			SGL_RS14390	21.1338					SGL_RS17645	19.9935
			SGL_RS09235	22.8679					SGL_RS07815	21.4004
			SGL_RS04725	21.0423					SGL_RS03545	20.1325
			SGL_RS06285	19.541					SGL_RS03305	18.2572
			SGL_RS05005	19.7545					SGL_RS16515	19.2351
			SGL_RS16610	21.0913					SGL_RS10850	19.4992
			SGL_RS11330	21.646					SGL_RS17065	18.0259
			SGL_RS06595	15.4997					SGL_RS16355	15.1146
			SGL_RS04055	19.181					SGL_RS08975	20.8144
			SGL_RS02825	17.5872					SGL_RS16460	22.557
			SGL_RS04990	18.2337					SGL_RS09590	19.3911
			SGL_RS03505	18.2526					SGL_RS08220	20.0487
			SGL_RS10505	15.2795					SGL_RS04775	19.4437
			SGL_RS06555	23.4518					SGL_RS10975	19.3459
			SGL_RS15165	22.8344					SGL_RS05030	19.954
			SGL_RS12015	19.0315					SGL_RS07645	21.9393
			SGL_RS13490	20.0181					SGL_RS09775	21.5231
			SGL_RS11070	19.7845					SGL_RS16775	20.9676
			SGL_RS01885	19.8456					SGL_RS08680	22.2082
			SGL_RS03545	20.474					SGL_RS09235	22.7828
			SGL_RS13520	19.7048					SGL_RS04915	20.5992
			SGL_RS14370	20.2113					SGL_RS06140	19.8959
			SGL_RS17065	18.2166					SGL_RS08150	20.0255
			SGL_RS09635	19.1709					SGL_RS02785	19.5205
			SGL_RS14025	17.7163					SGL_RS16995	18.854
			SGL_RS14740	22.7071					SGL_RS05885	21.753
			SGL_RS03390	20.7224					SGL_RS14485	21.0829
			SGL_RS03825	19.9297					SGL_RS19005	16.4076
			SGL_RS15530	21.6502					SGL_RS14185	17.7785
			SGL_RS18105	20.5326					SGL_RS11610	23.6669
			SGL_RS05645	20.1685					SGL_RS12705	21.4454
			SGL_RS08320	25.094					SGL_RS13070	17.1305
			SGL_RS05105	20.7773					SGL_RS11095	19.4519
			SGL_RS02235	20.7213					SGL_RS07285	22.6241
			SGL_RS17500	20.9917					SGL_RS06640	21.1791
			SGL_RS15745	23.8773					SGL_RS06555	24.1025
			SGL_RS05055	21.349					SGL_RS07330	18.8779
			SGL_RS09400	21.1053					SGL_RS02440	18.5108
			SGL_RS15565	23.1309					SGL_RS14370	19.966
			SGL_RS03930	20.756					SGL_RS09635	18.6802
			SGL_RS06140	19.1766					SGL_RS10680	17.4966
			SGL_RS08845	21.964					SGL_RS10265	16.5305
			SGL_RS05445	21.2975					SGL_RS13465	22.9376
			SGL_RS12700	19.1823					SGL_RS10610	22.8706
			SGL_RS10330	18.5933					SGL_RS11740	20.2072
			SGL_RS16745	23.0343					SGL_RS06975	23.5165
			SGL_RS04335	21.871					SGL_RS17710	22.6757
			SGL_RS12395	21.1911					SGL_RS07775	19.3892
			SGL_RS10850	20.1008					SGL_RS19980	18.9224
			SGL_RS16710	18.6401					SGL_RS14810	19.1599
			SGL_RS06280	20.5775					SGL_RS04975	18.8277
			SGL_RS11420	18.4142					SGL_RS15640	22.1368
			SGL_RS01045	19.8628					SGL_RS00565	17.0482
			SGL_RS07775	19.2056					SGL_RS12910	18.6259
			SGL_RS04655	19.5426					SGL_RS03440	17.6656
			SGL_RS14210	21.0436					SGL_RS03130	20.4828
			SGL_RS17540	21.3955					SGL_RS07215	21.1521
			SGL_RS16505	20.5222					SGL_RS15530	21.5834
			SGL_RS08980	20.9599					SGL_RS15030	18.4891
			SGL_RS04240	17.6706					SGL_RS17040	21.8632
			SGL_RS06190	21.1628					SGL_RS19915	15.3193
			SGL_RS08350	23.7401					SGL_RS11070	19.7455
			SGL_RS17840	22.1257					SGL_RS01920	22.6613
			SGL_RS02560	18.726					SGL_RS10065	21.996
			SGL_RS06740	20.5879					SGL_RS03380	18.2046
			SGL_RS09275	18.5013					SGL_RS13805	17.8928
			SGL_RS14830	22.0487					SGL_RS15335	20.079
			SGL_RS11325	21.0092					SGL_RS11510	21.1113
			SGL_RS16480	19.0675					SGL_RS18280	19.4289
			SGL_RS15715	17.4635					SGL_RS12950	20.8219
			SGL_RS11840	19.986					SGL_RS09285	19.0002
			SGL_RS08620	21.1589					SGL_RS02530	21.7878
			SGL_RS06115	19.228					SGL_RS04455	19.3932
			SGL_RS10875	20.0321					SGL_RS05520	20.6834
			SGL_RS10105	23.1537					SGL_RS06580	19.4324
			SGL_RS13910	19.6551					SGL_RS13330	21.7268
			SGL_RS12485	20.4496					SGL_RS17145	20.7063
			SGL_RS07285	23.0058					SGL_RS10685	18.3043
			SGL_RS07330	18.596					SGL_RS13400	17.2792
			SGL_RS17880	20.2515					SGL_RS12020	21.0897
			SGL_RS12570	20.6008					SGL_RS07465	23.7765
			SGL_RS09055	22.3461					SGL_RS14570	20.0025
			SGL_RS11130	14.5693					SGL_RS18035	22.0692
			SGL_RS02375	20.3217					SGL_RS01885	19.8197
			SGL_RS03090	19.7487					SGL_RS14940	19.0962
			SGL_RS08705	24.2024					SGL_RS08320	24.5072
			SGL_RS09550	22.6922					SGL_RS07365	22.7477
			SGL_RS11990	20.4382					SGL_RS10280	20.4205
			SGL_RS08220	20.1275					SGL_RS05330	20.7491
			SGL_RS07575	23.9626					SGL_RS14830	22.1825
			SGL_RS15640	22.4576					SGL_RS11685	19.9599
			SGL_RS07930	21.8301					SGL_RS09825	20.973
			SGL_RS07815	22.0271					SGL_RS10875	20.1324
			SGL_RS02995	22.8148					SGL_RS14210	21.1488
			SGL_RS14815	21.6199					SGL_RS09755	19.5581
			SGL_RS12175	20.4833					SGL_RS13365	19.286
			SGL_RS14205	20.4805					SGL_RS18115	22.2185
			SGL_RS07485	19.9137					SGL_RS04480	19.7897
			SGL_RS18120	22.8913					SGL_RS06035	19.8715
			SGL_RS11055	20.215					SGL_RS03595	19.8145
			SGL_RS12245	19.5877					SGL_RS12485	21.0321
			SGL_RS03585	21.4764					SGL_RS12450	19.2949
			SGL_RS08315	23.6404					SGL_RS03940	21.4516
			SGL_RS13805	18.2514					SGL_RS10505	16.0735
			SGL_RS14750	19.0898					SGL_RS11130	15.381
			SGL_RS04775	19.4721					SGL_RS16980	20.365
			SGL_RS05520	21.7155					SGL_RS13430	21.3641
			SGL_RS11685	19.5402					SGL_RS13975	18.7489
			SGL_RS13860	18.5447					SGL_RS05090	19.1618
			SGL_RS14540	20.7977					SGL_RS11830	18.9564
			SGL_RS05315	20.4122					SGL_RS02560	19.0187
			SGL_RS11490	21.8796					SGL_RS17895	20.6815
			SGL_RS13890	20.5748					SGL_RS11990	20.2156
			SGL_RS12975	21.6861					SGL_RS12525	20.594
			SGL_RS08150	20.7179					SGL_RS14740	20.9589
			SGL_RS12740	20.2787					SGL_RS06615	18.4495
			SGL_RS16990	18.589					SGL_RS03470	20.3695
			SGL_RS08975	22.0126					SGL_RS13735	19.3274
			SGL_RS03685	20.8408					SGL_RS02960	22.2387
			SGL_RS07415	24.859					SGL_RS06670	20.3049
			SGL_RS10680	18.1188					SGL_RS04465	19.9354
			SGL_RS11095	19.975					SGL_RS09375	21.563
			SGL_RS12950	20.8902					SGL_RS13565	21.1631
			SGL_RS10280	20.2631					SGL_RS10865	18.2594
			SGL_RS04455	20.4621					SGL_RS02340	21.2325
			SGL_RS09375	21.5494					SGL_RS11370	19.2617
			SGL_RS09990	21.5002					SGL_RS09400	21.7349
			SGL_RS12445	21.8037					SGL_RS05095	20.7582
			SGL_RS04915	21.7579					SGL_RS18180	21.81
			SGL_RS14710	20.5926					SGL_RS09295	19.4765
			SGL_RS18280	19.9523					SGL_RS07100	19.8596
			SGL_RS07440	22.5015					SGL_RS07415	21.278
			SGL_RS03845	19.3794					SGL_RS05690	19.0962
			SGL_RS11270	21.7929					SGL_RS14710	19.8634
			SGL_RS18365	20.915					SGL_RS18120	23.2683
			SGL_RS07150	19.6394					SGL_RS08640	23.3042
			SGL_RS15030	19.4839					SGL_RS05315	21.2706
			SGL_RS05330	21.1831					SGL_RS03115	22.1322
			SGL_RS11510	21.9603					SGL_RS12285	19.9558
			SGL_RS09330	18.4611					SGL_RS09330	18.5017
			SGL_RS06580	19.3173					SGL_RS11560	18.9553
			SGL_RS12020	22.3175					SGL_RS14120	19.9117
			SGL_RS09755	20.4422					SGL_RS07485	20.3398
			SGL_RS17335	18.9645					SGL_RS16665	20.4557
			SGL_RS05885	22.375					SGL_RS17880	19.6145
			SGL_RS07340	24.4932					SGL_RS07930	20.8588
			SGL_RS10265	17.5357					SGL_RS12530	20.7672
			SGL_RS16625	21.0133					SGL_RS02910	21.3651
			SGL_RS08640	22.6359					SGL_RS08350	22.2383
			SGL_RS10800	20.2276					SGL_RS14415	18.9183
			SGL_RS03380	18.7297					SGL_RS08625	20.2776
			SGL_RS04370	23.7761					SGL_RS07790	20.4305
			SGL_RS06640	23.0761					SGL_RS05615	21.0733
			SGL_RS15865	22.9602					SGL_RS03605	20.2348
			SGL_RS11560	19.562					SGL_RS02850	20.7816
			SGL_RS09775	23.1296					SGL_RS10805	20.8246
			SGL_RS14220	16.6019					SGL_RS13860	19.4306
			SGL_RS14905	19.4927					SGL_RS09850	22.9677
			SGL_RS14940	19.2074					SGL_RS12570	20.256
			SGL_RS13455	23.0992					SGL_RS06730	19.8898
			SGL_RS12530	19.0032					SGL_RS16650	22.792
			SGL_RS09850	22.7716					SGL_RS09780	21.9087
			SGL_RS17225	19.5338					SGL_RS05560	21.9721
			SGL_RS11740	20.2382					SGL_RS07340	23.4331
			SGL_RS05950	19.7011					SGL_RS13455	22.7899
			SGL_RS01920	23.1653					SGL_RS09845	23.9429
			SGL_RS14665	21.7049					SGL_RS14905	19.1809
			SGL_RS02440	19.5363					SGL_RS08920	18.2896
			SGL_RS17040	23.1837					SGL_RS10605	22.3943
			SGL_RS06215	17.6982					SGL_RS13240	20.5429
			SGL_RS16980	20.352					SGL_RS12665	21.6537
			SGL_RS12450	19.6582					SGL_RS09710	17.6765
			SGL_RS10610	23.7957					SGL_RS13850	19.7735
			SGL_RS09590	20.6304					SGL_RS05730	17.2097
			SGL_RS02855	20.1052					SGL_RS07990	21.4781
			SGL_RS02960	23.1469					SGL_RS16800	19.3348
			SGL_RS06615	18.6232					SGL_RS04190	21.8753
			SGL_RS14485	22.2369					SGL_RS14750	18.9072
			SGL_RS03130	20.8092					SGL_RS14290	21.6326
			SGL_RS03840	21.7923					SGL_RS02220	21.1983
			SGL_RS09350	18.9817					SGL_RS11790	21.5629
			SGL_RS14240	19.6408					SGL_RS10920	18.5299
			SGL_RS04975	19.5376					SGL_RS05295	21.2921
			SGL_RS18170	19.9955					SGL_RS03840	21.7922
			SGL_RS06670	20.6747					SGL_RS03105	21.9644
			SGL_RS05225	20.2319					SGL_RS17740	20.3458
			SGL_RS06730	21.1024					SGL_RS01900	20.5169
			SGL_RS02530	22.6225					SGL_RS13550	21.7614
			SGL_RS02785	20.2129					SGL_RS14240	19.1571
			SGL_RS02910	21.9203					SGL_RS07440	21.839
			SGL_RS09960	21.1441					SGL_RS05310	20.7368
			SGL_RS01540	22.8323					SGL_RS05010	20.3393
			SGL_RS09430	22.5185					SGL_RS08700	23.8903
			SGL_RS10065	23.0513					SGL_RS16850	21.5843
			SGL_RS10360	23.9575					SGL_RS16625	21.5921
			SGL_RS02185	21.8996					SGL_RS12445	21.4506
			SGL_RS13330	22.0764					SGL_RS02555	19.1432
			SGL_RS10665	20.5156					SGL_RS17560	21.431
			SGL_RS16775	22.8983					SGL_RS04805	19.6549
			SGL_RS13975	18.8871					SGL_RS03210	20.7272
			SGL_RS02690	18.3486					SGL_RS04685	19.9876
			SGL_RS15550	18.477					SGL_RS02855	20.243
			SGL_RS07790	21.158					SGL_RS06690	22.3916
			SGL_RS07365	24.7752					SGL_RS14655	19.6732
			SGL_RS18325	18.9383					SGL_RS12840	21.7365
			SGL_RS12735	21.1423					SGL_RS09555	20.4277
			SGL_RS15335	20.8245					SGL_RS04875	19.8577
			SGL_RS14655	19.8074					SGL_RS02105	20.7918
			SGL_RS03470	21.0422					SGL_RS08120	19.8056
			SGL_RS14600	18.7641					SGL_RS00685	22.4643
			SGL_RS09825	22.3006					SGL_RS03780	18.6316
			SGL_RS14290	21.6224					SGL_RS12225	17.4139
			SGL_RS05560	22.4912					SGL_RS03345	20.1242
			SGL_RS13565	22.2705					SGL_RS18365	21.4115
			SGL_RS09710	18.251					SGL_RS18235	21.8303
			SGL_RS05095	22.1956					SGL_RS04525	18.7726
			SGL_RS11610	25.2419					SGL_RS02780	19.5837
			SGL_RS00565	17.4475					SGL_RS12365	19.8095
			SGL_RS14415	19.0914					SGL_RS10990	19.3119
			SGL_RS03595	21.5903					SGL_RS07710	21.2154
			SGL_RS10865	19.3671					SGL_RS06375	21.2693
			SGL_RS16850	21.8692					SGL_RS04085	20.939
			SGL_RS04085	20.4511					SGL_RS12820	20.9363
			SGL_RS07990	22.2018					SGL_RS06895	18.6896
			SGL_RS04465	21.0398					SGL_RS03395	22.8143
			SGL_RS16665	21.2914					SGL_RS08530	19.654
			SGL_RS09295	20.6213					SGL_RS03820	20.3402
			SGL_RS02220	21.8441					SGL_RS13945	19.3116
			SGL_RS08625	20.4396					SGL_RS11200	19.0309
			SGL_RS19815	20.0154					SGL_RS14600	19.0377
			SGL_RS04685	20.6824					SGL_RS05555	20.7711
			SGL_RS02810	20.2154					SGL_RS07160	19.2287
			SGL_RS16800	19.9233					SGL_RS18170	20.081
			SGL_RS02850	21.0805					SGL_RS02690	18.525
			SGL_RS10990	19.4519					SGL_RS18300	20.4219
			SGL_RS04875	19.7127					SGL_RS03330	19.9778
			SGL_RS05090	20.6641					SGL_RS03445	17.9066
			SGL_RS17560	21.1289					SGL_RS15745	26.0136
			SGL_RS05615	21.699					SGL_RS02810	20.2013
			SGL_RS13040	20.3519					SGL_RS07245	21.9826
			SGL_RS10605	22.6003					SGL_RS06345	21.237
			SGL_RS03605	21.7086					SGL_RS08030	19.5028
			SGL_RS04525	18.8965					SGL_RS02970	22.3421
			SGL_RS03245	20.423					SGL_RS12740	21.8521
			SGL_RS14570	20.9718					SGL_RS02985	19.7729
			SGL_RS12225	17.1509					SGL_RS05735	17.8126
			SGL_RS04480	21.0654					SGL_RS10795	22.5263
			SGL_RS09845	24.8146					SGL_RS01200	22.8488
			SGL_RS17895	20.8603					SGL_RS10720	20.9687
			SGL_RS01425	23.0521					SGL_RS08615	19.2447
			SGL_RS04190	22.0833					SGL_RS11290	20.5082
			SGL_RS17740	20.3404					SGL_RS08775	20.9242
			SGL_RS13735	20.2714					SGL_RS10450	19.9874
			SGL_RS18180	23.1736					SGL_RS14205	20.6947
			SGL_RS08700	24.0752					SGL_RS07035	20.5281
			SGL_RS10795	23.1115					SGL_RS16205	23.7399
			SGL_RS08120	19.8827					SGL_RS04260	23.0389
			SGL_RS02340	22.561					SGL_RS17500	21.7763
			SGL_RS05555	20.3071					SGL_RS01540	24.097
			SGL_RS09370	15.4006					SGL_RS07690	22.8675
			SGL_RS03780	19.2553					SGL_RS10645	22.9121
			SGL_RS13465	24.7548					SGL_RS07560	20.9224
			SGL_RS07160	19.2869					SGL_RS06625	16.55
			SGL_RS13550	22.6033					SGL_RS06595	19.499
			SGL_RS10975	21.3447					SGL_RS11925	21.9262
			SGL_RS16355	18.187					SGL_RS08655	20.4498
			SGL_RS07245	22.8738					SGL_RS16720	22.7015
			SGL_RS05730	17.6091					SGL_RS01905	21.0123
			SGL_RS09780	23.7248					SGL_RS13790	19.7156
			SGL_RS07400	21.7162					SGL_RS11275	21.5769
			SGL_RS03105	22.5543					SGL_RS00595	26.9683
			SGL_RS14120	20.53					SGL_RS00155	21.8028
			SGL_RS12285	21.5911					SGL_RS03825	19.1552
			SGL_RS05030	22.6203					SGL_RS08765	22.5927
			SGL_RS07100	20.5652					SGL_RS16555	21.6872
			SGL_RS09555	21.5744					SGL_RS12465	19.8764
			SGL_RS12820	21.9368					SGL_RS11780	23.0175
			SGL_RS12840	22.4068					SGL_RS13180	22.9824
			SGL_RS02970	23.3114					SGL_RS13390	21.2417
			SGL_RS07035	21.0822					SGL_RS04250	22.8335
			SGL_RS08765	22.5406					SGL_RS15440	21.0856
			SGL_RS12465	18.9116					SGL_RS13035	19.7435
			SGL_RS14545	22.1324					SGL_RS07425	20.5081
			SGL_RS06690	23.0045					SGL_RS08095	21.0377
			SGL_RS12525	21.43					SGL_RS02365	18.5314
			SGL_RS02555	19.8398					SGL_RS15170	21.3712
			SGL_RS05690	19.7777					SGL_RS06800	21.7441
			SGL_RS08095	20.9655					SGL_RS10955	23.6359
			SGL_RS01900	21.1341					SGL_RS07400	21.0628
			SGL_RS11370	20.1818					SGL_RS14220	17.8975
			SGL_RS02105	21.4809					SGL_RS05810	17.7607
			SGL_RS10720	21.9356					SGL_RS09945	21.6204
			SGL_RS03330	20.1907					SGL_RS11000	21.8028
			SGL_RS03820	19.9796					SGL_RS10430	21.6246
			SGL_RS05010	21.7065					SGL_RS02875	18.5784
			SGL_RS12365	19.7716					SGL_RS07320	18.437
			SGL_RS08530	19.9991					SGL_RS16675	21.2427
			SGL_RS07215	22.7779					SGL_RS14775	20.6232
			SGL_RS08965	21.8038					SGL_RS16950	20.6129
			SGL_RS02780	20.2594					SGL_RS04355	19.9679
			SGL_RS18425	22.7873					SGL_RS05270	21.2439
			SGL_RS13390	21.6022					SGL_RS12900	18.6543
			SGL_RS07710	21.993					SGL_RS18090	20.6742
			SGL_RS10645	22.3751					SGL_RS15080	21.1918
			SGL_RS10450	19.9191					SGL_RS02430	22.6698
			SGL_RS18235	22.3224					SGL_RS06230	19.3581
			SGL_RS03445	18.7352					SGL_RS05845	18.9017
			SGL_RS03395	23.0705					SGL_RS12735	22.2689
			SGL_RS16205	24.8974					SGL_RS18020	20.2414
			SGL_RS03210	21.2987					SGL_RS15210	20.5387
			SGL_RS01200	21.8734					SGL_RS10125	22.0883
			SGL_RS05295	21.6853					SGL_RS05840	18.8843
			SGL_RS13790	19.5084					SGL_RS07405	23.4509
			SGL_RS06895	20.6813					SGL_RS04850	19.6728
			SGL_RS13245	21.3224					SGL_RS11915	18.3973
			SGL_RS10805	21.9992					SGL_RS18195	20.4608
			SGL_RS11290	20.3724					SGL_RS07370	22.8602
			SGL_RS07305	22.2131					SGL_RS15455	22.6383
			SGL_RS08960	25.5513					SGL_RS05805	18.2664
			SGL_RS13180	22.9638					SGL_RS13725	20.3175
			SGL_RS13850	19.8158					SGL_RS19815	21.6807
			SGL_RS04260	23.6449					SGL_RS07395	20.7531
			SGL_RS17545	21.2808					SGL_RS02570	23.0286
			SGL_RS16995	21.3764					SGL_RS12985	19.4713
			SGL_RS18300	20.8962					SGL_RS10440	13.7053
			SGL_RS00685	24.418					SGL_RS16600	22.3002
			SGL_RS13035	19.8028					SGL_RS02680	19.4225
			SGL_RS06345	22.4565					SGL_RS17240	20.4044
			SGL_RS07425	21.7605					SGL_RS02390	24.2297
			SGL_RS05810	17.4541					SGL_RS04410	19.1837
			SGL_RS03345	21.5821					SGL_RS14530	22.7118
			SGL_RS08775	21.8764					SGL_RS14685	24.8262
			SGL_RS04805	21.8179					SGL_RS12430	23.7399
			SGL_RS03115	23.5635					SGL_RS08600	21.7941
			SGL_RS07405	24.8636					SGL_RS08785	19.4902
			SGL_RS11830	20.8963					SGL_RS10890	22.9278
			SGL_RS11275	21.8824					SGL_RS09370	18.3828
			SGL_RS00595	25.1133					SGL_RS14010	19.4281
			SGL_RS13945	20.3371					SGL_RS13990	20.0722
			SGL_RS11925	21.8608					SGL_RS13525	26.3785
			SGL_RS05840	18.5708					SGL_RS13680	20.1544
			SGL_RS13240	23.5924					SGL_RS13730	21.5657
			SGL_RS00155	21.9075					SGL_RS11645	18.6036
			SGL_RS07690	23.8899					SGL_RS07420	23.5847
			SGL_RS02365	19.2164					SGL_RS13205	18.1914
			SGL_RS12575	23.756					SGL_RS07630	22.1355
			SGL_RS02430	23.0182					SGL_RS07410	23.1584
			SGL_RS16555	22.7695					SGL_RS14580	22.224
			SGL_RS06230	19.4474					SGL_RS06355	21.2475
			SGL_RS08615	19.7134					SGL_RS07305	23.0613
			SGL_RS06375	22.8663					SGL_RS05835	20.0192
			SGL_RS02570	23.0085					SGL_RS06515	20.0111
			SGL_RS12665	22.5104					SGL_RS06370	24.8229
			SGL_RS07320	18.9541					SGL_RS02070	21.5305
			SGL_RS08030	20.372					SGL_RS12005	20.0508
			SGL_RS02390	26.4267					SGL_RS18000	22.7121
			SGL_RS07395	21.6125					SGL_RS11485	24.2627
			SGL_RS18090	20.8458					SGL_RS07325	19.0807
			SGL_RS13400	19.0425					SGL_RS17600	25.7959
			SGL_RS08920	20.0312					SGL_RS12575	25.2822
			SGL_RS11200	20.0037					SGL_RS15670	24.8284
			SGL_RS10920	19.9726					SGL_RS06165	19.7975
			SGL_RS10440	13.1521					SGL_RS06210	21.0489
			SGL_RS04850	19.6146					SGL_RS06195	21.0364
			SGL_RS12900	18.2055					SGL_RS07685	19.7922
			SGL_RS04250	23.7217					SGL_RS03265	20.6201
			SGL_RS15210	21.2452					SGL_RS11980	21.2141
			SGL_RS05270	21.1061					SGL_RS10395	19.7384
			SGL_RS14685	26.6868					SGL_RS11735	21.0042
			SGL_RS05845	18.6816					SGL_RS05230	19.8475
			SGL_RS10430	23.2152					SGL_RS17820	19.2988
			SGL_RS11915	18.4271					SGL_RS08075	20.8536
			SGL_RS11780	23.5879					SGL_RS10925	18.5187
			SGL_RS06800	21.9905					SGL_RS02890	20.5526
			SGL_RS15440	21.6936					SGL_RS06410	20.1078
			SGL_RS16720	23.9844					SGL_RS04660	18.9318
			SGL_RS13205	17.4955					SGL_RS17175	22.108
			SGL_RS13990	19.4257					SGL_RS11870	27.7951
			SGL_RS12430	23.8152					SGL_RS08590	21.1676
			SGL_RS16675	21.7191					SGL_RS11240	21.6943
			SGL_RS05805	17.9269					SGL_RS05250	20.2279
			SGL_RS04410	18.9044					SGL_RS05245	19.5414
			SGL_RS02680	19.3075
			SGL_RS17240	19.6067
			SGL_RS01905	22.1231
			SGL_RS09945	22.1673
			SGL_RS16600	22.4917
			SGL_RS18195	20.8341
			SGL_RS11790	23.7207
			SGL_RS07560	22.5501
			SGL_RS15170	21.9921
			SGL_RS11000	22.4159
			SGL_RS07325	17.7094
			SGL_RS05735	19.21
			SGL_RS15080	22.0126
			SGL_RS11645	18.3163
			SGL_RS08600	22.1588
			SGL_RS14580	21.8994
			SGL_RS15455	22.668
			SGL_RS07370	23.6404
			SGL_RS14775	20.4427
			SGL_RS08655	21.3081
			SGL_RS10125	22.9532
			SGL_RS02875	19.583
			SGL_RS07410	25.2147
			SGL_RS14010	19.2547
			SGL_RS04355	20.7289
			SGL_RS18020	21.1446
			SGL_RS10890	23.4502
			SGL_RS02985	21.8638
			SGL_RS06625	18.3228
			SGL_RS08785	19.595
			SGL_RS10955	25.2434
			SGL_RS06355	21.5658
			SGL_RS14810	22.6882
			SGL_RS13725	20.5516
			SGL_RS07420	25.556
			SGL_RS06370	24.7571
			SGL_RS17815	27.2504
			SGL_RS14530	23.8169
			SGL_RS07630	22.4774
			SGL_RS17600	26.632
			SGL_RS13680	20.0649
			SGL_RS05835	20.0883
			SGL_RS12985	20.9167
			SGL_RS13730	22.3367
			SGL_RS18000	22.6279
			SGL_RS06515	20.0189
			SGL_RS16950	21.9978
			SGL_RS10395	19.6422
			SGL_RS02070	21.6583
			SGL_RS12005	20.3939
			SGL_RS06210	20.6873
			SGL_RS17820	17.5443
			SGL_RS11735	20.1285
			SGL_RS15495	24.2595
			SGL_RS11485	24.7993
			SGL_RS07685	19.076
			SGL_RS03265	20.3374
			SGL_RS06165	20.4466
			SGL_RS07465	29.2097
			SGL_RS06195	20.9184
			SGL_RS05230	18.8593
			SGL_RS08075	21.1167
			SGL_RS02890	20.4243
			SGL_RS11980	21.5789
			SGL_RS04660	17.9668
			SGL_RS06410	19.7709
			SGL_RS08590	19.0816
			SGL_RS17175	22.1127
			SGL_RS10925	19.2128
			SGL_RS11240	20.0341
			SGL_RS11870	28.7432
			SGL_RS05250	18.414
			SGL_RS05245	17.6755

## Sheet: Table S14B
Table S14B. List of m⁵C-modified genes with higher PTR values.
Exponential Phase				Stationary Phase
m5C gene_id	Log2PTR			m5C gene_id	Log2PTR
SGL_RS07445	18.7916			SGL_RS17370	19.317
SGL_RS17370	20.0372			SGL_RS13230	19.2979
SGL_RS16575	20.583			SGL_RS02115	18.4668
SGL_RS16580	21.1262			SGL_RS12410	19.0564
SGL_RS17295	18.87			SGL_RS17125	18.8903
SGL_RS11835	19.0953			SGL_RS01550	19.5474
SGL_RS08910	19.4444			SGL_RS12260	18.3942
SGL_RS14935	18.7873			SGL_RS17420	18.3679
SGL_RS13155	21.0936			SGL_RS00170	19.7243
SGL_RS13140	19.2459			SGL_RS11810	18.4541
SGL_RS12235	19.7798			SGL_RS08910	18.6226
SGL_RS07950	21.2931			SGL_RS02160	18.4093
SGL_RS02280	19.5812			SGL_RS12030	20.7303
SGL_RS12490	18.7868			SGL_RS03365	18.9126
SGL_RS03600	20.4222			SGL_RS01315	20.37
SGL_RS06795	19.2356			SGL_RS04820	18.4068
SGL_RS04210	19.3378			SGL_RS14935	19.089
SGL_RS17300	19.7813			SGL_RS08660	18.8737
SGL_RS09165	18.8018			SGL_RS13940	18.9274
SGL_RS12155	19.1567			SGL_RS16115	20.811
SGL_RS11170	19.3087			SGL_RS16585	21.2381
SGL_RS09160	18.7681			SGL_RS03600	19.1137
SGL_RS16925	19.0293			SGL_RS17300	18.5105
SGL_RS13940	19.7972			SGL_RS10525	18.6162
SGL_RS12260	21.2525			SGL_RS16925	18.5436
SGL_RS05450	19.4066			SGL_RS09955	19.3361
SGL_RS18085	19.1359			SGL_RS01545	20.2206
SGL_RS10695	20.3377			SGL_RS02805	19.1012
SGL_RS16740	18.9395			SGL_RS18085	18.4491
SGL_RS16935	20.8432			SGL_RS07445	22.3258
SGL_RS13285	20.5955			SGL_RS12235	19.4108
SGL_RS08660	19.5904			SGL_RS10475	19.0056
SGL_RS10180	19.4807			SGL_RS00515	19.1619
SGL_RS02815	19.2866			SGL_RS12345	20.1193
SGL_RS04160	19.0237			SGL_RS16935	19.4726
SGL_RS03365	20.5963			SGL_RS16580	21.8043
SGL_RS03830	19.6631			SGL_RS11835	20.1607
SGL_RS01895	19.37			SGL_RS10110	19.033
SGL_RS06650	19.3501			SGL_RS05670	18.8145
SGL_RS04460	20.6709			SGL_RS13285	19.8769
SGL_RS16915	21.0525			SGL_RS10695	19.7821
SGL_RS17290	22.5254			SGL_RS18355	20.5999
SGL_RS17245	18.8279			SGL_RS06650	18.9431
SGL_RS02470	20.6247			SGL_RS06775	18.9543
SGL_RS10005	18.9194			SGL_RS07980	18.4877
SGL_RS17380	19.6562			SGL_RS02790	20.9708
SGL_RS05700	18.9951			SGL_RS03955	18.8918
SGL_RS10110	20.8321			SGL_RS11110	18.9924
SGL_RS18355	21.9715			SGL_RS05945	21.5152
SGL_RS03120	18.8125			SGL_RS15695	18.4465
SGL_RS15140	19.2629			SGL_RS02895	18.8161
SGL_RS13785	21.4112			SGL_RS16915	19.9481
SGL_RS12345	21.8			SGL_RS16445	19.8933
SGL_RS05670	20.4234			SGL_RS17380	19.7518
SGL_RS06205	18.7511			SGL_RS04900	18.6163
SGL_RS16510	19.4815			SGL_RS10760	19.8639
SGL_RS16735	19.7669			SGL_RS17290	22.0824
SGL_RS11615	19.2071			SGL_RS10730	19.2897
SGL_RS11430	19.2931			SGL_RS03760	19.7977
SGL_RS14910	19.0623			SGL_RS06795	21.0697
SGL_RS17270	19.741			SGL_RS10300	18.9509
SGL_RS04515	20.3081			SGL_RS15140	18.5619
SGL_RS18015	19.0101			SGL_RS11170	20.357
SGL_RS10935	19.5435			SGL_RS13615	18.3811
SGL_RS09095	19.9372			SGL_RS09155	18.7836
SGL_RS05755	19.3385			SGL_RS00165	20.8399
SGL_RS10730	21.2253			SGL_RS06290	20.1267
SGL_RS13625	19.1819			SGL_RS06485	19.7483
SGL_RS07010	19.4248			SGL_RS05965	20.1192
SGL_RS14890	18.7736			SGL_RS06630	18.5644
SGL_RS09335	24.5887			SGL_RS03485	19.9297
SGL_RS09665	19.1662			SGL_RS12210	18.4326
SGL_RS03085	22.6663			SGL_RS13410	19.3192
SGL_RS14225	19.7402			SGL_RS09260	19.11
SGL_RS17360	20.3503			SGL_RS14610	21.2392
SGL_RS05850	19.9105			SGL_RS17200	19.2039
SGL_RS02885	19.1948			SGL_RS09030	22.1274
SGL_RS03080	20.6659			SGL_RS15890	18.5683
SGL_RS17200	19.1293			SGL_RS05200	18.97
SGL_RS02275	20.578			SGL_RS04985	21.3393
SGL_RS10000	20.9564			SGL_RS06720	21.1185
SGL_RS02685	19.7789			SGL_RS04530	18.7212
SGL_RS05745	19.6382			SGL_RS04510	18.8351
SGL_RS11625	19.8522			SGL_RS17360	20.2775
SGL_RS12170	21.7544			SGL_RS10175	19.68
SGL_RS10150	19.8184			SGL_RS18015	18.8483
SGL_RS08040	19.3241			SGL_RS04995	18.5541
SGL_RS02295	19.5747			SGL_RS07595	20.722
SGL_RS05970	22.0926			SGL_RS12550	20.2088
SGL_RS05855	20.3553			SGL_RS02270	18.4953
SGL_RS02670	19.683			SGL_RS04210	20.8863
SGL_RS10510	20.8778			SGL_RS05280	22.5773
SGL_RS11020	20.2125			SGL_RS05760	19.4031
SGL_RS11630	19.5051			SGL_RS09265	19.3244
SGL_RS04530	19.9917			SGL_RS04175	20.8353
SGL_RS05770	19.5284			SGL_RS04340	20.0753
SGL_RS12045	19.4854			SGL_RS02470	21.771
SGL_RS17675	23.8529			SGL_RS03350	18.4226
SGL_RS06170	19.2339			SGL_RS06205	20.0899
SGL_RS09705	20.8046			SGL_RS07950	23.4934
SGL_RS02675	20.4232			SGL_RS05970	22.0586
SGL_RS03465	20.7553			SGL_RS14885	19.9789
SGL_RS06775	22.682			SGL_RS06005	22.9906
SGL_RS17045	21.2701			SGL_RS09950	20.4109
SGL_RS13425	19.2429			SGL_RS04275	21.2258
SGL_RS06000	19.7682			SGL_RS03990	21.0818
SGL_RS07155	22.3933			SGL_RS05800	19.568
SGL_RS17215	22.2602			SGL_RS05660	19.574
SGL_RS11935	19.7807			SGL_RS15050	19.9963
SGL_RS09170	20.1255			SGL_RS12230	20.1595
SGL_RS04340	22.2577			SGL_RS11520	19.5691
SGL_RS12650	19.4821			SGL_RS17675	22.9999
SGL_RS13415	20.5868			SGL_RS03815	23.877
SGL_RS09340	28.0533			SGL_RS00160	21.2494
SGL_RS08585	18.9003			SGL_RS11630	19.6532
SGL_RS08580	20.2637			SGL_RS13845	23.5475
				SGL_RS05710	21.0146
				SGL_RS17215	21.1387
				SGL_RS05450	22.0665
				SGL_RS13415	18.8812
				SGL_RS10700	22.6889
				SGL_RS03775	22.1956
				SGL_RS15555	21.1481
				SGL_RS15155	21.9005
				SGL_RS16565	25.7846
				SGL_RS05700	22.0971
				SGL_RS17045	20.9336
				SGL_RS16735	21.6952
				SGL_RS03855	23.6552
				SGL_RS15450	25.6734
				SGL_RS04720	20.1466
				SGL_RS02610	22.6893
				SGL_RS13610	18.4791
				SGL_RS13785	24.3847
				SGL_RS03730	23.4592
				SGL_RS09810	19.5716
				SGL_RS05790	22.2275
				SGL_RS05785	23.4269
				SGL_RS05855	23.1741
				SGL_RS11020	23.2328
				SGL_RS14890	24.6567
				SGL_RS14955	24.8455
